# Supplementary material for: Crystal structure of β-d,l-psicose
Source: Acta Crystallogr E Crystallogr Commun. 2015 Apr 9;71(Pt 5):o289–90. doi: 10.1107/S2056989015006623 (PMC4420085; doi:10.1107/S2056989015006623)
Supplement: Supplementary file 1 [file e-71-0o289-sup1.cif]

##############################################################################
#                                                                            #
# This CIF contains the data in a paper accepted for publication in          #
# Acta Crystallographica Section E. It conforms to the requirements of       #
# Notes for Authors for Acta Crystallographica Section E, and has been       #
# peer reviewed under the auspices of the IUCr Commission on Journals.       #
#                                                                            #
# Full details of the Crystallographic Information File format               #
# are given in the paper "The Crystallographic Information File (CIF):       #
# a New Standard Archive File for Crystallography" by S. R. Hall, F. H.      #
# Allen and I. D. Brown [Acta Cryst. (1991), A47, 655-685].                  #
#                                                                            #
# The current version of the core CIF dictionary is obtainable from          #
# ftp://ftp.iucr.org/pub/cif_core.dic.                                       #
#                                                                            #
# Software is freely available for graphical display of the structure(s)     #
# in this CIF. For information consult the CIF software page                 #
# http://www.iucr.org/resources/cif/software.                                #
#                                                                            #
# This file may be used for bona fide research purposes within the           #
# scientific community so long as proper attribution is given to the journal # 
# article from which it was obtained.                                        #
#                                                                            #
##############################################################################
data_global
_audit_creation_method     'by CrystalStructure 4.1'
_journal_date_recd_electronic     2015-03-19
_journal_date_accepted     2015-04-02
_journal_name_full     'Acta Crystallographica, Section E'
_journal_year     2015
_journal_volume     71
_journal_issue      5
_journal_page_first     o289
_journal_page_last     o290
_journal_paper_category     HO
_journal_paper_doi     10.1107/S2056989015006623
_journal_coeditor_code     IS5394
_publ_contact_author_name     'Tomohiko Ishii'
_publ_contact_author_address
;
Department of Advanced Materials Science
Faculty of Engineering
Kagawa University
2217-20, Hayashicho, Takamatsu
Kagawa 761-0396
Japan
;
_publ_contact_author_email     tishii@eng.kagawa-u.ac.jp
_publ_contact_author_fax     '+81-87-864-2414'
_publ_contact_author_phone     '+81-87-864-2414'
_publ_section_title
;
Crystal structure of \b-<i>D,L</i>-psicose
;
loop_
    _publ_author_name
    _publ_author_address
    'Ishii, Tomohiko'
;
Department of Advanced Materials Science
Faculty of Engineering
Kagawa University
2217-20 Hayashi-cho, Takamatsu
Kagawa 761-0396
Japan
;
    'Sakane, Genta'
;
Department of Chemistry
Faculty of Science
Okayama University of Science
1-1 Ridaicho, Kita-ku
Okayama 700-0005
Japan
;
    'Yoshihara, Akihide'
;
Rare Sugar Research Center
Faculty of Agriculture
Kagawa University
2393 Ikenobe
Kagawa 761-0795
Japan
;
    'Fukada, Kazuhiro'
;
Department of Applied Biological Science
Faculty of Agriculture
Kagawa University
2393 Ikenobe
Kagawa 761-0795
Japan
;
    'Senoo, Tatsuya'
;
Department of Advanced Materials Science
Faculty of Engineering
Kagawa University
2217-20 Hayashi-cho, Takamatsu
Kagawa 761-0396
Japan
;
data_I
_database_code_depnum_ccdc_archive 'CCDC 1057484'
_chemical_formula_moiety     'C6 H12 O6'
_chemical_formula_sum     'C6 H12 O6'
_chemical_formula_iupac     'C6 H12 O6'
_chemical_formula_weight     180.16
_chemical_melting_point     ?
_space_group_crystal_system     orthorhombic
_space_group_name_H-M_alt     'P n a 21'
_space_group_name_Hall     'P 2c -2n'
loop_
    _symmetry_equiv_pos_site_id
    _space_group_symop_operation_xyz
    1 '+X,+Y,+Z'
    2 '1/2-X,1/2+Y,1/2+Z'
    3 '1/2+X,1/2-Y,+Z'
    4 '-X,-Y,1/2+Z'
_cell_length_a     11.2629(5)
_cell_length_b     5.3552(3)
_cell_length_c     12.6538(6)
_cell_angle_alpha     90.0000
_cell_angle_beta     90.0000
_cell_angle_gamma     90.0000
_cell_volume     763.21(6)
_cell_formula_units_Z     4
_cell_measurement_reflns_used     5584
_cell_measurement_theta_min     3.50
_cell_measurement_theta_max     68.47
_cell_measurement_temperature     296
_exptl_crystal_description     block
_exptl_crystal_colour     colorless
_exptl_crystal_size_max     0.100
_exptl_crystal_size_mid     0.100
_exptl_crystal_size_min     0.100
_exptl_crystal_density_diffrn     1.568
_exptl_crystal_density_meas     ?
_exptl_crystal_density_method     'not measured'
_exptl_crystal_F_000     384.00
_exptl_absorpt_coefficient_mu     1.248
_exptl_absorpt_correction_type     multi-scan
_exptl_absorpt_process_details
;
(<i>ABSCOR</i>; Higashi, 1995)
;
_exptl_absorpt_correction_T_min     0.442
_exptl_absorpt_correction_T_max     0.883
_diffrn_ambient_temperature     296
_diffrn_radiation_type     'Cu K\a'
_diffrn_radiation_wavelength     1.54187
_diffrn_measurement_device_type     'Rigaku R-AXIS RAPID'
_diffrn_measurement_method     \w
_diffrn_detector_area_resol_mean     10.000
_diffrn_reflns_number     12119
_diffrn_reflns_av_R_equivalents     0.1387
_diffrn_reflns_theta_min     6.999
_diffrn_reflns_theta_max     68.179
_diffrn_reflns_theta_full     67.687
_diffrn_measured_fraction_theta_max     0.999
_diffrn_measured_fraction_theta_full     0.999
_diffrn_reflns_limit_h_min     -13
_diffrn_reflns_limit_h_max     13
_diffrn_reflns_limit_k_min     -6
_diffrn_reflns_limit_k_max     6
_diffrn_reflns_limit_l_min     -15
_diffrn_reflns_limit_l_max     15
_diffrn_standards_number     0
_diffrn_standards_interval_count     .
_diffrn_standards_decay_%     ?
_refine_special_details
;
Refinement was performed using all reflections. The weighted <i>R</i>-factor
(<i>wR</i>) and goodness of fit (<i>S</i>) are based on <i>F</i>^2^.
<i>R</i>-factor (gt) are based on <i>F</i>. The threshold expression of
<i>F</i>^2^ > 2.0 \s(<i>F</i>^2^) is used only for calculating <i>R</i>-factor
(gt).
;
_reflns_number_total     1400
_reflns_number_gt     1295
_reflns_threshold_expression     F^2^>2\s(F^2^)
_refine_ls_structure_factor_coef     Fsqd
_refine_ls_R_factor_all     0.0511
_refine_ls_R_factor_gt     0.0475
_refine_ls_wR_factor_gt     0.1007
_refine_ls_wR_factor_ref     0.1017
_refine_ls_goodness_of_fit_ref     1.040
_refine_ls_number_reflns     1400
_refine_ls_number_parameters     116
_refine_ls_number_restraints     1
_refine_ls_hydrogen_treatment     constr
_refine_ls_weighting_scheme     calc
_refine_ls_weighting_details
            'w = 1/[\s^2^(Fo^2^)+(0.0359P)^2^+0.0000P] where P=(Fo^2^+2Fc^2^)/3'
_atom_sites_solution_hydrogens     geom
_atom_sites_solution_primary     direct
_atom_sites_solution_secondary     difmap
_refine_ls_shift/su_max     0.000
_refine_diff_density_max     0.25
_refine_diff_density_min     -0.23
_refine_ls_extinction_method     SHELXL
_refine_ls_extinction_coef     0.039(3)
_refine_ls_abs_structure_details
;
Flack (1983), 666 Friedel pairs
;
_refine_ls_abs_structure_Flack     0.1(4)
loop_
    _atom_type_symbol
    _atom_type_description
    _atom_type_scat_dispersion_real
    _atom_type_scat_dispersion_imag
    _atom_type_scat_source
    'C' 'C' 0.0181 0.0091
;
International Tables for Crystallography
(Vol. C, Tables 4.2.6.8 and 6.1.1.4)
;
    'H' 'H' 0.0000 0.0000
;
International Tables for Crystallography
(Vol. C, Table 6.1.1.4)
;
    'O' 'O' 0.0492 0.0322
;
International Tables for Crystallography
(Vol. C, Tables 4.2.6.8 and 6.1.1.4)
;
_computing_data_collection
;
RAPID-AUTO (Rigaku, 2009)
;
_computing_cell_refinement
;
RAPID-AUTO (Rigaku, 2009)
;
_computing_data_reduction
;
RAPID-AUTO (Rigaku, 2009)
;
_computing_structure_solution
;
SIR2011 (Burla <i>et al.</i>,  2012)
;
_computing_structure_refinement
;
SHELXL2013 (Sheldrick, 2015)
;
_computing_molecular_graphics
;
CrystalStructure (Rigaku, 2014)
;
_computing_publication_material
;
CrystalStructure (Rigaku, 2014)
;
loop_
    _atom_site_type_symbol
    _atom_site_label
    _atom_site_fract_x
    _atom_site_fract_y
    _atom_site_fract_z
    _atom_site_U_iso_or_equiv
    _atom_site_adp_type
    _atom_site_calc_flag
    _atom_site_refinement_flags
    _atom_site_occupancy
    _atom_site_disorder_assembly
    _atom_site_disorder_group
    O O1 0.6428(2) 1.0475(5) 0.0101(2) 0.0321(7) Uani d . 1 . .
    O O2 0.8138(2) 1.3225(4) 0.1244(2) 0.0283(6) Uani d . 1 . .
    O O3 0.9712(2) 0.7407(4) 0.0986(2) 0.0278(6) Uani d . 1 . .
    O O4 1.12635(19) 0.9941(5) 0.2360(2) 0.0306(7) Uani d . 1 . .
    O O5 0.9520(3) 0.6941(5) 0.3201(2) 0.0368(7) Uani d . 1 . .
    O O6 0.75926(19) 0.9487(5) 0.2068(2) 0.0243(6) Uani d . 1 . .
    C C1 0.7610(3) 0.9600(8) 0.0218(3) 0.0275(8) Uani d . 1 . .
    C C2 0.8199(3) 1.0614(6) 0.1199(3) 0.0211(7) Uani d . 1 . .
    C C3 0.9525(3) 0.9956(6) 0.1238(3) 0.0223(7) Uani d . 1 . .
    C C4 1.0049(3) 1.0665(7) 0.2306(2) 0.0233(8) Uani d . 1 . .
    C C5 0.9337(3) 0.9564(7) 0.3210(3) 0.0266(8) Uani d . 1 . .
    C C6 0.8044(3) 1.0258(7) 0.3083(3) 0.0289(8) Uani d . 1 . .
    H H1B 0.80695 1.00892 -0.03968 0.0330 Uiso calc R 1 . .
    H H1C 0.76042 0.77904 0.02497 0.0330 Uiso calc R 1 . .
    H H1A 0.59772 0.95756 0.04384 0.0386 Uiso calc R 1 . .
    H H2A 0.75043 1.36467 0.15074 0.0340 Uiso calc R 1 . .
    H H3A 0.92832 0.65324 0.13561 0.0333 Uiso calc R 1 . .
    H H3B 0.99273 1.0959 0.06985 0.0268 Uiso calc R 1 . .
    H H4B 1.00147 1.24872 0.23691 0.0280 Uiso calc R 1 . .
    H H4A 1.1313 0.84167 0.23198 0.0367 Uiso calc R 1 . .
    H H5A 0.92192 0.63218 0.37294 0.0442 Uiso calc R 1 . .
    H H5B 0.96322 1.0246 0.38792 0.0319 Uiso calc R 1 . .
    H H6A 0.75828 0.94707 0.36378 0.0347 Uiso calc R 1 . .
    H H6B 0.79566 1.20525 0.31544 0.0347 Uiso calc R 1 . .
loop_
    _atom_site_aniso_label
    _atom_site_aniso_U_11
    _atom_site_aniso_U_22
    _atom_site_aniso_U_33
    _atom_site_aniso_U_12
    _atom_site_aniso_U_13
    _atom_site_aniso_U_23
    O1 0.0232(14) 0.0431(18) 0.0301(13) -0.0019(11) -0.0058(11) 0.0126(12)
    O2 0.0238(12) 0.0228(13) 0.0384(14) 0.0010(9) 0.0057(11) 0.0025(13)
    O3 0.0252(12) 0.0240(13) 0.0340(14) 0.0013(10) 0.0068(10) -0.0020(11)
    O4 0.0193(12) 0.0265(14) 0.0459(17) 0.0004(10) -0.0022(10) 0.0013(12)
    O5 0.0475(17) 0.0309(15) 0.0322(15) 0.0064(12) 0.0101(11) 0.0101(12)
    O6 0.0230(12) 0.0297(14) 0.0203(11) -0.0057(10) 0.0027(10) 0.0002(12)
    C1 0.025(2) 0.032(2) 0.0254(19) -0.0001(15) -0.0001(14) 0.0024(18)
    C2 0.0211(17) 0.0228(17) 0.0195(16) 0.0012(12) 0.0034(14) 0.0043(16)
    C3 0.0197(19) 0.0233(17) 0.0239(17) 0.0009(12) 0.0038(14) 0.0042(14)
    C4 0.0189(17) 0.025(2) 0.0265(19) 0.0009(13) 0.0000(13) 0.0006(15)
    C5 0.030(2) 0.030(2) 0.0201(17) 0.0027(14) -0.0011(15) -0.0001(15)
    C6 0.0272(18) 0.039(2) 0.0209(17) 0.0006(15) 0.0055(15) -0.0002(15)
_geom_special_details
;
ENTER SPECIAL DETAILS OF THE MOLECULAR GEOMETRY
;
loop_
    _geom_bond_atom_site_label_1
    _geom_bond_atom_site_label_2
    _geom_bond_site_symmetry_1
    _geom_bond_site_symmetry_2
    _geom_bond_distance
    _geom_bond_publ_flag
    O1 C1 . . 1.419(4) no
    O2 C2 . . 1.401(4) no
    O3 C3 . . 1.418(4) no
    O4 C4 . . 1.423(4) no
    O5 C5 . . 1.419(4) no
    O6 C2 . . 1.428(4) no
    O6 C6 . . 1.442(4) no
    C1 C2 . . 1.509(5) no
    C2 C3 . . 1.535(5) no
    C3 C4 . . 1.523(5) no
    C4 C5 . . 1.516(5) no
    C5 C6 . . 1.512(5) no
    O1 H1A . . 0.820 no
    O2 H2A . . 0.820 no
    O3 H3A . . 0.820 no
    O4 H4A . . 0.820 no
    O5 H5A . . 0.820 no
    C1 H1B . . 0.970 no
    C1 H1C . . 0.970 no
    C3 H3B . . 0.980 no
    C4 H4B . . 0.980 no
    C5 H5B . . 0.980 no
    C6 H6A . . 0.970 no
    C6 H6B . . 0.970 no
loop_
    _geom_angle_atom_site_label_1
    _geom_angle_atom_site_label_2
    _geom_angle_atom_site_label_3
    _geom_angle_site_symmetry_1
    _geom_angle_site_symmetry_2
    _geom_angle_site_symmetry_3
    _geom_angle
    _geom_angle_publ_flag
    C2 O6 C6 . . . 113.3(2) no
    O1 C1 C2 . . . 112.3(3) no
    O2 C2 O6 . . . 111.6(3) no
    O2 C2 C1 . . . 111.8(3) no
    O2 C2 C3 . . . 106.0(3) no
    O6 C2 C1 . . . 105.7(3) no
    O6 C2 C3 . . . 110.1(3) no
    C1 C2 C3 . . . 111.8(3) no
    O3 C3 C2 . . . 111.0(3) no
    O3 C3 C4 . . . 112.5(3) no
    C2 C3 C4 . . . 110.4(3) no
    O4 C4 C3 . . . 110.3(3) no
    O4 C4 C5 . . . 111.5(3) no
    C3 C4 C5 . . . 111.6(3) no
    O5 C5 C4 . . . 107.5(3) no
    O5 C5 C6 . . . 112.5(3) no
    C4 C5 C6 . . . 109.5(3) no
    O6 C6 C5 . . . 111.4(3) no
    C1 O1 H1A . . . 109.471 no
    C2 O2 H2A . . . 109.471 no
    C3 O3 H3A . . . 109.470 no
    C4 O4 H4A . . . 109.469 no
    C5 O5 H5A . . . 109.469 no
    O1 C1 H1B . . . 109.152 no
    O1 C1 H1C . . . 109.152 no
    C2 C1 H1B . . . 109.145 no
    C2 C1 H1C . . . 109.145 no
    H1B C1 H1C . . . 107.867 no
    O3 C3 H3B . . . 107.581 no
    C2 C3 H3B . . . 107.578 no
    C4 C3 H3B . . . 107.580 no
    O4 C4 H4B . . . 107.757 no
    C3 C4 H4B . . . 107.761 no
    C5 C4 H4B . . . 107.767 no
    O5 C5 H5B . . . 109.099 no
    C4 C5 H5B . . . 109.103 no
    C6 C5 H5B . . . 109.093 no
    O6 C6 H6A . . . 109.357 no
    O6 C6 H6B . . . 109.357 no
    C5 C6 H6A . . . 109.358 no
    C5 C6 H6B . . . 109.358 no
    H6A C6 H6B . . . 107.992 no
loop_
    _geom_torsion_atom_site_label_1
    _geom_torsion_atom_site_label_2
    _geom_torsion_atom_site_label_3
    _geom_torsion_atom_site_label_4
    _geom_torsion_site_symmetry_1
    _geom_torsion_site_symmetry_2
    _geom_torsion_site_symmetry_3
    _geom_torsion_site_symmetry_4
    _geom_torsion
    _geom_torsion_publ_flag
    C2 O6 C6 C5 . . . . -60.7(3) no
    C6 O6 C2 O2 . . . . -58.2(3) no
    C6 O6 C2 C1 . . . . -179.9(2) no
    C6 O6 C2 C3 . . . . 59.2(3) no
    O1 C1 C2 O2 . . . . -53.5(4) no
    O1 C1 C2 O6 . . . . 68.1(3) no
    O1 C1 C2 C3 . . . . -172.1(2) no
    O2 C2 C3 O3 . . . . -168.2(2) no
    O2 C2 C3 C4 . . . . 66.4(3) no
    O6 C2 C3 O3 . . . . 71.0(3) no
    O6 C2 C3 C4 . . . . -54.4(3) no
    C1 C2 C3 O3 . . . . -46.2(4) no
    C1 C2 C3 C4 . . . . -171.7(2) no
    O3 C3 C4 O4 . . . . 52.5(3) no
    O3 C3 C4 C5 . . . . -72.0(3) no
    C2 C3 C4 O4 . . . . 177.1(2) no
    C2 C3 C4 C5 . . . . 52.6(3) no
    O4 C4 C5 O5 . . . . -54.2(3) no
    O4 C4 C5 C6 . . . . -176.7(2) no
    C3 C4 C5 O5 . . . . 69.6(3) no
    C3 C4 C5 C6 . . . . -52.9(3) no
    O5 C5 C6 O6 . . . . -63.8(4) no
    C4 C5 C6 O6 . . . . 55.7(4) no
loop_
    _geom_hbond_atom_site_label_D
    _geom_hbond_atom_site_label_H
    _geom_hbond_atom_site_label_A
    _geom_hbond_site_symmetry_D
    _geom_hbond_site_symmetry_H
    _geom_hbond_site_symmetry_A
    _geom_hbond_distance_DH
    _geom_hbond_distance_HA
    _geom_hbond_distance_DA
    _geom_hbond_angle_DHA
    _geom_hbond_publ_flag
    O1 H1A O3 . . 3_465 0.82 1.91 2.715(3) 168 yes
    O2 H2A O4 . . 3_475 0.82 1.92 2.724(3) 166 yes
    O3 H3A O2 . . 1_545 0.82 2.20 2.874(3) 140 yes
    O3 H3A O5 . . . 0.82 2.36 2.822(4) 117 yes
    O4 H4A O6 . . 3_565 0.82 2.14 2.829(3) 141 yes
    O5 H5A O1 . . 2_645 0.82 1.94 2.746(4) 169 yes
_shelx_hkl_file
;
   0   0   1   63.39   11.01
   0   0   1   92.94   12.27
   0   0   1   49.49    8.61
   0   0   1   79.21    9.60
   0   0   1   60.34    9.98
   0   0   1   70.06   10.46
   0   0  -1   60.77    9.77
   0   0  -1   66.73   12.10
   0   0  -1   89.24   13.10
   0   0  -1   62.75    9.66
   0   0  -1   69.77    9.75
   0   0  -1   60.70    8.25
   0   0  -1   72.46   12.14
   0   0  -1  139.04   16.06
   0   0  -1   56.13    9.73
   0   0   241323.6710753.21
   0   0   234949.63 9118.31
   0   0   236954.62 9630.51
   0   0   227989.67 7306.82
   0   0   246847.1212219.20
   0   0   232437.20 8441.23
   0   0   222472.06 5837.82
   0   0   223077.93 6025.56
   0   0  -221660.74 5660.15
   0   0  -236614.92 9525.89
   0   0  -234897.28 9094.52
   0   0  -244148.7011501.12
   0   0  -216898.24 4417.96
   0   0  -235472.28 9250.68
   0   0  -224856.03 6466.76
   0   0  -220463.45 5356.13
   0   0   3    7.12    8.31
   0   0   3   24.73    7.51
   0   0   3    3.48   13.97
   0   0   3    5.89   11.57
   0   0   3    8.49   15.53
   0   0   3    7.92   12.64
   0   0   3    6.73   12.92
   0   0   3    6.20    8.79
   0   0  -3   -0.01   11.39
   0   0  -3    8.54    9.42
   0   0  -3   17.94    8.34
   0   0  -3    6.17   11.08
   0   0  -3    5.92    6.14
   0   0  -3    4.91   15.92
   0   0  -3    6.79   12.75
   0   0   419746.17 4796.70
   0   0   420309.96 4918.85
   0   0   416127.92 3888.92
   0   0   420153.49 4868.25
   0   0   415777.58 3796.92
   0   0   420921.98 5067.19
   0   0   415756.83 3821.12
   0   0  -420173.13 4857.60
   0   0  -413318.34 3248.99
   0   0  -418480.51 4467.76
   0   0  -416958.19 4108.35
   0   0  -415447.35 3769.82
   0   0  -411639.67 2803.71
   0   0  -413002.58 3157.06
   0   0   5   48.67   25.75
   0   0   5   37.14   31.15
   0   0   5   32.81   27.26
   0   0   5   30.87   17.17
   0   0   5   50.12   25.83
   0   0   5   41.15   34.99
   0   0   5   36.99   29.41
   0   0  -5   56.94   21.63
   0   0  -5   45.03   27.04
   0   0  -5   42.51   24.80
   0   0  -5   38.15   21.80
   0   0  -5   39.60   34.26
   0   0  -5   63.66   12.24
   0   0  -5   41.57   16.90
   0   0  -5   48.02   23.36
   0   0   6 5310.08 1083.98
   0   0   6 5543.32 1142.68
   0   0   6 5150.90 1065.40
   0   0   6 6151.96 1276.62
   0   0   6 5133.11 1072.39
   0   0   6 4378.45  907.86
   0   0   6 5216.96 1074.98
   0   0  -6 4937.89  998.64
   0   0  -6 4257.77  885.44
   0   0  -6 4456.45  930.52
   0   0  -6 5259.06 1071.23
   0   0  -6 5449.23 1137.86
   0   0  -6 4115.31  833.18
   0   0  -6 3109.39  662.50
   0   0   7    8.55   16.26
   0   0   7    0.14   27.92
   0   0   7   -0.31   28.14
   0   0   7   -0.04   25.03
   0   0   7   -0.17   30.80
   0   0   7    1.10   25.97
   0   0  -7   14.54   17.88
   0   0  -7   31.21   46.88
   0   0  -7    2.88   26.78
   0   0  -7    4.45   12.13
   0   0  -7    1.90   15.61
   0   0  -7    4.58   30.96
   0   0  -7    0.79   19.46
   0   0   810389.47 2535.58
   0   0   812728.53 3058.11
   0   0   813363.01 3282.20
   0   0   812492.15 3050.30
   0   0   814474.37 3513.39
   0   0   815871.45 3842.47
   0   0   812981.73 3150.94
   0   0  -811385.07 2736.25
   0   0  -812360.45 3030.07
   0   0  -814694.36 3528.09
   0   0  -813338.88 3218.38
   0   0  -812460.39 3058.21
   0   0  -813410.94 3294.65
   0   0   9   25.82   23.61
   0   0   9    3.34   40.37
   0   0   9   39.22   54.18
   0   0  -9    1.15   49.00
   0   0  -9    0.35   52.57
   0   0  -9    7.25   25.76
   0   0  1037510.0610821.01
   0   0  1037725.5210787.52
   0   0  1035108.7210140.51
   0   0 -1030184.91 8613.66
   0   0 -1029429.58 8558.81
   0   0 -1029240.54 8528.52
   0   0  11   22.33   76.82
   0   0  11  691.62  121.70
   0   0  11    0.37   49.94
   0   0 -11    0.70   63.04
   0   0 -11   -0.20   71.24
   0   0  12  846.12  229.59
   0   0  12  851.50  239.71
   0   0  12  917.18  223.27
   0   0 -12  811.67  224.84
   0   0 -12  732.44  197.89
   0   0  13    0.84   28.20
   0   0  13    0.46   46.41
   0   0  13   16.29   39.84
   0   0 -13   -6.28   54.30
   0   0 -13    1.19   41.41
   0   0  14 1301.70  261.89
   0   0  14 1294.39  300.87
   0   0  14 1286.02  286.97
   0   0 -14 1076.45  258.83
   0   0 -14 1096.35  271.57
   0   0  15   -0.09   35.44
   0   0  15   -0.21   29.17
   0   0 -15    0.63   34.76
   0   0 -15    1.16   32.13
   0   1   0   69.61   23.98
   0   1   0   59.38   20.18
   0   1   0   38.43   15.10
   0  -1   0   68.31   15.72
   0  -1   0   49.34   12.28
   0  -1   0   47.71   16.82
   0  -1   0   37.24    7.82
   0   1   0   39.23    9.80
   0   1   0   50.31    9.83
   0  -1   0   47.21   19.75
   0  -1   0   60.79   21.02
   0  -1   0   40.45   13.83
   0   1   1 4252.12  832.16
   0  -1   1 3673.54  709.16
   0  -1   1 5380.78 1044.79
   0   1   1 4196.27  803.94
   0   1   1 4331.30  841.51
   0   1   1 4795.17  919.99
   0  -1   1 4175.36  818.34
   0   1   1 3923.11  757.38
   0  -1   1 3893.11  739.74
   0  -1   1 4622.41  900.06
   0  -1   1 4333.07  838.51
   0   1   1 4791.49  942.04
   0   1   1 4121.88  773.45
   0  -1  -1 5583.09 1091.56
   0   1  -1 3762.68  744.40
   0   1  -1 3836.48  715.26
   0   1  -1 4688.45  918.24
   0   1  -1 4388.07  838.51
   0   1  -1 3617.64  687.47
   0  -1  -1 4834.14  931.21
   0  -1  -1 4301.80  821.59
   0  -1  -1 4442.94  864.60
   0  -1  -1 4129.23  795.14
   0   1  -1 3508.16  690.50
   0  -1  -1 4667.19  894.48
   0  -1  -1 4464.69  876.56
   0  -1   2   29.97   13.91
   0  -1   2   29.64   17.26
   0  -1   2   27.30   12.39
   0   1   2   34.12   13.92
   0   1   2   37.86   34.55
   0  -1   2   33.35   17.91
   0  -1   2   38.85    8.00
   0   1   2   39.10   13.78
   0  -1   2   25.91    8.41
   0  -1   2   30.51   18.86
   0   1   2   72.51   26.00
   0   1   2   28.61   17.74
   0  -1  -2   27.71   16.50
   0  -1  -2   38.85   14.25
   0  -1  -2   37.57   18.97
   0   1  -2   26.53   19.53
   0   1  -2   26.27   15.98
   0  -1  -2   34.50    8.98
   0  -1  -2   26.40   18.82
   0  -1  -2   41.05   23.97
   0   1  -2   55.67    9.18
   0   1  -2   41.92   16.52
   0   1  -2   24.96   28.28
   0  -1  -2   36.47   13.50
   0  -1  -2   27.01   10.68
   0   1  -2   27.62   18.82
   0   1   3 9058.91 1889.95
   0  -1   3 7061.56 1479.04
   0  -1   3 6174.40 1277.48
   0   1   3 7920.02 1673.42
   0  -1   3 7135.07 1503.94
   0  -1   3 8922.54 1869.88
   0   1   3 7893.74 1649.76
   0  -1   3 7754.52 1606.91
   0   1   3 6321.54 1331.08
   0   1   3 7334.11 1560.55
   0  -1   3 6825.29 1442.08
   0  -1   3 7020.51 1455.51
   0   1  -3 8511.62 1815.29
   0   1  -3 7742.18 1631.01
   0  -1  -3 7518.42 1616.06
   0  -1  -3 7153.31 1509.72
   0   1  -3 6439.71 1352.68
   0  -1  -3 5959.27 1261.12
   0  -1  -3 5503.49 1116.63
   0  -1  -3 7105.52 1517.25
   0  -1  -3 7256.43 1550.04
   0   1  -3 6255.36 1332.32
   0   1  -3 6929.45 1427.53
   0   1  -3 5962.49 1269.10
   0   1  -3 5433.53 1165.79
   0  -1  -3 7192.54 1525.71
   0  -1  -3 7835.46 1642.02
   0   1  -3 6804.15 1436.19
   0  -1   4   13.10   13.65
   0   1   4   15.03   13.33
   0   1   4    1.84   17.54
   0  -1   4    2.09   16.55
   0   1   4   19.45   25.91
   0  -1   4    1.46    9.07
   0   1   4    0.00   13.98
   0  -1   4   13.47   11.79
   0  -1   4    2.05   18.93
   0   1   4    0.04   17.92
   0  -1   4   -0.00   10.69
   0  -1   4    1.04   16.31
   0  -1   4    0.03    5.90
   0   1  -4   -0.27   13.51
   0   1  -4   14.97   19.06
   0   1  -4   26.72    7.77
   0  -1  -4    2.87   19.93
   0   1  -4    1.40   14.24
   0   1  -4    0.00   16.67
   0  -1  -4    1.86   18.26
   0  -1  -4    1.66   13.66
   0   1  -4   11.55   18.71
   0  -1  -4    1.89   32.08
   0  -1  -4    3.90   14.17
   0  -1  -4    1.27   16.97
   0   1  -4    1.97   17.13
   0   1  -4   -0.02   15.99
   0  -1  -4   -0.07   13.56
   0   1   5 1637.71  296.11
   0   1   5 1361.37  265.50
   0  -1   5 1890.51  329.20
   0  -1   5 1648.23  306.82
   0  -1   5 1639.48  304.00
   0  -1   5 1362.99  242.31
   0   1   5 1638.63  300.40
   0   1   5 1487.04  305.77
   0  -1   5 1484.27  264.71
   0  -1   5 1507.69  282.60
   0  -1   5 1753.02  307.21
   0   1   5 1892.72  329.29
   0  -1   5 1131.82  196.03
   0  -1  -5 1304.12  291.98
   0   1  -5 2041.75  366.59
   0   1  -5 1138.17  215.75
   0   1  -5 1310.07  226.14
   0  -1  -5 1279.84  242.91
   0  -1  -5 1514.95  279.51
   0  -1  -5 1181.79  225.16
   0  -1  -5 1293.00  252.20
   0  -1  -5 1526.23  289.24
   0   1  -5 1377.68  265.49
   0   1  -5 1267.19  254.09
   0   1  -5 1442.25  265.16
   0   1  -5  993.59  200.32
   0   1  -5 1492.01  280.59
   0  -1   6  500.70   92.56
   0  -1   6   -0.01   27.72
   0  -1   6    0.77   15.53
   0   1   6    3.57   27.28
   0   1   6  110.77   32.72
   0  -1   6    4.71    8.92
   0  -1   6    8.69   17.50
   0  -1   6    8.54   28.85
   0   1   6    0.69   23.58
   0   1   6  113.85   64.48
   0   1   6    1.31   22.80
   0  -1  -6    1.10   27.48
   0   1  -6    5.34   15.85
   0   1  -6   -0.11   33.24
   0   1  -6   25.73   29.11
   0  -1  -6    1.42   28.51
   0  -1  -6   47.11   29.53
   0  -1  -6  150.54   66.66
   0  -1  -6    2.70   19.83
   0  -1  -6    0.37   11.50
   0   1  -6    1.05   35.10
   0   1  -6   55.68   44.33
   0   1  -6   47.36   33.98
   0  -1  -6   14.93   22.48
   0   1  -6    1.10   18.03
   0   1   7 5199.27 1117.78
   0  -1   7 5050.07 1049.65
   0  -1   7 5066.49 1093.76
   0   1   7 5518.66 1152.91
   0   1   7 5378.07 1129.33
   0  -1   7 4972.87 1026.58
   0  -1   7 4828.81 1033.21
   0   1   7 6107.27 1282.78
   0  -1   7 4322.22  922.02
   0   1   7 5646.55 1182.88
   0  -1   7 4198.47  850.40
   0   1  -7 3816.77  807.61
   0  -1  -7 4143.70  849.12
   0   1  -7 7609.25 1608.50
   0  -1  -7 4442.52  963.78
   0  -1  -7 4812.30 1030.51
   0   1  -7 4869.19 1027.23
   0   1  -7 5002.55 1065.51
   0  -1  -7 3854.48  830.05
   0  -1  -7 4181.39  884.88
   0  -1  -7 5080.70 1083.07
   0   1  -7 4529.21  992.43
   0   1  -7 4559.19  939.71
   0   1  -7 4136.11  912.96
   0   1   8    1.13   34.71
   0   1   8    2.01   29.15
   0   1   8   31.70   37.76
   0  -1   8    1.43   20.59
   0  -1   8    3.64   38.97
   0  -1   8    2.44   23.30
   0   1  -8    1.30   35.03
   0   1  -8   18.80   37.95
   0   1  -8  206.11   51.43
   0   1  -8   10.86   36.95
   0  -1  -8    1.79   34.55
   0  -1  -8    0.56   28.03
   0  -1  -8    3.56   38.31
   0   1  -8    1.11   37.90
   0  -1  -8    1.56   31.69
   0  -1   9 3989.54  878.31
   0   1   9 4359.53  949.17
   0  -1   9 3951.30  824.14
   0   1   9 4889.08 1031.43
   0   1  -9 3923.36  852.74
   0  -1  -9 3957.91  858.04
   0   1  -9 3842.75  845.53
   0  -1  -9 3780.34  849.95
   0  -1  -9 3328.97  733.69
   0  -1  10   -3.39   24.16
   0  -1  10   81.79   64.87
   0  -1  10    0.68   47.84
   0   1  10   40.42   56.53
   0   1  10    0.35   39.56
   0   1  10   25.91   53.35
   0   1 -10   37.89   63.03
   0   1 -10    3.42   66.42
   0  -1 -10    1.19   35.84
   0  -1 -10    2.25   34.34
   0  -1 -10   -0.60   53.41
   0   1  11  143.70   73.95
   0   1  11  300.76  135.24
   0  -1  11  131.55   49.61
   0  -1  11  145.01   93.27
   0  -1  11  504.51  173.52
   0   1  11  146.89  103.86
   0  -1 -11  121.77   98.45
   0   1 -11  150.89   95.74
   0  -1 -11  123.00   73.56
   0  -1 -11  124.31   60.42
   0   1 -11  130.25   96.27
   0  -1  12    1.22   53.26
   0   1  12    3.88   51.27
   0   1  12    5.30   70.17
   0  -1  12  102.97   75.21
   0   1  12    3.72   51.98
   0  -1 -12   -1.87   59.80
   0  -1 -12    1.10   29.17
   0   1 -12  143.71   67.82
   0   1 -12    0.12   55.37
   0  -1 -12    0.83   39.72
   0  -1  13  940.87  230.71
   0   1  13 1022.72  221.78
   0  -1  13  998.79  245.48
   0   1  13  926.65  212.46
   0   1  13 1092.96  246.72
   0   1 -13  859.92  228.35
   0  -1 -13  743.28  270.34
   0  -1 -13  723.39  178.57
   0  -1  14    1.46   74.90
   0  -1  14   33.27   45.15
   0   1  14   -3.02   26.46
   0   1  14   -1.12   34.26
   0   1  14    0.93   35.09
   0  -1 -14    1.17   31.03
   0   1 -14   -0.27   41.55
   0  -1 -14    0.12   44.70
   0   1 -14   -0.40   42.95
   0   1  15   24.64   37.83
   0  -1  15   22.28   49.95
   0  -1  15   51.26   54.53
   0   1 -15    8.97   49.50
   0  -1 -15   17.39   53.74
   0   1 -15   19.47   47.46
   0   2   028684.33 7806.80
   0   2   029321.45 7766.99
   0  -2   025257.58 6892.24
   0   2   030198.66 8067.00
   0   2   020016.55 5499.39
   0  -2   026438.65 7016.56
   0  -2   029943.98 8093.07
   0  -2   035100.06 9427.72
   0  -2   029662.54 7949.04
   0  -2   036428.90 9683.23
   0  -2   028532.04 7704.97
   0  -2   1    1.25   29.31
   0  -2   1   95.95   11.76
   0   2   1  274.28   51.02
   0   2   1  316.03   74.96
   0  -2   1    4.04   21.22
   0   2   1   18.30   20.78
   0   2   1   28.31   27.58
   0  -2   1   29.17   29.28
   0  -2   1   17.18   14.37
   0   2   1  162.14   27.06
   0  -2   1    4.16   29.98
   0  -2  -1    9.58   21.77
   0   2  -1    2.72   33.76
   0   2  -1   16.17   14.07
   0  -2  -1   25.52   42.31
   0  -2  -1   21.71   15.89
   0   2   2 3694.69  700.84
   0   2   2 3981.04  813.20
   0  -2   2 3728.06  729.73
   0   2   2 4698.80  931.46
   0  -2   2 4622.62  922.48
   0  -2   2 4655.49  952.92
   0   2   2 4789.93 1005.20
   0  -2   2 4801.18  982.59
   0  -2   2 5038.40 1026.42
   0   2   2 4180.34  832.07
   0   2   2 5267.29 1082.56
   0  -2  -2 4323.59  936.87
   0   2  -2 6800.67 1394.84
   0  -2  -2 5263.93 1057.62
   0  -2  -2 4179.16  835.44
   0  -2  -2 4411.57  926.00
   0   2  -2 4077.76  819.97
   0   2  -2 5297.60 1034.31
   0   2  -2 4245.57  850.35
   0  -2  -2 3897.41  769.50
   0   2  -2 4121.84  869.39
   0  -2  -2 4464.62  897.98
   0  -2  -2 4482.02  961.93
   0  -2   3   76.52   17.71
   0   2   3    0.88   12.31
   0  -2   3    1.31   27.83
   0  -2   3    3.35   17.42
   0   2   3    0.02   14.30
   0   2   3   13.66    7.23
   0   2   3    1.21   31.86
   0   2   3   29.76   24.31
   0  -2   3   20.83    3.89
   0   2   3    2.62   24.05
   0  -2   3    1.49   25.72
   0   2   3    2.62   27.88
   0  -2  -3   65.01   25.78
   0   2  -3    0.01    5.34
   0   2  -3   20.25   36.01
   0  -2  -3   11.12   18.17
   0  -2  -3   30.53   11.82
   0   2  -3    0.04   21.90
   0  -2  -3    2.23   29.86
   0   2  -3   10.69   19.53
   0   2  -3   27.64   29.12
   0   2  -3    9.68   17.05
   0  -2  -3   14.88   31.82
   0  -2  -3  173.55   37.85
   0  -2  -3    5.24   17.64
   0  -2   424783.17 6400.02
   0   2   426471.97 6832.71
   0  -2   425313.87 6520.10
   0  -2   422372.87 5628.22
   0  -2   420058.40 5170.98
   0  -2   429270.89 7536.03
   0   2   419727.54 5169.42
   0  -2   419539.10 5069.78
   0   2   425080.47 6453.31
   0   2   424103.79 6239.33
   0   2   425113.13 6416.86
   0   2   419074.16 4879.13
   0   2  -415648.02 4045.23
   0  -2  -424731.77 6411.49
   0   2  -420046.26 5184.64
   0  -2  -420759.53 5432.47
   0  -2  -419918.78 5029.39
   0  -2  -422325.94 5770.26
   0   2  -422599.82 5932.02
   0   2  -416177.93 4256.99
   0  -2  -420158.74 5185.10
   0  -2  -421874.13 5696.64
   0  -2  -422104.51 5775.75
   0   2  -418583.36 4687.10
   0   2  -422325.75 5769.57
   0   2   5   -0.03   15.14
   0  -2   5    0.05   24.90
   0   2   5   14.26   21.32
   0  -2   5    1.66   39.69
   0  -2   5    3.17   21.75
   0   2   5    5.54   28.31
   0   2   5    4.79   25.05
   0  -2   5   54.24   21.14
   0   2   5    7.30   11.97
   0   2   5    0.65   15.10
   0   2  -5    7.14   13.41
   0  -2  -5    1.13   18.29
   0   2  -5   48.01   43.91
   0  -2  -5    5.09   30.73
   0  -2  -5   18.61   15.30
   0  -2  -5   23.08   26.65
   0   2  -5    1.09   23.41
   0   2  -5    2.71   25.76
   0  -2  -5    0.82   25.48
   0  -2  -5   25.71   31.39
   0  -2   6 6465.78 1399.89
   0  -2   6 7903.14 1671.83
   0  -2   6 7515.56 1583.28
   0  -2   6 5774.60 1247.11
   0   2   6 6535.74 1402.75
   0  -2   6 5711.35 1240.88
   0   2   6 6655.45 1413.62
   0   2   6 7458.71 1569.27
   0   2   6 5982.87 1294.83
   0   2   6 6626.22 1398.06
   0   2   6 5614.00 1192.72
   0   2  -6 3498.77  774.48
   0   2  -6 6041.36 1304.48
   0   2  -6 4773.58 1059.18
   0   2  -6 7347.88 1715.87
   0  -2  -6 5971.16 1299.61
   0  -2  -6 5033.89 1169.48
   0   2  -6 6466.82 1383.79
   0  -2  -6 6461.83 1403.42
   0  -2  -6 6010.39 1321.72
   0  -2   7    1.22   25.84
   0  -2   7   -0.15   24.54
   0  -2   7    0.31   18.09
   0   2   7    2.36   16.50
   0   2   7   11.87   20.29
   0   2  -7  102.34   72.41
   0   2  -7   11.89   25.03
   0  -2  -7   15.29   31.31
   0   2  -7    7.89   18.36
   0  -2  -7    0.48   20.80
   0   2  -7   20.11   29.47
   0  -2  -7   36.61   34.08
   0   2  -7    1.95   27.40
   0  -2  -7    7.40   29.93
   0   2   8 1059.82  207.81
   0  -2   8 1030.62  222.22
   0  -2   8 1165.31  235.80
   0   2   8 1381.20  264.35
   0   2  -8 1138.93  240.79
   0   2  -8 1134.97  220.03
   0   2  -8 1315.51  271.85
   0  -2  -8 1109.04  240.81
   0  -2  -8 1115.12  245.77
   0  -2  -8  744.04  181.00
   0   2   9    1.05   22.26
   0   2   9    1.02   20.48
   0  -2   9    3.18   30.80
   0   2   9    0.12   39.68
   0  -2   9    2.63   35.14
   0  -2  -9   78.08   45.89
   0  -2  -9    2.34   84.27
   0   2  -9    1.67   37.05
   0   2  -9    3.34   16.04
   0   2  -9   22.17   38.00
   0   2  10 5157.40 1136.52
   0   2  10 4362.87  975.49
   0   2  10 5145.01 1083.66
   0  -2  10 4549.00 1003.99
   0  -2  10 4250.69  954.82
   0   2 -10 4710.87 1124.57
   0  -2 -10 3515.66  791.94
   0  -2 -10 4258.22  962.45
   0   2 -10 4595.48 1016.10
   0  -2 -10 3763.57  884.22
   0  -2  11    6.82   41.05
   0   2  11    6.93   23.07
   0   2  11    7.83   46.03
   0   2  11    0.66   21.38
   0  -2  11   -0.79   36.15
   0  -2 -11    0.03   27.63
   0   2 -11   -0.46   45.86
   0  -2 -11   13.44   53.46
   0   2 -11   -0.10   43.88
   0  -2 -11    7.23   38.46
   0   2  12  747.40  159.43
   0   2  12  921.39  223.09
   0  -2  12  804.65  254.70
   0  -2  12  815.26  192.03
   0  -2 -12  717.77  175.17
   0   2 -12  806.83  209.28
   0  -2 -12  660.30  154.60
   0   2 -12  894.39  217.11
   0  -2 -12  735.81  214.50
   0  -2  13    0.32   34.60
   0  -2  13    0.57   26.94
   0   2  13    0.25   36.74
   0  -2 -13   -0.22   41.54
   0   2 -13    1.75   35.03
   0  -2 -13    0.02   38.42
   0   2 -13    1.88   36.94
   0   2  14  293.59   97.57
   0  -2  14  257.71   90.73
   0  -2  14  233.93   73.92
   0  -2 -14  207.07   98.18
   0   2 -14  224.85   92.81
   0   2 -14  263.04   96.20
   0  -2 -14  176.78   50.92
   0  -3   028386.59 6415.28
   0   3   015860.91 3666.88
   0  -3   0 7009.68 1718.76
   0  -3   1 4180.69  999.67
   0   3   111597.69 2422.68
   0   3   1 4227.56  897.29
   0   3   1 4303.03  971.58
   0  -3   1 4182.25  965.95
   0   3   115671.43 3300.98
   0  -3   112245.35 2536.80
   0  -3  -1 4684.81 1063.38
   0  -3  -1 4156.60  955.74
   0   3  -115984.35 3398.34
   0   3  -112857.93 2711.22
   0  -3  -1 9223.38 1930.22
   0  -3  -113098.21 2690.41
   0   3   2   -0.11   12.77
   0  -3   2   -0.56   39.44
   0   3   2    1.34   21.91
   0   3   2    4.90   52.10
   0   3   2    0.09   13.68
   0   3   2    7.55   49.16
   0  -3   2    4.64   13.70
   0  -3   2  425.38   94.84
   0  -3  -2    0.06   38.66
   0  -3  -2   20.45   15.49
   0   3  -2    1.74   41.40
   0  -3  -2    7.82   11.64
   0   3  -2    9.90   12.93
   0   3  -2    0.42   15.69
   0  -3  -2   13.06   36.92
   0  -3  -2   74.69   30.70
   0   3   3 5083.91 1076.84
   0   3   3 3466.00  724.23
   0   3   3 4041.47  861.71
   0  -3   3 4216.52  866.42
   0  -3   3 3522.11  728.62
   0   3   3 3306.95  678.03
   0  -3   3 3197.98  661.00
   0   3  -3 2825.93  591.98
   0   3  -3 2812.71  626.30
   0  -3  -3 3236.88  686.50
   0  -3  -3 3187.39  686.40
   0  -3  -3 3140.83  655.74
   0  -3  -3 2897.10  580.14
   0  -3  -3 5137.17  981.82
   0  -3  -3 3131.01  620.91
   0   3   4   25.75   34.47
   0   3   4    2.34   27.54
   0  -3   4    3.24   16.75
   0  -3   4    1.82   33.95
   0  -3   4   10.06   15.26
   0  -3  -4   28.65   39.13
   0   3  -4   -0.25   23.74
   0  -3  -4    1.01   28.97
   0   3  -4    1.21   17.18
   0   3  -4   24.91   42.35
   0  -3  -4    7.17   16.76
   0  -3  -4   -0.04   29.55
   0  -3   5 3065.78  615.16
   0  -3   5 4024.13  810.24
   0  -3   5 2393.84  489.44
   0  -3  -5 2699.40  563.80
   0  -3  -5 2806.35  598.61
   0   3  -5 3085.79  622.75
   0  -3  -5 2613.15  570.82
   0  -3  -5 2967.79  599.71
   0   3  -5 2572.16  523.51
   0  -3   6    6.70   33.51
   0  -3   6    0.02   24.71
   0  -3  -6   12.44   44.74
   0   3  -6   20.47   30.44
   0   3  -6    0.34   26.22
   0  -3  -6    5.23   27.14
   0  -3  -6  264.65   61.96
   0  -3  -6    4.61   28.62
   0  -3   7 2080.02  411.07
   0  -3   7 1487.72  317.00
   0  -3   7 4518.74  837.32
   0   3  -7 1972.35  402.56
   0  -3  -7 1546.48  363.68
   0  -3  -7 1810.77  380.31
   0   3  -7 1675.69  347.80
   0  -3  -7 1703.51  387.94
   0   3   8    0.06   35.44
   0  -3   8   -0.26   31.28
   0   3  -8   14.39   31.60
   0   3  -8    1.97   37.51
   0  -3  -8   95.82   56.82
   0  -3  -8    1.06   50.23
   0   3  -8   26.38   35.05
   0  -3   9  629.63  153.76
   0   3   9  790.26  184.76
   0  -3  -9  611.72  189.28
   0  -3  -9  661.10  188.68
   0   3  -9  745.70  158.91
   0   3  -9  688.06  166.05
   0   3  -9  744.25  180.19
   0  -3  10    2.56   30.28
   0   3  10    0.05   39.99
   0  -3 -10    0.10   45.19
   0   3 -10    3.57   34.51
   0  -3 -10    0.24   47.42
   0   3 -10    0.96   36.03
   0  -3  11   21.77   43.50
   0   3  11   32.61   55.93
   0  -3 -11   21.68  111.72
   0   3 -11   37.07   51.35
   0   3 -11   24.72   81.56
   0  -3 -11   -0.79   55.23
   0  -3  12    1.00   31.53
   0   3  12    0.90   74.48
   0  -3 -12    1.21   48.93
   0  -3 -12   -0.12   39.92
   0   3 -12   35.28   41.24
   0   3 -12    1.16   37.95
   0  -3  13  349.23  122.51
   0   3  13  429.50  113.86
   0   3 -13  362.30  103.26
   0  -3 -13  334.40   96.87
   0  -3 -13  345.01  116.62
   0   3 -13  399.07  114.47
   0  -4   013603.24 3461.17
   0  -4  -1 3371.27  771.35
   0  -4  -1 3387.17  761.10
   0  -4   2 1610.81  355.90
   0  -4   2 1265.66  296.09
   0  -4  -2 1225.58  299.54
   0  -4  -2 1085.44  225.59
   0  -4  -2 2585.57  460.42
   0  -4  -2 1261.53  295.13
   0  -4   3    0.61   38.17
   0  -4  -3    2.00   31.75
   0  -4  -3   -0.61   35.71
   0   4  -3    1.30   22.69
   0  -4  -3    0.01   21.15
   0  -4   4 1180.91  271.13
   0  -4  -4  866.22  203.34
   0  -4  -4  823.23  189.29
   0  -4  -4  826.97  206.94
   0   4  -4 1313.81  255.90
   0  -4   5   75.72   90.45
   0  -4  -5   -0.17   36.41
   0   4  -5    4.95   29.37
   0  -4  -5    1.30   30.38
   0  -4  -5   -0.31   41.89
   0  -4   6  208.97   86.38
   0  -4  -6  180.17   63.19
   0  -4  -6  276.64  147.20
   0  -4  -6  816.30  171.12
   0   4  -6  164.50   68.19
   0  -4   7    3.77   38.24
   0   4  -7    9.94   22.81
   0   4  -7   -4.47   39.47
   0  -4  -7   65.80   93.63
   0  -4  -7  204.19   73.22
   0  -4   8 2942.39  515.20
   0   4  -8 1164.50  285.65
   0  -4  -8  854.89  222.94
   0   4  -8  780.82  166.86
   0  -4  -8  812.26  225.48
   0   4  -8 1194.20  252.80
   0   4   9    2.61   21.74
   0  -4   9  377.88  104.87
   0   4  -9    4.31   23.58
   0  -4  -9    0.23   45.85
   0   4  -9    1.16   35.97
   0  -4  -9    0.51   49.24
   0   4  -9   -0.45   28.28
   0   4  10 1873.48  361.05
   0   4 -10 1449.80  297.76
   0  -4 -10 1503.75  344.19
   0  -4 -10 1392.11  333.18
   0   4 -10 1509.34  315.64
   0   4 -10 1792.70  367.37
   0  -4 -11    2.35   32.33
   0  -4 -11   -0.00   33.59
   0   4 -11    0.06   24.74
   0  -5   0  883.58  164.20
   0  -5   0   33.26   73.24
   0  -5   1  588.59  166.17
   0  -5   1  567.97  148.49
   0  -5  -1 1005.82  187.06
   0  -5  -1  511.27  145.36
   0  -5  -1  562.91  153.14
   0  -5   2   70.28   56.22
   0   5  -2    0.24   28.35
   0  -5  -2    4.26   43.71
   0  -5  -2    1.33   73.46
   0  -5   3  762.53  193.71
   0  -5  -3  622.72  202.37
   0   5  -3  545.81  125.90
   0  -5  -3  660.50  166.80
   0  -5   4    0.72   46.36
   0  -5  -4   14.41   43.95
   0   5  -4    6.57   26.81
   0  -5  -4    6.01   35.48
   0  -5   5  113.45   65.05
   0   5  -5   84.84   44.28
   0  -5  -5  112.81   51.16
   0  -5  -5   89.24   69.00
   0  -5  -5   72.48   41.07
   0  -5   6    3.55   33.72
   0  -5  -6   -0.60   32.44
   0   5  -6    8.54   25.15
   0  -5  -6   36.90   44.68
   0  -5  -6    0.08   27.55
   0   5  -7  448.77   89.95
   0  -5  -7  382.50  111.06
   0  -5  -7  381.30   90.98
   0   5  -7   -0.13   61.72
   0   5  -8    2.29   28.54
   0  -5  -8    3.66   28.59
   0   5  -8    5.33   23.04
   0  -5  -8   -0.03   36.52
   0  -5   9  548.93  104.02
   0   5   9  153.22   57.14
   0   5  -9  220.82   56.91
   0  -5  -9  200.80   78.74
   0  -6   0  239.25   78.70
   0  -6   0  264.27   89.47
   0   6   0  171.98   48.86
   0  -6   1    0.85   50.57
   0  -6   1   99.77   39.82
   0   6   1  137.20   41.10
   0   6  -1   63.68   32.48
   0  -6  -1   21.13   48.69
   0   6   2  140.79   44.70
   0  -6   2  257.80   84.42
   0  -6   2  307.50   76.27
   0   6  -2  185.78   67.69
   0  -6  -2  273.69   80.14
   0  -6   3    8.17   35.30
   0   6   3    0.16   17.75
   0  -6   3   47.52   33.02
   0  -6  -3    0.00   26.83
   0  -6  -3    0.02   26.58
   0  -6   4   58.57   49.47
   0  -6   4  228.33   65.72
   0  -6  -4   50.41   32.34
   0  -6  -4   78.69   43.33
   0  -6   5  103.67   48.66
   0  -6   5    0.50   37.74
   0   6  -5   -0.38   45.28
   0  -6  -5   17.94   30.41
   1   0   0    1.70    3.97
   1   0   0    2.98    2.49
   1   0   0    3.80    3.98
   1   0   0    1.48    1.56
  -1   0   0    2.70    3.36
   1   0   0    5.37    4.71
  -1   0   0    7.35    1.84
  -1   0   0    9.98    5.01
  -1   0   0   14.20    4.72
   1   0   0    3.20    4.04
   1   0   0    2.51    3.19
   1   0   0    6.91    3.50
  -1   0   0    3.43    2.74
  -1   0   0    3.29    3.70
  -1   0   0    5.84    4.11
   1   0   1   11.16    4.05
   1   0   1    9.28    5.48
   1   0   1    9.98    3.34
   1   0   1    9.73   10.47
  -1   0   1    7.71    3.38
   1   0   1    9.50    6.90
  -1   0   1    7.26    4.93
  -1   0   1    8.02    3.44
  -1   0   1   10.41    6.88
   1   0   1    9.38    4.94
  -1   0   1    8.54    6.39
  -1   0   1    9.22    5.54
   1   0   1   17.73    6.25
  -1   0   1   23.90    9.12
   1   0   1   11.91    6.62
  -1   0   1   11.20    6.46
   1   0  -1   10.95    7.49
  -1   0  -1   21.22    4.85
   1   0  -1    8.62    5.42
  -1   0  -1   14.79    6.23
   1   0  -1   14.67    9.93
  -1   0  -1    8.43    4.95
  -1   0  -1    8.04    5.97
   1   0  -1    7.48    5.29
   1   0  -1   14.32    7.13
  -1   0  -1   15.97    5.78
  -1   0  -1    8.23    5.12
  -1   0  -1   22.57    7.39
   1   0  -1    8.98    3.39
  -1   0   2   24.65    9.68
  -1   0   2   13.37   11.48
  -1   0   2   48.24   27.23
  -1   0   2   12.66   12.17
   1   0   2   76.44   17.09
   1   0   2   25.71   13.30
   1   0   2   14.90    8.46
   1   0   2   16.78    7.15
   1   0   2   17.84   11.95
   1   0   2   16.15   10.09
  -1   0   2   12.48   11.04
  -1   0   2    0.13    8.53
  -1   0   2   15.43    7.91
   1   0   2   17.26   11.17
  -1   0  -2   17.00   11.13
  -1   0  -2   51.22   14.40
  -1   0  -2   21.91   10.35
   1   0  -2   21.33    9.98
   1   0  -2   30.56    5.35
   1   0  -2   16.93    9.96
   1   0  -2   11.83    9.65
   1   0  -2   16.34    9.72
   1   0  -2   82.21   16.78
   1   0  -2   24.49   11.88
   1   0  -2   21.23    8.31
  -1   0  -2   16.26    8.28
   1   0  -2    0.37   10.11
  -1   0  -2   17.62    8.02
  -1   0  -2   32.37    7.06
   1   0   3   11.43    8.65
   1   0   3   20.68   12.61
  -1   0   3   16.13   10.47
  -1   0   3    8.29   14.12
  -1   0   3   14.60   11.54
   1   0   3   38.94   16.09
  -1   0   3   17.69   11.48
  -1   0   3   10.65   14.52
   1   0   3   14.19   15.58
   1   0   3   11.76   12.16
  -1   0   3    8.20   13.18
  -1   0   3    7.60    9.34
   1   0   3    9.67   12.48
   1   0   3    7.12    7.65
   1   0  -3    6.65   14.26
   1   0  -3   17.36   10.78
  -1   0  -3    9.25    9.44
  -1   0  -3   10.28   10.49
   1   0  -3   42.30   22.00
   1   0  -3   13.09    9.83
  -1   0  -3    7.40    8.66
   1   0  -3   13.22   11.20
  -1   0  -3    8.69    5.30
   1   0  -3   -0.06   10.76
  -1   0  -3   10.72   13.99
   1   0  -3   13.06    4.82
   1   0  -3   11.97   12.99
   1   0  -3    8.26    4.49
  -1   0  -3   12.80   12.96
  -1   0  -3    9.06   23.82
  -1   0   4    0.05   16.38
  -1   0   4    2.57   12.96
  -1   0   4   10.93   15.41
   1   0   4    0.61   16.19
   1   0   4    4.20   15.80
   1   0   4    8.72   17.41
  -1   0   4   20.44   19.41
  -1   0   4   -0.05   17.04
   1   0   4    2.55   12.91
  -1   0   4    0.02   12.84
   1   0   4    9.48   17.99
   1   0   4   14.57   19.12
  -1   0   4    4.31    6.41
   1   0   4   14.64   11.13
   1   0  -4    3.81   13.43
   1   0  -4    9.59   13.96
  -1   0  -4    4.86   15.46
   1   0  -4   21.02   21.26
   1   0  -4    6.84    7.29
   1   0  -4   -0.01   14.24
  -1   0  -4    2.26   10.19
   1   0  -4    3.49    5.89
  -1   0  -4    7.04   21.66
   1   0  -4    3.90   12.86
  -1   0  -4   -0.06   12.62
  -1   0  -4   23.85    6.83
   1   0  -4    2.87   15.23
   1   0   5   26.41   45.03
  -1   0   5    3.04    5.89
   1   0   5    0.60   30.02
   1   0   5    0.01   21.37
   1   0   5    4.36   29.55
  -1   0   5    8.55   22.05
  -1   0   5    1.10   34.34
  -1   0   5    2.50   22.98
  -1   0   5    3.53   22.78
   1   0   5    2.69   32.59
  -1   0   5   -1.55   39.43
   1   0   5    0.82   11.92
  -1   0   5   13.17   22.43
   1   0   5    3.89   32.69
  -1   0   5    8.76   22.31
   1   0  -5    6.96   33.91
  -1   0  -5    5.30   14.30
   1   0  -5    0.46   26.04
  -1   0  -5    0.98   20.04
  -1   0  -5   17.91    7.26
   1   0  -5    8.51    8.95
   1   0  -5    1.06   22.27
  -1   0  -5   -0.07   29.94
   1   0  -5    1.33   21.58
  -1   0  -5   -0.12   32.63
   1   0  -5   32.54   20.22
   1   0  -5    2.21   11.11
  -1   0  -5    0.69   24.61
  -1   0  -5    3.19   19.74
  -1   0   6    4.42   28.76
  -1   0   6   55.07   29.52
   1   0   6   43.04   38.86
   1   0   6    0.18   13.72
   1   0   6    2.20   31.74
  -1   0   6    3.71   32.05
   1   0   6    0.00   24.46
  -1   0   6   -0.95   37.65
   1   0   6    0.74   57.28
   1   0   6    3.60   28.90
  -1   0   6    1.62   21.93
  -1   0   6    2.74   26.14
   1   0   6    3.75   31.77
  -1   0   6  229.68   51.88
  -1   0  -6  115.47   27.60
   1   0  -6   69.64   30.08
   1   0  -6   16.83   29.26
   1   0  -6    2.79   13.18
   1   0  -6    1.65   37.94
  -1   0  -6   40.34   36.24
  -1   0  -6  178.60   37.26
  -1   0  -6   -0.10   18.82
  -1   0  -6    0.04   33.56
   1   0  -6    6.73   21.93
   1   0  -6   -0.03   12.32
  -1   0  -6    0.19   26.54
   1   0  -6   -0.08   19.18
   1   0   7    7.62   30.92
  -1   0   7    0.56   19.80
   1   0   7    2.26   30.47
   1   0   7    0.81   32.00
  -1   0   7    0.76   34.97
   1   0   7   42.60   16.51
  -1   0   7    0.75   39.75
  -1   0   7    7.33   32.83
   1   0   7  129.40   36.78
   1   0   7   -0.17   26.67
  -1   0   7   25.65   31.16
   1   0   7    0.55   35.73
   1   0   7   11.33   34.86
  -1   0   7   -0.13   26.82
  -1   0   7    0.76   28.25
  -1   0  -7    2.34   17.86
   1   0  -7    0.21   14.44
  -1   0  -7    3.60   32.06
   1   0  -7    1.45   33.71
   1   0  -7    2.29   35.68
   1   0  -7    7.14   52.49
  -1   0  -7   13.33   17.86
   1   0  -7   23.40   11.97
   1   0  -7    1.66   22.47
   1   0  -7    0.99   20.89
  -1   0  -7    5.43   29.92
   1   0  -7    1.90   26.77
  -1   0  -7    2.67   23.06
  -1   0   8  136.61   72.20
  -1   0   8    0.61   44.14
  -1   0   8    0.31   25.34
   1   0   8    2.73   18.80
  -1   0   8    0.34   37.84
   1   0   8    3.20   41.79
   1   0   8  113.06   50.22
   1   0   8    1.01   38.67
  -1   0   8    0.17   47.96
   1   0   8   23.65   42.69
  -1   0   8    6.08   37.68
   1   0   8    0.07   34.06
   1   0   8    2.61   42.91
   1   0   8    1.22   38.44
  -1   0  -8    0.24   38.39
  -1   0  -8    2.27   40.85
  -1   0  -8   37.11   62.12
   1   0  -8  378.59   90.97
   1   0  -8    3.02   38.34
   1   0  -8    0.85   39.13
  -1   0  -8   12.46   21.52
   1   0  -8  247.23   49.84
  -1   0  -8    2.38   19.82
   1   0  -8   23.90   29.00
   1   0  -8    1.06   25.05
   1   0   9   12.72   37.61
   1   0   9    3.08   41.31
   1   0   9    2.25   45.32
   1   0   9    0.23   15.54
  -1   0   9    0.26   44.36
  -1   0  -9    0.53   28.10
  -1   0  -9    1.00   40.39
   1   0  -9    6.45   38.12
   1   0  -9    8.95   39.60
   1   0  -9    0.22   24.61
  -1   0  -9    3.80   42.69
   1   0  -9    5.01   42.72
   1   0  -9    0.87   44.40
  -1   0  -9    3.74   20.71
  -1   0  -9    0.01   28.24
   1   0  10    6.72  104.93
  -1   0  10    0.93   78.82
   1   0  10    0.55   83.92
  -1   0  10   -1.83   75.42
   1   0 -10   43.51   40.42
   1   0 -10   64.47   60.06
  -1   0 -10    3.81   70.50
   1   0 -10   -1.16   62.81
   1   0 -10   -1.37   60.33
   1   0  11   18.19   65.74
  -1   0  11   14.89   55.68
   1   0  11   -0.53   77.56
  -1   0  11   -1.12   59.95
  -1   0  11   -0.44   38.48
   1   0  11    2.27   48.34
  -1   0 -11    1.55   54.25
  -1   0 -11    3.12   55.24
   1   0 -11   98.85   64.82
   1   0 -11    0.29   47.75
   1   0  12   90.83   70.69
  -1   0  12    0.96   37.32
   1   0  12    1.97   47.31
  -1   0  12   54.10   56.37
   1   0  12    0.65   43.28
  -1   0  12   65.49   73.46
   1   0 -12    2.13   61.64
  -1   0 -12    4.36   55.00
  -1   0 -12    1.40   57.35
   1   0 -12    1.32   46.76
  -1   0  13   -0.34   38.21
  -1   0  13    0.83   24.15
  -1   0  13    2.99   43.94
   1   0  13    2.50   34.05
   1   0  13    1.69   27.95
   1   0  13    0.76   43.63
  -1   0 -13    0.34   41.63
   1   0 -13    4.30   48.10
  -1   0 -13    0.34   40.91
   1   0 -13    0.75   34.85
   1   0  14   -0.71   75.03
  -1   0  14    0.03   25.60
   1   0  14   -0.06   30.29
  -1   0  14   56.92   94.08
  -1   0  14    0.82   45.78
   1   0  14  147.47   66.76
   1   0 -14    0.95   38.82
   1   0 -14    0.65   51.64
  -1   0 -14    1.26   47.80
  -1   0 -14   -0.22   45.73
   1   0  15   -0.54   28.05
  -1   0  15   -0.68   38.13
   1   0  15    0.76    9.29
   1   0  15    0.95   36.38
  -1   0  15   -0.34   31.81
  -1   0 -15    1.31   33.97
   1   0 -15    0.01   67.83
  -1   0 -15    0.78   37.84
   1  -1   014925.48 3694.33
  -1  -1   012142.74 2941.81
  -1  -1   019099.22 4615.82
  -1  -1   030882.07 7590.71
   1  -1   022405.89 5519.83
   1   1   021009.95 5232.19
  -1   1   014708.16 3651.06
  -1   1   017534.61 4318.62
   1  -1   014190.20 3493.51
   1   1   028520.76 7023.70
   1   1   026748.90 6595.43
  -1  -1   020735.18 5166.35
  -1  -1   023199.61 5668.71
  -1   1   015704.13 3852.46
   1   1   028669.02 7002.13
   1  -1   023748.54 5848.07
  -1   1   016940.47 4121.08
  -1  -1   023841.12 5911.50
  -1  -1   019027.57 4699.92
   1  -1   016393.62 4053.33
   1  -1   022719.70 5589.94
  -1   1   019167.37 4651.43
  -1   1   022242.49 5468.04
   1   1   019924.34 5064.38
  -1  -1   028569.14 7038.67
   1   1   017949.11 4368.83
  -1  -1   117241.17 4254.04
  -1   1   113391.53 3324.02
  -1  -1   118930.60 4613.36
   1   1   118667.56 4735.54
   1  -1   115069.78 3706.88
  -1   1   114851.86 3629.09
  -1   1   119717.91 4839.76
   1  -1   122296.70 5433.17
   1  -1   118792.23 4594.43
   1   1   115372.83 3719.58
   1  -1   115246.60 3757.31
  -1   1   119983.40 4921.42
  -1   1   117594.97 4261.29
  -1  -1   126170.62 6447.88
  -1  -1   123140.70 5752.99
   1  -1   123152.67 5688.85
   1  -1   118083.50 4451.37
  -1  -1   119910.20 4928.06
   1   1   117751.52 4395.36
   1   1   119540.67 4827.59
  -1  -1   119692.23 4863.77
  -1  -1   118434.23 4499.24
   1   1   119228.35 4744.81
   1   1   125162.86 6231.12
  -1   1   117169.87 4245.49
   1   1   119225.58 4709.14
  -1   1   118548.12 4555.95
   1  -1   120691.74 5090.10
  -1   1   118182.74 4496.80
   1   1   120437.68 4942.18
  -1  -1  -118809.18 4650.75
  -1  -1  -120658.55 5107.64
   1   1  -119141.72 4749.09
  -1  -1  -118387.63 4563.08
   1   1  -117834.95 4381.21
   1   1  -116117.75 4008.71
  -1   1  -114757.02 3569.24
  -1   1  -115742.74 3857.55
   1  -1  -119977.17 4851.01
  -1  -1  -124851.05 6125.70
  -1  -1  -122130.37 5501.44
   1  -1  -122425.16 5507.54
  -1   1  -121615.18 5308.12
   1   1  -122931.39 5668.03
  -1  -1  -119163.47 4692.44
   1  -1  -115907.75 3934.54
   1  -1  -118473.42 4559.97
   1  -1  -117358.93 4261.12
  -1   1  -121186.89 5161.95
  -1   1  -116375.92 4051.64
  -1   1  -118660.87 4607.79
  -1  -1  -116201.65 3966.27
   1  -1  -118475.04 4560.79
   1   1  -121993.01 5585.23
   1  -1  -117478.30 4309.73
   1   1   225166.64 6349.67
   1  -1   225188.42 6339.80
  -1   1   223735.00 5980.87
   1   1   226990.85 6832.53
   1   1   223338.50 5902.00
  -1  -1   222059.81 5547.54
  -1   1   221865.05 5511.55
   1  -1   220586.22 5167.50
   1   1   225328.01 6320.16
   1   1   221247.35 5375.92
   1  -1   221571.82 5420.29
   1   1   221031.34 5310.96
  -1  -1   224686.75 6227.57
   1  -1   221400.98 5402.98
   1  -1   216721.83 4215.90
  -1   1   221929.21 5539.46
  -1  -1   213318.95 3369.83
   1  -1   219262.50 4881.67
  -1   1   222154.37 5524.24
   1   1   224164.26 6114.20
  -1  -1   222543.75 5708.17
  -1  -1   218223.61 4538.53
   1  -1   222407.81 5631.45
  -1   1   222920.11 5736.38
  -1  -1   221756.43 5511.19
  -1  -1   221315.44 5382.78
  -1  -1   218075.95 4573.57
   1   1  -219177.43 4882.59
  -1  -1  -219593.34 5019.55
  -1   1  -222365.42 5676.66
   1   1  -219899.21 4994.72
  -1  -1  -221062.91 5376.38
   1  -1  -231333.39 7863.67
   1  -1  -218895.00 4725.84
   1  -1  -218931.34 4799.16
   1   1  -220740.67 5276.15
  -1  -1  -231980.38 8042.91
   1  -1  -222556.22 5643.02
  -1  -1  -223009.89 5801.53
   1   1  -222153.59 5621.00
  -1   1  -217385.90 4426.61
  -1   1  -221612.64 5432.53
   1  -1  -218087.02 4583.50
   1  -1  -222275.13 5579.78
   1  -1  -221293.63 5391.89
   1   1  -227921.57 7241.56
  -1   1  -222186.30 5598.58
  -1  -1  -221061.94 5332.73
  -1   1  -219531.19 4901.88
   1  -1  -219117.16 4846.91
  -1   1  -216254.34 4093.97
   1  -1   3 9516.83 2178.68
   1   1   311706.39 2666.63
   1   1   313492.11 3049.28
  -1   1   313075.40 2961.05
   1  -1   313141.91 2999.33
  -1  -1   3 9029.07 2059.33
   1  -1   313071.80 2962.05
  -1  -1   313537.05 3090.49
   1  -1   311121.28 2526.89
  -1  -1   312158.27 2768.76
  -1   1   312524.27 2823.05
  -1   1   3 8734.15 2026.64
   1  -1   313403.90 3041.91
   1   1   312739.21 2905.11
   1   1   313806.87 3157.51
  -1  -1   311455.47 2624.16
  -1  -1   312304.80 2766.93
   1   1   314632.33 3328.13
  -1  -1   312150.58 2776.88
  -1   1   311368.34 2586.14
   1   1   313049.07 2993.19
   1  -1   312480.77 2842.42
   1  -1   310752.30 2438.95
  -1   1   311476.81 2619.66
  -1   1   313017.07 2906.93
  -1  -1  -312103.12 2778.61
  -1   1  -311421.26 2599.39
  -1  -1  -3 9594.27 2138.78
  -1  -1  -311161.42 2565.91
   1   1  -3 9393.08 2171.12
   1  -1  -310838.10 2493.49
  -1  -1  -313086.55 3052.92
  -1   1  -3 9402.68 2174.47
   1   1  -310619.53 2431.35
  -1   1  -312978.98 2965.28
  -1   1  -310922.31 2495.88
   1   1  -310012.88 2299.89
  -1  -1  -310881.50 2509.58
   1   1  -313098.40 3143.86
   1   1  -310403.12 2373.03
   1   1  -3 9036.74 2089.14
   1   1  -310528.94 2385.39
   1  -1  -311449.59 2610.18
  -1   1  -311420.43 2627.04
  -1  -1  -311583.59 2652.21
   1  -1  -311021.63 2534.50
   1  -1  -312573.19 2854.23
   1  -1  -3 9937.20 2260.66
   1  -1  -311800.55 2708.99
  -1   1  -311450.32 2609.95
   1  -1  -3 9075.42 2090.17
   1   1  -311917.94 2729.71
   1  -1  -311944.10 2658.76
   1   1   4  308.52   61.99
  -1  -1   4  270.69   63.92
   1  -1   4  285.96   54.35
   1  -1   4  257.50   55.97
  -1   1   4  270.66   50.63
  -1  -1   4  206.63   50.41
  -1  -1   4  273.57   48.90
  -1   1   4  377.29   71.79
  -1   1   4  210.05   55.76
   1  -1   4  300.92   55.81
   1  -1   4  467.09   77.31
   1   1   4  247.67   52.11
  -1  -1   4  257.39   59.20
   1  -1   4  283.65   85.70
   1   1   4  256.49   55.79
   1  -1   4  293.83   59.25
  -1  -1   4  312.34   62.42
   1  -1   4  304.54   63.78
  -1   1   4  196.96   30.10
  -1   1   4  434.70   74.33
  -1  -1   4  239.20   42.77
   1   1   4  267.74   59.43
  -1   1   4  274.56   37.95
   1  -1   4  206.25   30.23
  -1  -1   4  286.40   60.76
  -1   1   4  238.32   55.27
   1   1   4  285.99   56.16
   1   1   4  282.41   60.38
   1  -1  -4  230.85   56.45
  -1   1  -4  200.95   51.71
   1   1  -4  235.58   52.76
   1   1  -4  418.49   79.61
  -1  -1  -4  233.89   57.47
  -1   1  -4  251.93   52.79
  -1   1  -4  235.66   59.01
  -1  -1  -4  273.22   63.05
   1  -1  -4  234.30   53.13
   1  -1  -4  258.98   54.39
  -1  -1  -4  242.36   61.81
  -1   1  -4  276.57   59.33
   1   1  -4  219.14   58.91
  -1  -1  -4  263.51   60.16
  -1   1  -4  244.70   53.02
  -1   1  -4  250.48   50.82
  -1  -1  -4  266.88   64.41
   1   1  -4  310.89   59.43
   1   1  -4  271.68   61.89
   1  -1  -4  212.44   44.03
   1   1  -4  231.57   66.49
   1  -1  -4  293.86   66.89
   1  -1  -4  181.46   63.98
   1  -1  -4  249.02   60.00
   1   1  -4  262.15  109.51
   1   1  -4  588.74   86.45
   1   1   5 3133.96  595.00
   1  -1   5 2915.29  553.44
   1  -1   5 2967.11  577.39
  -1  -1   5 2326.65  461.13
  -1  -1   5 2994.74  551.21
   1  -1   5 3273.01  635.16
   1  -1   5 2029.74  365.76
  -1   1   5 3039.04  575.41
  -1   1   5 2808.94  547.15
   1  -1   5 2494.21  488.89
   1  -1   5 2885.80  562.45
   1  -1   5 3299.18  619.71
   1   1   5 2690.12  518.83
   1   1   5 2815.50  547.90
  -1   1   5 2605.41  500.97
  -1  -1   5 2644.50  522.98
  -1  -1   5 2741.98  517.42
  -1  -1   5 3248.34  607.30
   1   1   5 3483.43  657.48
   1  -1   5 3139.17  580.41
   1  -1   5 2462.30  487.83
  -1   1   5 2433.01  489.64
   1   1   5 2743.32  536.93
   1   1   5 2968.38  594.08
   1   1   5 2510.14  499.56
  -1  -1   5 2873.60  590.00
  -1   1   5 3359.95  610.83
  -1  -1   5 2315.81  434.72
   1   1  -5 2422.18  467.25
   1  -1  -5 2676.26  507.58
   1   1  -5 2655.58  494.42
   1   1  -5 2203.37  453.43
   1  -1  -5 2982.19  607.84
  -1   1  -5 2753.28  537.47
  -1   1  -5 3428.92  655.80
   1   1  -5 1942.88  400.44
   1  -1  -5 2673.96  529.31
   1  -1  -5 1937.33  392.21
   1   1  -5 1907.13  450.07
   1   1  -5 2846.08  557.00
  -1  -1  -5 2494.07  502.48
   1   1  -5 2305.14  460.73
   1  -1  -5 2270.32  449.51
  -1  -1  -5 2539.47  503.35
  -1  -1  -5 2810.55  550.76
   1  -1  -5 2249.16  435.69
  -1   1  -5 2482.53  474.78
   1  -1  -5 2427.88  486.53
  -1   1  -5 2288.56  453.73
  -1  -1  -5 2459.47  489.01
   1   1  -5 2626.73  507.12
  -1  -1  -5 2266.39  458.06
  -1   1  -5 2578.04  503.89
   1   1   6 4237.29  847.82
   1   1   6 3818.89  768.11
  -1   1   6 3963.24  785.62
   1   1   6 3746.40  770.47
   1  -1   6 3528.40  720.20
   1  -1   6 3939.60  802.17
   1  -1   6 3546.51  727.06
  -1  -1   6 3872.27  763.48
   1   1   6 3855.28  770.64
   1   1   6 5261.11 1064.64
  -1   1   6 3699.82  763.38
   1  -1   6 2940.40  557.51
  -1   1   6 3981.36  791.52
  -1  -1   6 4250.81  851.55
   1  -1   6 3747.73  767.70
  -1   1   6 4130.60  830.00
   1  -1   6 3597.49  711.97
   1  -1   6 3909.68  796.69
  -1  -1   6 3788.79  776.93
   1   1   6 3969.87  801.65
  -1  -1   6 4800.93  923.23
  -1  -1   6 2972.69  585.76
  -1  -1   6 3507.36  716.47
  -1   1  -6 3147.87  637.82
  -1  -1  -6 3872.46  787.12
  -1  -1  -6 3338.74  689.37
   1   1  -6 3084.13  759.10
   1   1  -6 3739.29  723.75
   1   1  -6 3596.69  723.18
   1   1  -6 3533.36  690.64
   1  -1  -6 3684.59  755.36
   1  -1  -6 2789.36  582.81
   1  -1  -6 3128.71  597.76
  -1  -1  -6 3242.13  671.90
  -1  -1  -6 3363.47  703.18
  -1  -1  -6 3048.88  634.94
   1  -1  -6 3211.51  660.40
  -1   1  -6 2839.17  588.11
   1  -1  -6 3898.16  764.77
   1  -1  -6 3120.24  632.07
   1   1  -6 2584.35  552.54
   1  -1  -6 3171.46  661.62
  -1   1  -6 3652.44  727.77
  -1   1  -6 3405.57  697.45
   1   1  -6 3697.85  755.95
  -1   1  -6 3255.80  658.60
  -1   1  -6 3762.10  764.02
   1   1  -6 3185.10  637.69
   1   1  -6 3307.02  684.53
   1  -1  -6 3884.46  781.38
   1   1  -6 3009.00  640.33
   1  -1   7 7627.14 1715.40
  -1   1   7 7411.57 1605.62
   1  -1   7 6343.87 1399.86
  -1   1   7 6659.23 1441.38
   1   1   7 6229.61 1356.05
  -1  -1   7 7155.94 1546.14
   1  -1   7 7139.19 1548.83
   1   1   7 8405.97 1804.09
   1  -1   7 6745.87 1484.05
   1   1   7 7171.34 1573.77
  -1   1   7 7599.61 1653.81
  -1  -1   7 6809.01 1502.28
  -1  -1   7 5340.72 1149.96
  -1  -1   7 6241.37 1336.11
   1   1   7 7375.70 1602.97
   1  -1   7 6875.72 1522.48
   1   1   7 7806.41 1701.33
   1  -1   7 7205.51 1581.72
  -1  -1   7 7010.07 1567.52
  -1   1   7 6960.83 1534.48
  -1  -1   7 7782.68 1700.42
  -1   1   7 6955.86 1551.82
   1  -1   7 6687.80 1473.62
   1   1   7 6921.66 1536.30
   1  -1  -7 6584.99 1454.06
   1   1  -7 5349.67 1219.98
   1  -1  -7 5093.43 1142.45
  -1  -1  -7 5357.00 1234.51
  -1  -1  -7 5759.62 1244.58
  -1  -1  -7 6163.77 1385.04
   1   1  -7 6510.09 1460.64
  -1   1  -7 6541.57 1416.68
  -1  -1  -7 5775.91 1292.12
  -1   1  -7 6419.50 1401.65
   1   1  -7 4551.98 1044.64
   1  -1  -7 5567.09 1228.87
  -1   1  -7 7088.42 1572.72
  -1  -1  -7 7177.22 1577.36
   1   1  -7 7454.78 1591.28
  -1   1  -7 6614.66 1463.34
   1  -1  -7 6820.42 1506.20
   1   1  -7 7143.56 1569.15
   1   1  -7 6881.25 1500.97
   1   1  -7 5667.41 1229.03
   1   1  -7 5679.49 1208.43
   1  -1  -7 6482.75 1439.51
  -1   1  -7 5214.61 1162.09
   1   1  -7 6369.87 1396.47
  -1  -1   8 2536.86  500.78
   1   1   8 2967.12  581.79
  -1  -1   8 2804.13  570.13
   1   1   8 2722.58  555.18
   1   1   8 2613.53  533.94
   1   1   8 2544.60  507.74
  -1  -1   8 2133.12  411.34
   1  -1   8 2493.91  495.83
  -1   1   8 2837.60  584.27
   1  -1   8 2788.79  567.81
   1  -1   8 2516.50  493.15
  -1  -1   8 2281.02  442.34
   1  -1   8 2718.99  559.36
   1   1  -8 2246.61  435.62
  -1  -1  -8 2431.98  498.24
   1   1  -8 2487.92  511.09
   1   1  -8 2272.51  484.29
  -1  -1  -8 1906.61  372.94
  -1   1  -8 2694.21  603.09
  -1  -1  -8 2050.69  435.81
  -1  -1  -8 2100.77  456.89
  -1   1  -8 2817.94  557.14
  -1   1  -8 1833.97  384.97
   1  -1  -8 2131.59  452.46
   1  -1  -8 1928.83  400.56
  -1   1  -8 2378.23  483.95
   1  -1  -8 2423.21  499.38
   1   1  -8 2427.72  506.88
   1  -1  -8 2346.55  482.96
  -1  -1  -8 1958.32  409.53
  -1   1   9 3395.50  710.53
  -1  -1   9 2771.50  592.14
   1   1   9 2826.49  579.79
   1   1   9 3072.37  647.32
  -1  -1   9 2498.62  499.08
   1  -1   9 2677.29  541.05
   1  -1   9 2964.76  630.57
   1  -1   9 2881.94  622.75
   1   1   9 2867.47  624.54
   1   1  -9 2709.76  574.61
   1  -1  -9 2068.56  442.41
  -1  -1  -9 2507.18  523.57
  -1  -1  -9 2137.53  474.58
  -1  -1  -9 2097.76  447.18
  -1   1  -9 2821.10  573.16
   1   1  -9 2445.11  548.20
   1  -1  -9 2608.39  555.28
  -1  -1  -9 2296.14  515.76
  -1   1  -9 2708.88  587.20
   1  -1  -9 2277.93  502.18
   1   1  -9 2589.53  558.37
   1  -1  -9 2600.17  566.77
   1  -1  -9 2448.74  523.51
  -1   1  -9 2843.06  656.41
   1  -1  10 2077.50  423.47
   1   1  10 2459.45  528.56
  -1  -1  10 2195.24  481.57
   1  -1  10 2253.97  497.65
  -1   1  10 2257.49  484.45
   1   1  10 2284.89  472.17
  -1   1  10 2527.81  535.35
   1  -1  10 2252.07  500.11
   1   1  10 2223.57  486.35
  -1  -1  10 2064.58  408.83
  -1  -1 -10 1809.04  427.80
  -1  -1 -10 1697.13  392.01
  -1   1 -10 2044.40  467.26
   1  -1 -10 1800.54  401.16
   1  -1 -10 1820.61  395.68
   1  -1 -10 2053.76  442.29
  -1   1 -10 2276.56  501.13
  -1   1 -10 2209.73  448.61
   1  -1 -10 2035.93  467.41
   1   1 -10 1888.89  424.35
  -1  -1 -10 1988.07  419.41
   1   1 -10 2043.10  527.68
  -1   1  11 5662.41 1241.64
   1   1  11 5312.66 1189.26
   1  -1  11 4819.29 1098.14
  -1   1  11 5122.26 1142.50
  -1  -1  11 5109.58 1172.40
  -1  -1  11 5513.52 1312.29
   1  -1  11 4378.76  948.18
   1   1  11 5287.91 1147.78
  -1   1  11 5012.07 1124.08
   1  -1  11 4884.75 1126.93
   1   1  11 4998.11 1135.66
  -1   1 -11 4536.44 1031.19
   1   1 -11 5020.27 1147.28
   1  -1 -11 4326.86  968.59
   1  -1 -11 3834.83  870.10
  -1  -1 -11 3583.36  840.81
   1  -1 -11 4449.20 1040.32
  -1  -1 -11 3689.83  882.78
  -1   1 -11 4132.56  963.51
  -1  -1 -11 4077.23  905.13
   1   1 -11 4735.37 1086.16
  -1   1  12 1343.68  298.22
   1   1  12 1189.17  271.31
   1  -1  12 1147.57  229.68
   1   1  12 1385.02  378.68
   1   1  12 1236.90  264.60
  -1  -1  12 1248.37  302.60
   1  -1  12 1436.67  327.28
  -1  -1  12 1360.57  313.84
   1  -1  12 1245.14  299.31
  -1   1  12 1252.33  276.07
  -1   1  12 1243.97  279.73
  -1  -1 -12 1114.10  280.56
  -1   1 -12 1018.15  257.61
  -1  -1 -12  923.16  230.23
   1   1 -12 1231.33  299.26
  -1   1 -12 1135.68  270.76
   1  -1 -12 1093.71  285.57
   1  -1 -12 1096.19  238.45
   1  -1 -12  938.34  215.47
   1   1 -12 1176.17  286.12
   1  -1  13   88.19   72.19
  -1  -1  13   37.16   61.74
  -1   1  13   50.08   52.77
   1   1  13   44.84   60.29
   1   1  13   41.81   56.90
   1  -1  13   33.65   61.66
  -1   1  13   45.98   52.96
   1   1  13   42.79   39.57
  -1  -1  13   90.64   75.69
  -1   1  13   36.24   54.01
   1   1 -13   33.69   61.80
   1  -1 -13   36.05   33.79
   1   1 -13   46.67  106.52
  -1  -1 -13   27.70  104.69
  -1   1 -13   70.32   63.12
   1  -1 -13   41.13   38.76
  -1  -1 -13   33.46   70.07
  -1   1 -13   40.21   66.82
   1  -1 -13   31.06   65.59
  -1   1  14  274.27   84.26
   1  -1  14  238.51   97.63
   1  -1  14  249.83  101.21
   1   1  14  268.49   92.60
  -1  -1  14  240.97   96.02
  -1   1  14  279.92   90.20
  -1   1  14  248.58   82.97
   1   1  14  233.57   85.56
   1   1  14   51.05   47.87
  -1  -1  14  264.78  154.57
  -1   1 -14  215.48  103.24
   1  -1 -14  235.52  104.09
  -1  -1 -14  217.13  101.31
  -1  -1 -14  223.09   87.81
  -1   1 -14  273.63  100.47
   1   1 -14  325.70  113.55
   1  -1 -14  227.60   71.34
   1   1 -14  282.66  113.70
  -1  -1  15  201.95   84.77
  -1   1  15  211.37   67.26
   1  -1  15  256.34   91.66
  -1  -1  15  185.92   84.04
   1   1  15  142.89   66.50
   1  -1  15  189.82   84.05
   1   1 -15  179.59   86.78
  -1  -1 -15  149.73   61.78
   1  -1 -15  182.46   90.93
  -1  -1 -15  172.96   85.41
   1   1 -15  270.56   93.13
  -1   1 -15  166.68  133.10
  -1   1 -15  164.68  109.21
  -1   2   0  976.75  167.25
   1  -2   0 1072.21  178.37
  -1  -2   0 1259.43  243.54
   1   2   0  988.25  154.22
  -1   2   0  919.41  164.10
  -1  -2   0 1217.06  227.80
   1   2   0 3498.08  575.40
  -1  -2   0 1507.90  268.35
   1  -2   0 1195.40  205.79
   1   2   0 1087.76  172.30
   1  -2   0 1075.42  182.85
   1  -2   0 1417.62  260.94
   1  -2   0 1185.36  216.75
   1  -2   0 4094.85  656.05
   1   2   0 4484.38  782.97
   1  -2   0 1284.71  246.88
   1   2   0 1072.25  229.41
  -1  -2   0  897.95  142.19
  -1  -2   0 3756.17  617.63
  -1   2   0  985.67  168.26
  -1   2   0 1058.21  210.33
  -1   2   0  893.46  170.77
  -1  -2   0 1147.32  208.20
   1   2   0 1013.97  156.73
  -1   2   1 2697.29  508.23
  -1   2   1 2999.78  578.58
  -1   2   1 2208.53  421.57
  -1   2   1 2767.43  591.50
   1  -2   1 4741.70  894.45
   1  -2   1 3393.28  660.08
  -1  -2   1 2679.32  516.59
  -1  -2   1 3277.10  638.07
   1   2   1 1839.20  331.80
  -1   2   1 2972.13  537.95
   1  -2   1 3559.68  671.46
  -1  -2   1 4306.62  822.80
  -1  -2   1 2394.97  436.27
   1   2   1 3117.61  594.88
  -1   2   1 2585.22  498.11
  -1  -2   1 3171.11  620.94
  -1  -2   1 2345.04  429.21
   1  -2   1 2941.50  535.80
  -1   2   1 2890.23  541.61
   1   2   1 2801.20  552.35
   1  -2   1 2748.02  505.83
   1   2   1 3157.63  655.65
   1   2   1 3490.26  728.42
   1  -2   1 3128.70  603.90
   1   2   1 2666.17  467.79
  -1   2  -1 2586.87  476.71
  -1   2  -1 3178.23  649.46
   1   2  -1 2739.48  513.56
  -1  -2  -1 3362.05  663.71
  -1  -2  -1 3403.08  650.70
  -1   2  -1 2439.07  462.49
   1   2  -1 4265.22  821.96
  -1   2  -1 2520.50  460.44
   1   2  -1 2203.71  462.75
   1  -2  -1 3046.28  576.77
   1  -2  -1 2747.73  515.99
   1  -2  -1 2949.10  560.78
  -1  -2  -1 3579.63  709.30
  -1  -2  -1 2470.70  435.01
   1   2  -1 2641.40  581.42
  -1  -2  -1 2949.96  538.25
   1  -2  -1 2848.66  529.20
   1  -2  -1 3222.58  623.59
  -1   2  -1 2499.83  455.70
   1  -2  -1 2995.16  567.42
  -1   2  -1 2218.80  438.29
  -1  -2  -1 3097.97  596.82
   1  -2  -1 3392.99  656.00
  -1  -2  -1 3330.76  633.64
   1   2   2 2569.06  470.97
  -1   2   2 3055.19  609.60
  -1   2   2 2972.20  574.27
  -1   2   2 3036.93  582.04
  -1   2   2 1817.05  360.98
  -1   2   2 2975.80  541.64
   1  -2   2 2577.15  472.25
  -1   2   2 2776.04  530.19
   1  -2   2 2724.05  502.92
   1  -2   2 3298.86  640.15
  -1  -2   2 2633.67  492.22
   1   2   2 3103.53  556.08
   1   2   2 2767.86  595.29
  -1  -2   2 2438.57  457.69
   1   2   2 4118.12  813.08
   1  -2   2 3035.90  589.19
  -1   2   2 3279.49  621.02
   1   2   2 3481.89  687.40
   1   2   2 3734.74  735.29
  -1  -2   2 3000.62  585.71
   1  -2   2 2691.56  521.15
   1  -2   2 3246.79  625.20
   1  -2   2 2460.46  449.65
  -1  -2   2 3538.84  689.96
  -1  -2   2 3130.50  607.67
  -1  -2   2 3175.49  624.04
  -1  -2   2 3090.00  575.06
   1  -2  -2 2982.72  578.54
   1  -2  -2 3204.32  621.04
   1  -2  -2 3104.87  583.95
   1  -2  -2 3004.69  572.59
  -1  -2  -2 3229.73  629.95
  -1  -2  -2 3065.56  575.30
  -1  -2  -2 3562.98  669.76
   1   2  -2 2915.32  585.51
   1  -2  -2 3027.77  591.42
   1  -2  -2 2870.51  549.69
  -1  -2  -2 3899.98  771.53
  -1   2  -2 2903.36  543.25
  -1   2  -2 2555.38  508.23
   1   2  -2 2642.59  537.01
  -1   2  -2 2389.80  425.62
  -1   2  -2 3085.53  585.40
  -1  -2  -2 3115.36  607.59
   1  -2  -2 3088.95  570.71
  -1   2  -2 2626.08  479.92
  -1  -2  -2 3147.70  631.29
  -1   2  -2 2766.09  490.22
   1   2  -2 2958.09  564.36
  -1   2  -2 2598.62  522.33
   1   2  -2 3219.66  657.11
   1   2   3  365.14   91.40
  -1   2   3  286.44   52.78
   1   2   3  207.15   37.03
   1  -2   3  316.25   73.63
   1   2   3  288.89   86.43
  -1   2   3  374.14   83.95
   1  -2   3  232.50   50.45
   1  -2   3  258.24   46.30
   1  -2   3  230.07   38.98
   1   2   3  325.90   75.38
  -1   2   3  259.57   40.64
  -1   2   3  320.52   68.96
  -1   2   3  200.81   46.81
   1   2   3  277.83   44.08
  -1  -2   3  336.93   80.51
   1   2   3  211.61   35.73
   1  -2   3  316.87   69.25
   1  -2   3  306.48   71.18
   1   2   3  288.33   73.87
   1  -2   3  284.57   45.88
  -1   2   3  313.33   69.12
   1   2   3  306.10   63.00
  -1  -2   3  296.33   66.78
  -1  -2   3  382.02   86.48
  -1   2   3  175.75   45.45
  -1   2   3  412.56   87.21
  -1  -2   3  300.46   58.06
  -1  -2   3  250.08   48.76
  -1  -2   3  373.93   64.58
  -1  -2  -3  270.78   64.46
  -1  -2  -3  304.70   60.25
   1   2  -3  271.34   76.49
   1  -2  -3  269.67   64.81
   1  -2  -3  277.29   48.93
  -1  -2  -3  294.22   72.40
  -1  -2  -3  293.77   50.86
  -1  -2  -3  284.21   82.16
  -1   2  -3  358.31   77.49
   1  -2  -3  267.59   54.85
   1   2  -3  285.87   66.85
  -1   2  -3  269.19   54.98
   1  -2  -3  250.04   42.57
  -1   2  -3  275.15   64.59
   1   2  -3  251.57   69.21
  -1   2  -3  232.47   67.26
   1  -2  -3  291.38   63.54
  -1  -2  -3  271.55   75.00
  -1   2  -3  254.12   50.76
   1   2  -3  263.45   52.26
   1  -2  -3  270.39   60.69
   1  -2  -3  268.67   67.29
   1   2  -3  397.09  236.68
   1   2   4 2130.33  404.97
   1  -2   4 1771.37  310.60
   1   2   4 1978.64  377.14
   1  -2   4 5487.92  949.54
   1  -2   4 1352.12  248.21
  -1   2   4 1854.94  325.45
  -1   2   4 1222.48  252.30
  -1   2   4 1750.06  331.19
   1  -2   4 1586.27  320.15
   1  -2   4 1671.78  305.31
  -1  -2   4 1634.11  304.92
  -1  -2   413058.87 2176.74
  -1   2   4 2369.24  431.75
  -1  -2   4 1901.42  356.10
   1   2   4 1810.34  337.18
  -1  -2   4 1696.54  317.11
   1   2   4 2499.03  436.09
   1  -2   4 1618.21  316.80
   1  -2   4 2135.60  402.00
  -1   2   4 1760.68  314.35
   1   2   4 1310.62  239.44
  -1  -2   4 1762.74  331.32
  -1   2   4 1664.08  317.79
   1   2   4 1836.14  366.48
   1   2   4 1749.99  310.34
  -1  -2  -4 1732.22  343.33
   1   2  -4 1439.83  298.62
  -1  -2  -4 1602.32  277.42
   1   2  -4 1645.63  289.66
  -1   2  -4 5635.28  983.48
  -1   2  -4 1727.39  320.40
  -1   2  -4 1772.18  332.07
   1  -2  -4 1668.10  325.57
   1   2  -4 1452.87  293.92
  -1   2  -4 2093.54  393.40
   1  -2  -4 1522.68  285.23
   1   2  -4 1995.41  483.64
   1  -2  -4 1635.91  330.13
   1   2  -4 1839.58  352.11
   1  -2  -4 1587.48  291.15
   1   2  -4 1714.99  327.51
  -1  -2  -4 1602.60  315.51
   1  -2  -4 1706.07  291.41
   1  -2  -4 1620.31  323.34
  -1  -2  -4 1618.81  331.11
  -1   2  -413097.51 2218.82
  -1  -2  -4 1825.77  349.11
   1  -2  -4 1641.22  309.44
  -1  -2  -4 1578.51  326.77
  -1  -2   5  650.71  121.20
   1  -2   5  481.88   81.12
  -1  -2   5  614.16  125.56
   1   2   5  544.19  120.72
   1  -2   5  458.78  103.07
   1  -2   5  607.78  122.15
   1  -2   5  496.96   95.61
  -1   2   5  653.26  114.05
   1   2   5  572.01  107.96
   1   2   5  542.78   94.21
  -1   2   5  545.38   93.14
  -1  -2   5  480.20   96.96
  -1  -2   5  473.80   95.09
  -1   2   5  501.16  110.86
  -1   2   5  311.92   69.29
  -1   2   5  517.39  104.93
   1  -2   5  446.83  103.78
  -1  -2   5  521.92  105.27
   1  -2   5  597.33  118.62
   1  -2   5  413.42   71.81
   1   2   5  407.85   76.54
   1   2   5  498.90  107.76
   1   2   5  706.44  137.83
   1   2  -5  455.13  184.23
  -1   2  -5  531.70  125.47
  -1  -2  -5  441.56   98.04
  -1  -2  -5  438.49  111.14
  -1  -2  -5  456.89  110.66
  -1  -2  -5  508.19  118.29
   1  -2  -5  420.81   92.73
   1   2  -5  403.37  104.88
   1  -2  -5  459.31  107.95
   1  -2  -5  506.11  109.54
   1  -2  -5  547.32  119.89
   1  -2  -5  502.50  110.89
   1   2  -5  482.50   79.01
  -1   2  -5  476.30   97.26
   1   2  -5  435.59  100.91
   1   2  -5  529.92  108.52
  -1   2  -5  411.14  102.02
   1  -2  -5  540.54  102.90
  -1  -2  -5  523.59  109.00
  -1   2  -5  512.89  101.04
   1   2  -5  547.08  118.02
  -1   2  -5  397.24   92.78
   1   2   6  476.34   96.99
   1   2   6  584.26  114.15
   1   2   6  419.52  100.32
   1  -2   6  424.85   89.43
   1  -2   6  421.88   94.10
  -1  -2   6  429.46   95.36
   1   2   6  595.58  116.49
   1   2   6  475.55  111.88
  -1  -2   6  403.82   89.76
  -1  -2   6  431.94   94.96
   1  -2   6  498.06  119.85
  -1  -2   6  541.19  109.62
  -1   2   6  452.92   98.05
   1  -2   6  401.01   99.65
  -1   2   6  472.23   85.29
  -1  -2   6  530.25   99.50
  -1   2   6  545.67   94.21
   1   2   6  535.63  118.97
  -1   2   6  504.54  116.84
   1  -2   6  555.67  112.96
   1  -2  -6  465.80  110.35
  -1  -2  -6  448.28  114.01
  -1   2  -6  364.93   96.07
  -1  -2  -6  405.89  100.89
   1  -2  -6  290.02   60.34
   1  -2  -6  431.78  108.84
   1  -2  -6  467.96   95.18
  -1   2  -6  737.54  134.94
   1   2  -6  376.35   90.89
  -1  -2  -6  374.88  104.74
   1   2  -6  467.01  109.19
   1   2  -6  335.06   98.83
   1  -2  -6  320.02  116.85
  -1   2  -6  342.77   94.32
   1   2  -6  462.96  103.02
   1   2  -6  877.27  254.29
   1   2  -6  259.45   67.82
  -1   2  -6  447.77   96.67
  -1  -2  -6  373.12   90.14
  -1  -2  -6  471.06  109.30
   1  -2   7  472.51  100.19
   1  -2   7  674.82  138.35
  -1  -2   7  564.50  101.54
   1   2   7  444.48  107.92
  -1  -2   7  434.99   98.24
  -1   2   7  449.64   87.41
   1  -2   7  477.26  112.33
  -1  -2   7  468.14  105.89
  -1   2   7  478.05  102.50
  -1  -2   7  659.37  140.07
   1   2   7  558.22   98.80
   1  -2   7  444.64   96.81
  -1  -2  -7  452.85  116.75
   1   2  -7  466.19  111.47
   1   2  -7  382.45  173.03
   1   2  -7  555.65  119.64
   1  -2  -7  295.92   64.05
  -1   2  -7  257.79   75.17
   1   2  -7  390.08   91.91
  -1  -2  -7  361.79   92.16
   1  -2  -7  473.77  113.86
  -1   2  -7  459.66   99.15
  -1   2  -7  458.28  100.99
  -1  -2  -7  420.74  104.04
   1   2  -7  292.13   72.20
   1  -2  -7  332.46   94.05
   1  -2  -7  431.58  110.24
  -1  -2  -7  364.42  111.06
  -1   2  -7  441.92  101.17
   1   2   8   89.03   36.54
  -1   2   8  100.58   37.33
   1  -2   8   95.65   58.43
  -1   2   8  115.09   49.58
   1   2   8  105.74   60.77
   1  -2   8  123.76   53.95
  -1  -2   8   91.65   48.49
  -1   2  -8  202.25   62.82
  -1   2  -8  175.30   60.11
   1  -2  -8  148.60   66.16
   1  -2  -8   74.31   58.15
  -1  -2  -8   85.51   46.01
   1  -2  -8   95.70   60.18
   1  -2  -8   65.10   29.18
  -1   2  -8  133.88   48.83
   1   2  -8  109.36   35.28
  -1  -2  -8   80.37   47.49
   1   2  -8  220.70  117.63
   1   2  -8   69.11   40.03
   1   2  -8  108.98   60.63
  -1  -2  -8  333.04   94.94
  -1   2   9  132.86   45.74
  -1  -2   9  132.97   62.03
   1   2   9  154.16   74.70
   1  -2   9  128.33   71.66
  -1   2   9  164.69   60.83
   1   2   9  124.96   45.93
   1  -2   9  133.61   59.41
  -1  -2  -9  108.81   56.01
   1  -2  -9  129.07   71.46
   1   2  -9   92.41   50.74
  -1   2  -9  132.23   60.60
   1   2  -9  154.21   73.93
   1   2  -9  140.94   73.94
  -1  -2  -9  111.74   78.82
  -1   2  -9  123.15   44.33
  -1   2  -9  128.36   68.84
   1  -2  -9  140.80   73.02
  -1  -2  -9  136.68   71.06
  -1  -2  10   82.92   57.98
   1   2  10   42.58   38.04
  -1   2  10   54.41   41.74
  -1  -2  10   51.28   65.50
  -1   2  10   46.45   41.39
  -1   2  10   -0.47   68.18
   1  -2  10   76.89   67.14
   1  -2  10   42.61   66.62
   1   2  10   52.07   73.88
  -1   2 -10   47.53   38.67
   1  -2 -10   41.18   60.77
  -1  -2 -10   35.14   46.75
   1   2 -10  114.51   67.72
  -1   2 -10   50.47   54.46
   1   2 -10   52.15   62.64
   1  -2 -10   44.55   66.59
  -1   2 -10   45.90   62.47
  -1  -2 -10   35.04   68.69
  -1  -2 -10  204.05   73.53
   1   2  11  231.32  101.50
   1  -2  11  208.89  155.07
   1   2  11  199.74   63.53
  -1   2  11  250.06   71.07
  -1  -2  11  211.65   83.53
  -1   2  11  213.71   63.32
  -1   2  11  227.41   99.18
  -1  -2  11  218.98   87.00
   1  -2  11  204.56  120.78
   1   2 -11  229.40  104.86
  -1  -2 -11  170.13   75.11
  -1  -2 -11  173.97  106.22
   1  -2 -11  183.32  103.89
   1   2 -11  253.19  172.86
  -1   2 -11  270.07  100.38
  -1   2 -11  231.58   89.88
   1  -2 -11  199.09   91.87
  -1  -2 -11  192.42   80.28
   1  -2  12  172.82   72.21
  -1   2  12  213.63   97.04
  -1  -2  12  190.19   82.17
  -1   2  12  210.40   61.12
   1   2  12  215.81  158.07
  -1   2  12  229.51   61.67
   1  -2  12  189.01   93.60
   1   2  12  165.39   58.43
  -1  -2  12  188.00   82.62
  -1  -2 -12  186.91  105.65
   1  -2 -12  166.92   99.86
   1   2 -12  197.73   98.29
  -1   2 -12  159.14   87.70
   1  -2 -12  175.75   80.48
  -1   2 -12  194.38   85.81
   1   2 -12  218.86   99.72
  -1  -2 -12  148.66   68.91
  -1  -2 -12  146.65   93.37
   1   2  13   87.29   68.76
  -1   2  13   76.98   67.11
  -1  -2  13   72.89   60.81
   1  -2  13   61.69   49.81
   1  -2  13   86.00   67.92
  -1  -2  13   74.17   92.43
  -1  -2 -13   63.97   45.72
  -1   2 -13   78.27   73.03
  -1  -2 -13   58.14   37.25
  -1  -2 -13   70.55   74.06
   1   2 -13   71.49   68.80
  -1   2 -13   72.20   90.62
   1  -2 -13   63.33   70.85
   1  -2 -13   71.66   51.34
   1   2 -13   76.68   71.68
   1  -2  14  140.70   74.01
   1   2  14  139.94   73.41
  -1  -2  14  123.80   57.86
  -1  -2  14  169.90   71.08
  -1   2  14  144.91   74.68
   1  -2  14  122.08   53.88
   1  -2 -14   99.17   43.54
  -1   2 -14  121.79   60.68
   1  -2 -14  153.40   81.78
  -1  -2 -14  104.44  129.10
  -1   2 -14  123.18   75.52
   1   2 -14  120.64   78.20
   1   2 -14  147.75   84.45
   1  -3   017209.29 4323.00
   1   3   036973.01 9402.93
   1  -3   018286.72 4678.10
  -1  -3   020138.73 5095.64
  -1  -3   017353.37 4437.61
   1   3   019574.35 5280.30
   1   3   021039.59 5534.40
   1   3   018491.73 4713.34
  -1  -3   017515.89 4558.94
  -1   3   017681.16 4610.24
  -1  -3   017441.65 4474.03
   1  -3   028979.61 7369.41
   1  -3   021408.90 5499.70
  -1   3   025479.53 6474.34
  -1   3   013868.49 3501.84
  -1   3   012709.70 3208.65
   1  -3   016833.50 4252.43
  -1   3   018629.42 4893.58
   1  -3   1 9860.70 2327.83
  -1   3   110495.07 2529.04
  -1   3   1 8632.78 2022.66
   1  -3   111142.05 2652.41
   1  -3   112585.19 3009.29
  -1   3   1 9125.04 2104.38
  -1   3   113240.07 3225.25
  -1  -3   110073.47 2392.61
   1  -3   110842.58 2579.39
  -1  -3   110320.07 2489.23
  -1   3   121919.58 5106.87
  -1   3   1 8440.55 1973.32
   1   3   110239.13 2626.69
   1   3   112658.49 2969.23
   1   3   126839.63 6230.92
   1   3   116097.46 3990.34
  -1  -3   114051.44 3309.61
   1   3  -110542.28 2448.34
  -1  -3  -110169.37 2406.80
  -1   3  -1 8377.64 1964.35
   1   3  -111736.71 3015.71
  -1  -3  -135901.13 8246.49
   1   3  -1 9574.48 2387.02
  -1   3  -1 8770.83 2152.28
   1  -3  -111174.26 2638.80
  -1  -3  -110634.41 2513.50
   1  -3  -115263.53 3598.85
   1  -3  -110547.00 2478.07
  -1   3  -111720.15 2851.80
  -1  -3  -112218.57 2870.49
   1  -3  -127656.35 6379.63
   1  -3  -110678.35 2499.58
   1  -3  -1 9661.03 2221.37
  -1  -3  -112775.74 3067.24
   1   3   2 8042.23 1845.83
  -1   3   2 5050.07 1090.44
   1   3   2 5500.55 1347.59
  -1   3   210584.90 2333.78
   1   3   2 6861.57 1474.94
  -1  -3   2 7540.47 1678.44
  -1  -3   2 7233.13 1605.81
   1   3   2 7461.48 1714.22
  -1   3   2 6085.74 1321.76
   1  -3   2 7032.84 1543.12
   1  -3   2 7391.00 1632.81
  -1   3   2 6097.83 1351.07
   1  -3   2 7484.93 1641.81
   1  -3   2 6122.42 1328.53
  -1   3   2 6540.47 1438.79
  -1   3   2 4444.17  967.31
  -1   3  -2 4922.75 1050.67
   1  -3  -2 7004.09 1505.11
   1   3  -2 7798.90 1910.82
   1   3  -2 6469.10 1364.97
  -1  -3  -2 6680.44 1504.25
  -1  -3  -2 6575.34 1495.62
  -1   3  -2 6109.40 1318.42
   1  -3  -2 6919.18 1535.74
   1   3  -210379.94 2309.05
  -1  -3  -2 6810.67 1468.42
   1  -3  -2 6057.33 1291.45
   1  -3  -2 6132.44 1308.62
  -1  -3  -2 6151.65 1355.66
   1  -3  -2 6472.60 1415.00
  -1   3  -2 5813.56 1331.28
   1   3  -2 5554.97 1211.61
   1  -3  -2 7876.04 1738.14
   1   3   3 2375.12  478.24
   1   3   3 2603.64  594.09
   1  -3   3 2195.77  436.64
   1   3   3 3151.96  660.13
  -1   3   3 2658.52  550.49
  -1   3   3 2179.41  451.18
  -1   3   3 2084.26  396.17
  -1   3   3 1879.95  379.00
  -1   3   3 2636.98  530.47
  -1  -3   3 3029.35  617.68
  -1  -3   3 2861.95  576.19
  -1  -3   3 2572.51  529.94
   1   3   3 2456.01  507.91
   1   3   3 2125.41  397.77
   1  -3   3 2827.22  570.08
   1  -3   3 5862.82 1087.90
   1   3   3 2584.14  495.45
  -1  -3  -3 2323.52  500.15
  -1   3  -3 2033.06  403.85
  -1  -3  -3 2548.24  514.61
   1   3  -3 2597.22  682.92
   1  -3  -3 2343.65  488.93
  -1  -3  -3 4800.57  865.51
  -1   3  -3 2153.05  419.62
  -1  -3  -3 2001.04  422.75
   1   3  -3 2184.01  433.46
   1   3  -3 2286.85  562.82
  -1  -3  -3 2207.31  475.45
   1  -3  -3 2148.86  403.04
  -1   3  -3 1709.25  329.59
   1  -3  -3 2280.01  440.40
  -1   3  -3 2063.17  454.34
   1  -3  -3 2567.99  553.77
   1  -3  -3 2262.54  457.09
   1  -3  -3 2237.77  422.03
  -1  -3   4 3311.11  676.06
   1   3   4 3207.51  648.36
  -1  -3   4 3246.78  634.91
   1  -3   4 2394.68  481.57
   1   3   4 1852.11  369.85
  -1  -3   4 3286.59  656.84
   1  -3   4 3669.09  739.45
  -1  -3  -4 2736.41  589.10
   1   3  -4 2815.92  590.28
  -1  -3  -4 3102.21  634.93
   1  -3  -4 2701.61  568.80
  -1  -3  -4 2536.20  542.02
   1   3  -4 2870.44  578.04
  -1  -3  -4 2515.22  508.94
   1  -3  -4 2923.44  577.79
   1  -3  -4 2615.29  540.52
  -1   3  -4 2800.36  553.09
   1   3  -4 2495.33  544.56
  -1   3  -4 2100.88  414.29
   1  -3  -4 2957.12  596.22
   1  -3   5 3032.09  611.82
   1   3   5 2776.72  545.15
  -1  -3   5 3304.90  677.90
   1  -3   5 3167.52  639.84
  -1  -3   5 2168.94  434.73
  -1  -3   5 3564.66  713.77
  -1  -3   5 2549.32  501.37
   1  -3   5 2251.62  466.07
   1  -3  -5 2710.12  549.71
   1  -3  -5 2365.04  505.32
  -1   3  -5 2820.83  562.40
  -1   3  -5 2117.91  426.50
   1  -3  -5 3347.63  661.24
   1   3  -5 2778.67  564.32
   1   3  -5 2917.13  595.10
   1  -3  -5 2383.58  515.73
  -1  -3  -5 2455.90  509.37
  -1  -3  -5 2650.88  566.58
  -1  -3  -5 2388.40  553.35
  -1  -3  -5 2432.29  540.29
  -1  -3   6 1558.15  311.61
   1   3   6 2062.83  402.89
   1  -3   6 2407.27  476.82
  -1  -3   6 2355.39  453.85
   1  -3   6 1702.12  352.97
   1   3  -6 1965.99  392.56
   1   3  -6 1942.14  396.47
  -1  -3  -6 1697.94  398.79
   1  -3  -6 1646.52  361.78
  -1  -3  -6 1516.40  315.46
   1  -3  -6 1984.16  402.25
  -1  -3  -6 1598.64  422.78
  -1  -3  -6 1865.09  406.30
  -1   3  -6 2063.15  404.17
  -1   3  -6 1587.96  319.51
   1  -3  -6 1811.07  388.97
   1  -3   7 5428.66 1034.16
  -1  -3   7 1735.06  361.57
   1   3   7 2629.92  525.62
  -1  -3   7 4565.96  877.30
  -1  -3   7 2735.53  535.22
   1  -3   7 1884.12  406.08
   1  -3   7 2508.02  502.62
  -1  -3  -7 2137.63  476.14
  -1  -3  -7 1901.18  438.69
  -1   3  -7 2321.60  472.76
   1   3  -7 2332.70  482.85
  -1  -3  -7 1916.45  407.85
   1  -3  -7 1994.59  446.96
   1  -3  -7 2216.18  467.65
   1  -3  -7 1758.94  401.35
  -1   3  -7 1816.89  378.47
   1   3  -7 2158.22  455.30
   1  -3   8  661.58  158.99
   1  -3   8  831.43  162.11
   1   3   8  846.29  180.74
  -1  -3   8  603.02  135.11
  -1  -3   8  951.31  189.52
  -1  -3  -8  715.49  185.62
   1   3  -8  797.65  183.54
  -1  -3  -8  576.62  171.92
  -1   3  -8  682.52  151.13
  -1   3  -8  547.03  134.01
   1   3  -8  757.63  175.12
   1  -3  -8  772.81  178.84
   1  -3  -8  696.89  183.20
  -1   3  -8  849.26  183.76
   1  -3  -8  598.08  165.61
  -1  -3  -8  650.77  145.25
   1   3   9 1530.81  323.33
  -1  -3   9 1128.44  244.23
   1  -3   9 1189.32  268.78
   1   3  -9 1334.87  295.28
   1   3  -9 1452.16  320.47
  -1  -3  -9 1046.78  280.83
   1  -3  -9 1226.81  299.13
   1  -3  -9 1066.78  268.09
  -1   3  -9 1264.99  271.78
  -1   3  -9 1495.79  305.35
  -1   3  -9 1451.24  301.24
  -1  -3  -9 1214.51  291.53
  -1  -3  10 2167.44  465.85
   1   3  10 2849.70  601.85
  -1   3  10 2828.20  603.22
   1  -3  10 2232.09  493.23
   1   3 -10 2730.68  587.95
  -1   3 -10 2614.89  549.09
   1  -3 -10 2377.22  545.75
  -1  -3 -10 2210.80  500.96
   1  -3 -10 1999.07  471.91
  -1   3 -10 2330.12  505.63
   1   3 -10 2486.21  539.65
  -1  -3 -10 1977.67  562.66
  -1   3 -10 2253.92  494.73
  -1   3  11 2474.37  527.92
  -1  -3  11 1972.65  418.76
   1   3  11 2471.23  574.73
   1  -3  11 2049.46  447.86
   1  -3 -11 2028.47  464.28
   1   3 -11 2299.41  498.97
   1   3 -11 2223.31  489.89
  -1  -3 -11 1797.30  407.85
  -1   3 -11 2413.01  501.93
   1  -3 -11 1839.69  499.54
  -1  -3 -11 1752.49  426.89
  -1   3 -11 1944.30  427.50
  -1  -3  12  596.87  134.90
  -1   3  12  762.76  181.18
   1   3  12  747.04  174.80
   1  -3  12  621.20  152.28
   1   3 -12  675.05  172.48
   1   3 -12  763.16  188.00
  -1  -3 -12  578.91  151.39
   1  -3 -12  582.18  167.36
   1  -3 -12  602.96  162.04
  -1   3 -12  699.91  161.90
  -1   3 -12  587.69  184.39
  -1  -3 -12  560.93  170.14
  -1   3  13   58.31   52.90
  -1  -3  13   40.49   32.34
   1  -3  13   46.05   49.32
   1   3  13   55.10   47.47
   1   3 -13   41.24   52.47
   1  -3 -13   38.42   44.83
   1   3 -13   46.28   54.52
  -1  -3 -13   49.92   42.84
   1  -3 -13   39.90   53.82
  -1  -3 -13   49.03   62.06
  -1   3 -13   42.37   43.64
   1  -4   0 2761.90  514.76
   1  -4   0  428.50  124.21
   1  -4   1  245.64   94.67
   1   4   1  207.98   55.02
   1  -4   1  455.36  116.48
  -1  -4   1  277.13  108.06
  -1  -4  -1  456.15  167.91
   1  -4  -1  206.47   58.52
  -1  -4  -1  262.09   75.50
   1  -4  -1  311.23  108.32
  -1  -4  -1  310.71  122.15
   1  -4  -1  315.04  102.44
   1  -4   2 2250.77  489.35
   1  -4   2 2250.57  469.44
  -1  -4   2 2396.80  517.85
  -1  -4   2 2226.89  490.52
   1  -4  -2 2068.56  455.77
  -1  -4  -2 1909.48  398.12
  -1  -4  -2 2010.97  465.73
  -1  -4  -2 1991.72  456.04
   1  -4  -2 2160.51  462.09
   1  -4  -2 1797.82  356.62
  -1  -4  -2 2664.81  513.13
  -1  -4   3 3587.61  764.44
   1  -4   3 4087.22  861.05
  -1  -4  -3 3089.23  690.57
   1  -4  -3 3450.63  727.28
  -1  -4  -3 3023.99  638.28
   1   4  -3 3085.69  649.25
   1  -4  -3 3145.74  685.67
  -1   4  -3 2843.27  587.65
   1   4  -3 2199.20  456.05
   1  -4  -3 2675.12  556.91
  -1  -4  -3 3306.55  795.14
   1  -4   4 1999.35  421.17
  -1  -4   4 1857.65  398.14
   1   4  -4 1142.99  232.55
   1  -4  -4 1299.02  276.42
  -1  -4  -4 1355.39  301.24
   1   4  -4 1493.04  319.88
   1  -4  -4 1373.35  308.90
   1  -4  -4 1529.05  320.70
  -1  -4  -4 1271.32  306.19
  -1   4  -4 1459.07  295.01
  -1  -4  -4 1562.06  354.86
  -1  -4   5 1200.87  245.28
   1  -4   5  547.68  150.58
  -1  -4  -5  587.08  150.89
   1  -4  -5  394.72  113.34
  -1  -4  -5  384.50  131.23
  -1  -4  -5  434.88  138.04
   1  -4  -5  459.31  111.25
   1   4  -5  358.85   87.10
   1  -4  -5  416.24  132.15
   1   4  -5  492.14  130.78
   1  -4   6 3102.40  654.06
   1  -4   6 2900.14  631.82
  -1  -4   6 3338.90  685.64
  -1  -4  -6 2339.44  549.25
   1  -4  -6 2394.05  545.30
  -1   4  -6 2712.28  559.28
  -1  -4  -6 2633.75  576.46
  -1  -4  -6 2176.40  515.04
   1   4  -6 2789.21  591.14
   1   4  -6 2097.10  468.94
   1  -4  -6 3058.61  655.89
   1  -4   7 1922.12  401.50
  -1  -4   7 2053.30  412.11
   1  -4   7 2166.67  444.40
   1  -4  -7 1431.82  339.48
   1  -4  -7 1523.78  347.00
   1   4  -7 1558.69  325.10
  -1  -4  -7 1335.51  336.63
  -1  -4  -7 1568.38  378.88
  -1   4  -7 1754.53  356.46
   1   4  -7 1755.01  375.78
  -1  -4  -7 1706.64  362.06
  -1   4   8 1867.97  375.52
   1  -4   8 3095.72  601.72
  -1  -4   8 2285.31  461.78
  -1  -4  -8 1637.16  388.28
  -1   4  -8 2136.03  450.06
   1   4  -8 1837.02  392.57
  -1  -4  -8 1418.57  361.16
   1   4  -8 1593.08  336.38
  -1   4  -8 1856.72  384.36
   1  -4  -8 1469.41  348.49
   1  -4  -8 1561.67  357.17
  -1   4   9  514.56  113.53
  -1  -4   9  707.15  145.70
   1  -4   9  413.26   99.69
   1  -4   9  727.46  147.77
   1   4  -9  535.11  147.31
  -1  -4  -9  459.30  145.84
   1   4  -9  439.89  108.37
  -1  -4  -9  395.88  144.30
  -1   4  -9  578.69  139.01
   1   4  -9  564.29  120.51
   1  -4  -9  426.88  132.77
  -1   4  -9  523.76  120.92
   1  -4  -9  446.18  189.68
  -1   4  10   84.22   41.07
   1  -4  10   68.44   36.32
  -1  -4 -10   70.40   70.01
  -1   4 -10  108.40   79.58
  -1  -4 -10   64.44   72.38
   1   4 -10   82.49   47.64
   1   4 -10   86.26   58.45
   1  -4 -10   74.93   63.90
  -1   4 -10   81.21   42.31
   1  -4 -10   68.13   60.66
   1  -4  11    4.57   17.47
  -1   4 -11    1.64   16.55
   1  -4 -11    0.03   34.13
   1  -4 -11    5.67   37.21
   1   4 -11    6.32   24.65
  -1  -4 -11    0.01   41.17
  -1  -4 -11    4.82   38.23
   1   4 -11    0.35   63.18
   1  -5   0  194.51   64.62
  -1  -5   0  390.42  103.70
   1  -5   0  181.07   77.05
  -1  -5   0   44.93   44.99
   1  -5   0   20.51   39.70
  -1  -5   1  398.07  108.80
   1  -5   1  433.12  129.61
  -1  -5   1  387.98  129.20
   1  -5  -1  426.30  122.31
   1  -5  -1  378.60  106.08
  -1  -5  -1  483.71  149.82
  -1  -5  -1  766.80  158.62
   1  -5  -1  582.09  117.39
  -1   5  -1  276.57   73.77
  -1  -5   2  136.55   83.67
  -1  -5   2   69.98   60.02
   1  -5   2   94.36   71.10
  -1  -5  -2   80.63   73.13
   1   5  -2   60.72   49.93
  -1   5  -2   67.72   36.62
  -1  -5  -2   90.26   75.84
   1  -5  -2   94.53   58.80
   1  -5  -2   71.51   51.86
   1  -5   3  502.35  199.97
  -1  -5   3  628.32  166.65
  -1   5  -3  380.12   86.88
  -1  -5  -3  446.14  208.64
   1  -5  -3  394.29  108.23
   1  -5  -3  427.17  111.21
   1   5  -3  408.28  108.63
  -1  -5  -3  458.93  139.55
  -1  -5   4  214.41   93.57
  -1  -5   4  251.56  108.28
   1   5   4  139.44   52.10
   1  -5   4  211.96   92.65
   1  -5  -4  188.99   63.05
   1  -5  -4  193.23   79.20
  -1  -5  -4  203.53   85.46
  -1   5  -4   78.88   41.58
  -1  -5  -4  190.13   92.29
   1   5  -4  202.62   69.07
   1  -5   5   30.26   53.35
   1   5   5   17.27   33.48
  -1  -5   5   28.48   49.07
  -1  -5   5   94.10   77.86
  -1   5  -5   35.79   28.10
   1   5  -5   20.25   42.44
  -1  -5  -5   32.77   62.71
  -1  -5  -5   25.69   48.26
   1  -5  -5   27.38   53.87
   1  -5  -5  130.19   39.76
   1   5   6   67.80   46.42
  -1  -5   6  111.84   57.64
   1  -5   6  113.30   61.26
  -1  -5  -6  116.93   51.57
   1   5  -6  109.43   52.62
  -1   5  -6   80.40   33.50
   1  -5  -6   78.41   59.71
   1  -5  -6   72.98   40.54
  -1  -5  -6   76.90   71.30
   1   5   7  265.86   81.36
  -1  -5   7  401.93   94.30
  -1   5  -7  439.92   92.21
   1  -5  -7  282.36   79.64
  -1  -5  -7  369.08   84.77
  -1   5  -7  414.12  120.68
  -1  -5  -7  293.35  114.45
   1   5  -7  333.01   87.86
   1  -5  -7  317.85   99.29
   1   5   8  164.67   62.81
   1   5  -8  207.15   68.76
   1  -5  -8  188.44   71.68
  -1   5  -8  236.59   80.45
  -1  -5  -8  166.62   83.43
   1  -5  -8  169.68   61.16
   1   5  -8  237.39   65.04
  -1  -5   9  301.24   73.99
   1  -5   9  418.00   91.33
   1   5   9  216.36   70.70
   1  -5  -9  215.42   73.90
  -1  -5  -9  197.87   86.01
   1   5  -9  245.04   71.44
  -1   5  -9  236.43   65.45
   1  -5  -9  226.19   73.61
  -1  -6   0    7.92   47.84
   1  -6   0    7.15   37.90
  -1  -6   0    9.82   22.47
   1  -6   0   97.30   33.61
   1  -6   1  113.80   48.55
  -1  -6   1  109.18   42.54
   1  -6   1  114.38   57.92
  -1  -6   1  131.56   74.37
   1  -6  -1  106.51   53.95
  -1  -6  -1  137.59   69.71
   1   6  -1   96.73   45.44
   1  -6   2   60.44   49.55
  -1  -6   2   58.42   54.86
   1  -6   2  307.63   99.18
   1   6   2   19.09   33.74
  -1  -6   2  215.61   55.40
   1   6  -2   49.61   35.77
   1  -6  -2   52.86   38.17
  -1  -6  -2   58.31   51.81
   1  -6   3   43.59   44.61
  -1  -6   3   44.07   47.16
  -1  -6  -3   41.18   40.83
   1  -6  -3   32.50   26.95
   1   6  -3   33.14   31.26
  -1  -6  -3   33.14   42.32
  -1  -6   4  205.31   72.81
  -1  -6   4  224.71   73.76
   1  -6   4  211.11   81.17
   1  -6   4  211.78   75.43
  -1  -6  -4  184.21   59.43
   1   6  -4  156.76   50.35
  -1  -6  -4  158.88   66.74
  -1  -6   5  105.98   50.69
  -1  -6   5  118.56   60.43
   1  -6   5  127.90   71.24
  -1  -6  -5   83.59   51.90
  -1   6  -5  118.32   72.43
  -2   0   0  123.53   23.78
  -2   0   0  126.30   25.63
   2   0   0  135.43   24.67
   2   0   0  123.44   24.02
  -2   0   0  181.34   34.54
   2   0   0  184.18   32.35
  -2   0   0  182.57   32.56
   2   0   0  175.89   33.96
  -2   0   0  118.56   21.93
   2   0   0  151.00   20.61
   2   0   0  154.60   30.34
   2   0   0  128.29   21.91
  -2   0   0  152.31   24.87
   2   0   118580.18 4365.65
  -2   0   115619.74 3615.45
  -2   0   113000.03 3059.79
   2   0   112716.80 2981.74
   2   0   118902.25 4429.34
   2   0   116940.30 3960.32
  -2   0   110661.29 2506.44
   2   0   117210.73 4010.49
  -2   0   121904.85 5142.59
  -2   0   113914.77 3260.19
   2   0   111976.61 2770.97
   2   0   111999.12 2817.89
  -2   0   116100.42 3777.81
  -2   0   116363.60 3847.79
   2   0   115651.35 3661.24
   2   0   115060.53 3509.15
   2   0  -114789.26 3466.46
  -2   0  -117799.64 4164.75
  -2   0  -115930.50 3731.76
   2   0  -116642.98 3856.38
   2   0  -114855.12 3492.87
   2   0  -112681.17 2927.10
  -2   0  -110232.35 2403.48
  -2   0  -111636.52 2744.17
   2   0  -110205.89 2364.94
   2   0  -113271.73 3105.60
  -2   0  -117416.87 4070.02
  -2   0  -113948.32 3264.65
  -2   0  -116217.03 3754.22
   2   0  -119646.29 4585.35
   2   0  -118416.11 4318.12
   2   0   2 6715.81 1376.03
  -2   0   2 5374.72 1084.65
  -2   0   2 5941.64 1211.52
   2   0   2 7187.75 1476.14
   2   0   2 6927.50 1409.18
   2   0   2 8065.84 1635.76
   2   0   2 5480.58 1108.47
  -2   0   2 6738.64 1385.97
  -2   0   2 7366.76 1537.62
  -2   0   2 6414.50 1315.02
  -2   0   2 4501.15  940.58
   2   0   2 7789.58 1571.99
  -2   0  -2 6317.39 1274.81
   2   0  -2 4989.91 1008.80
   2   0  -2 5013.56 1033.36
   2   0  -2 6767.94 1368.67
   2   0  -2 6502.82 1325.16
  -2   0  -2 4576.23  955.18
  -2   0  -2 7102.71 1445.23
  -2   0  -2 7932.43 1620.69
  -2   0  -2 5373.28 1085.99
   2   0  -2 6792.75 1387.88
   2   0  -2 6770.76 1381.48
  -2   0  -2 6527.99 1336.83
  -2   0  -2 3990.83  821.23
   2   0  -2 7202.36 1474.23
  -2   0  -2 7425.57 1502.69
  -2   0   313843.48 3251.63
   2   0   317488.67 4112.63
  -2   0   312242.88 2868.42
   2   0   317715.87 4151.44
  -2   0   3 9207.85 2210.61
   2   0   317531.07 4106.89
   2   0   318532.32 4313.24
  -2   0   313774.97 3371.63
  -2   0   317164.46 4043.98
  -2   0   315331.21 3611.16
   2   0   319615.05 4606.52
   2   0   319731.62 4605.87
   2   0   319770.53 4638.15
   2   0   310774.33 2512.05
   2   0  -316395.18 3854.13
  -2   0  -315720.52 3697.71
  -2   0  -317090.62 4022.72
  -2   0  -314995.62 3485.88
  -2   0  -313685.71 3208.03
   2   0  -317534.49 4095.20
   2   0  -313895.92 3272.00
   2   0  -315214.62 3575.02
   2   0  -312287.39 2895.34
   2   0  -310060.70 2393.06
   2   0  -311535.67 2716.38
  -2   0  -313970.25 3300.29
  -2   0  -3 9617.42 2274.85
  -2   0   4 7988.35 1879.05
   2   0   414637.43 3360.80
   2   0   416057.18 3685.15
   2   0   415069.77 3508.15
  -2   0   4 9770.64 2282.89
   2   0   413932.23 3183.42
  -2   0   4 8878.24 2087.05
  -2   0   411146.17 2569.84
   2   0   412623.10 2881.01
   2   0   414131.34 3261.36
  -2   0   410579.26 2432.07
   2   0   414822.23 3416.81
   2   0   413471.39 3125.70
  -2   0  -410999.06 2550.46
   2   0  -412100.37 2796.18
  -2   0  -411736.61 2720.30
   2   0  -410443.83 2419.07
   2   0  -413150.04 3014.21
   2   0  -410559.01 2426.17
   2   0  -4 9716.65 2264.82
  -2   0  -412675.55 2879.31
   2   0  -411285.16 2601.28
  -2   0  -410963.71 2524.42
   2   0  -413764.83 3178.39
   2   0  -413276.65 2953.91
   2   0  -415758.17 3498.15
  -2   0  -411608.16 2693.07
  -2   0  -4 8162.91 1894.68
   2   0   562045.7218613.92
  -2   0   559056.9917705.86
  -2   0   543993.6413219.69
   2   0   552941.9015779.23
   2   0   567802.3820258.80
   2   0   559891.9317826.92
  -2   0   540520.5512263.23
  -2   0   574716.1622202.78
   2   0   558953.5317668.25
   2   0   553252.5815944.51
   2   0   567732.2320307.59
  -2   0   540186.2212085.28
   2   0   568527.4020503.36
  -2   0   565880.4419741.35
  -2   0  -541715.2812546.09
  -2   0  -559031.7517502.95
   2   0  -553803.1315858.53
   2   0  -549954.3314999.77
  -2   0  -544785.3113507.34
   2   0  -560972.7818239.85
  -2   0  -550853.6915310.52
   2   0  -541616.3412515.18
   2   0  -557307.0316889.42
   2   0  -552120.3115607.04
  -2   0  -531742.01 9579.39
   2   0  -540930.5512316.44
   2   0  -537213.1311253.60
   2   0  -553515.6816066.58
  -2   0  -556982.6216981.00
  -2   0   6 8441.39 1751.39
   2   0   6 7508.84 1637.19
   2   0   6 6117.80 1340.69
  -2   0   6 6157.74 1367.98
  -2   0   6 5383.87 1192.28
   2   0   6 6423.85 1362.15
   2   0   6 7497.28 1644.59
  -2   0   6 6160.93 1339.04
  -2   0   6 7588.53 1656.03
   2   0   6 7797.55 1706.81
  -2   0   6 7745.25 1704.91
   2   0   6 7612.00 1654.44
   2   0   6 7209.56 1580.59
   2   0   6 7377.83 1581.90
  -2   0   6 6543.39 1416.75
  -2   0  -6 5810.54 1305.48
   2   0  -6 6472.40 1410.05
  -2   0  -6 6461.69 1386.26
  -2   0  -6 7769.64 1694.13
   2   0  -6 7025.34 1519.96
   2   0  -6 6356.07 1315.00
   2   0  -6 6824.05 1484.07
   2   0  -6 7290.84 1602.52
   2   0  -6 6197.24 1369.11
  -2   0  -6 6731.46 1474.94
   2   0  -6 5242.89 1157.70
   2   0  -6 5875.93 1223.45
  -2   0  -6 6194.16 1354.42
  -2   0  -6 8478.79 1775.25
   2   0   7 1339.69  264.98
  -2   0   7 1153.41  229.55
   2   0   7 1195.72  238.91
   2   0   7 1354.86  308.65
   2   0   7 1409.32  319.72
   2   0   7 1294.13  265.51
  -2   0   7 1198.70  250.01
   2   0   7 1436.21  293.05
   2   0   7 1457.53  249.88
  -2   0   7 1367.37  275.35
  -2   0   7 1214.14  232.08
  -2   0   7 1413.05  293.33
   2   0   7 1282.39  243.11
  -2   0   7 1420.20  281.29
  -2   0  -7 1030.12  203.38
   2   0  -7 1040.19  218.85
  -2   0  -7 1180.52  238.18
   2   0  -7 1236.03  253.61
   2   0  -7 1196.47  257.92
   2   0  -7 1146.24  225.84
   2   0  -7  930.53  211.28
  -2   0  -7 1071.94  216.87
   2   0  -7 1169.94  235.07
  -2   0  -7 1058.92  197.13
  -2   0  -7 1071.08  226.54
  -2   0   8 3420.82  746.99
   2   0   8 3172.42  637.00
   2   0   8 3403.89  688.59
   2   0   8 2798.21  538.26
   2   0   8 3429.02  705.02
  -2   0   8 3460.22  726.78
  -2   0   8 3067.18  612.69
   2   0   8 3332.08  698.63
   2   0  -8 2369.80  496.39
   2   0  -8 2630.27  559.37
   2   0  -8 3296.21  677.47
  -2   0  -8 2592.13  542.53
  -2   0  -8 2467.81  492.73
   2   0  -8 3408.84  729.76
  -2   0  -8 2685.94  578.46
   2   0  -8 2904.18  596.37
  -2   0  -8 2534.03  518.53
  -2   0  -8 2973.99  649.95
   2   0  -8 3185.13  649.28
  -2   0   9 3587.74  765.68
   2   0   9 3098.10  680.67
   2   0   9 3349.94  692.79
   2   0   9 3190.83  677.91
   2   0  -9 3116.10  683.57
   2   0  -9 2798.62  582.26
  -2   0  -9 2385.34  542.67
  -2   0  -9 3187.67  679.07
   2   0  -9 2208.03  472.53
   2   0  -9 3028.10  645.23
   2   0  -9 2802.52  632.97
  -2   0  -9 2350.71  510.04
  -2   0  10  695.92  189.82
   2   0  10  658.68  160.77
   2   0  10  609.62  240.41
   2   0  10  714.03  170.76
   2   0 -10  587.08  161.13
  -2   0 -10  549.36  160.46
  -2   0 -10  594.82  158.68
   2   0 -10  600.91  168.63
   2   0 -10  572.56  162.74
   2   0 -10  640.24  159.46
   2   0  11 3256.35  713.62
   2   0  11 3272.00  802.80
  -2   0  11 2907.29  612.63
   2   0  11 3446.71  739.07
  -2   0  11 3463.07  761.13
   2   0 -11 2861.49  609.76
   2   0 -11 2713.03  617.30
   2   0 -11 2805.60  624.35
  -2   0 -11 2681.11  628.18
   2   0 -11 2825.25  641.54
  -2   0 -11 3267.15  730.22
   2   0  12 3264.18  718.37
  -2   0  12 3398.76  761.45
   2   0  12 3280.03  710.70
   2   0  12 3378.22  762.30
  -2   0  12 3357.85  746.85
  -2   0  12 3092.15  654.43
   2   0 -12 3370.64  761.85
   2   0 -12 2805.70  627.01
  -2   0 -12 2725.36  645.77
  -2   0 -12 2854.22  653.18
  -2   0  13  655.24  170.73
   2   0  13  683.07  160.72
   2   0  13  664.59  216.01
   2   0  13  726.79  195.24
  -2   0  13  776.99  263.03
  -2   0  13  707.66  186.97
   2   0 -13  640.32  162.66
  -2   0 -13  550.08  153.79
  -2   0 -13  551.83  170.78
   2   0 -13  671.89  195.42
  -2   0  14  971.16  190.18
   2   0  14 1011.99  227.23
   2   0  14  997.82  211.20
  -2   0  14 1002.37  241.83
  -2   0  14 1085.84  254.13
   2   0  14  964.10  240.91
   2   0 -14  885.66  230.04
   2   0 -14  798.51  185.79
  -2   0 -14  837.27  265.86
   2   0  15 1796.12  388.01
  -2   0  15 1616.86  344.19
  -2   0  15 1588.51  342.64
  -2   0 -15 1366.64  300.06
  -2   0 -15 1375.41  343.33
   2   0 -15 1468.93  326.40
   2  -1   0  807.46  131.22
  -2  -1   0 1201.24  259.80
   2  -1   0  982.44  162.78
  -2   1   0  826.20  148.40
   2  -1   0  925.12  155.15
  -2   1   0  753.61  124.05
   2  -1   0  974.72  169.78
  -2  -1   0 3547.47  569.81
   2   1   0 1016.83  176.31
  -2  -1   0  993.43  146.39
   2   1   0 1026.27  174.42
   2   1   0 1289.32  228.03
  -2  -1   0 1253.15  246.36
   2   1   0 1267.43  209.50
   2  -1   0 1446.07  247.89
  -2   1   0  896.82  154.76
  -2   1   0  858.50  136.67
   2  -1   0  978.92  157.10
   2  -1   0  870.68  143.89
  -2   1   0  712.51  125.05
  -2  -1   0 1319.73  217.46
  -2   1   0  848.70  134.91
   2   1   0 1296.83  224.36
  -2  -1   0 1651.14  280.06
   2   1   0 1152.28  229.00
   2   1   0 1195.68  203.51
  -2  -1   0  828.31  131.82
   2   1   0 1110.70  174.75
  -2  -1   0  745.37  111.16
   2   1   111926.23 2699.17
   2   1   113560.46 3097.08
   2  -1   110239.49 2324.86
  -2   1   110531.66 2348.99
  -2   1   1 8918.38 2032.07
   2   1   111196.62 2530.99
  -2   1   1 9120.23 2052.27
  -2  -1   1 8457.85 1967.06
   2  -1   112525.42 2810.91
   2  -1   111678.42 2595.59
   2  -1   111184.23 2522.30
  -2  -1   111995.02 2733.98
   2   1   111595.59 2632.52
  -2  -1   114816.50 3340.73
  -2   1   114166.41 3197.29
   2  -1   1 9193.83 2041.49
   2  -1   111723.33 2629.64
  -2   1   110577.14 2382.84
   2   1   113539.38 3040.48
  -2  -1   110252.46 2321.61
   2  -1   110392.32 2338.40
  -2  -1   1 8624.01 1914.66
   2   1   113179.97 2937.23
   2   1   113364.50 3041.12
  -2  -1   113527.21 3060.71
  -2  -1   1 9636.26 2149.73
   2   1  -113580.61 3071.74
   2  -1  -110840.15 2467.00
  -2  -1  -111627.46 2647.38
  -2  -1  -111581.30 2630.34
   2  -1  -111465.72 2567.34
  -2  -1  -111771.07 2766.63
   2  -1  -113742.34 3078.57
  -2   1  -110159.02 2304.45
  -2   1  -1 8808.68 1990.10
   2  -1  -1 9428.27 2126.60
   2  -1  -111675.53 2612.02
  -2   1  -112822.90 2841.33
   2  -1  -110127.24 2273.19
   2   1  -110793.85 2439.35
   2   1  -113987.69 3172.93
  -2   1  -110509.58 2355.88
  -2   1  -1 9433.76 2085.19
  -2   1  -1 9185.00 2084.90
   2  -1  -110415.08 2392.90
  -2  -1  -110699.15 2467.33
  -2  -1  -112949.75 2925.98
   2   1  -111909.97 2685.54
   2   1  -112040.74 2747.89
   2   1  -110683.95 2372.22
  -2  -1  -1 9915.11 2232.38
   2   1  -1 7623.36 1835.86
   2  -1   2 4441.70  848.66
  -2  -1   2 3017.44  572.31
   2  -1   2 3442.62  651.68
  -2   1   2 3014.12  590.59
  -2  -1   2 3443.01  655.23
  -2  -1   2 3236.92  603.13
  -2  -1   2 3581.24  706.93
   2   1   2 3989.80  767.90
   2   1   2 3983.91  787.21
   2  -1   2 3316.36  633.11
  -2   1   2 2585.23  497.81
  -2   1   2 3113.96  607.26
  -2  -1   2 2815.54  541.28
   2   1   2 3997.68  752.10
   2  -1   2 3515.08  666.21
  -2   1   2 3602.01  682.80
  -2   1   2 3561.14  670.00
   2  -1   2 4067.46  767.63
  -2   1   2 3320.15  619.79
   2   1   2 3495.59  640.19
   2   1   2 4576.02  870.32
   2  -1   2 2894.04  544.14
  -2  -1   2 2753.59  525.00
  -2  -1   2 3813.30  757.73
  -2  -1   2 3802.36  734.88
   2   1   2 3335.93  637.44
   2   1   2 3630.47  693.04
   2  -1   2 3637.04  688.45
  -2   1  -2 3624.94  677.77
  -2   1  -2 3333.37  642.08
   2   1  -2 3433.80  664.73
   2  -1  -2 3525.70  683.64
   2  -1  -2 3567.03  687.47
   2   1  -2 3471.31  675.19
  -2   1  -2 3000.61  585.82
  -2   1  -2 3023.34  575.52
  -2   1  -2 3231.11  623.67
  -2   1  -2 3409.03  631.54
  -2  -1  -2 4127.46  802.27
   2  -1  -2 3479.51  667.48
   2  -1  -2 3218.42  617.79
   2   1  -2 5363.31 1258.64
  -2  -1  -2 3851.10  742.26
   2  -1  -2 3744.02  697.02
   2  -1  -2 3278.98  598.42
  -2  -1  -2 2100.57  398.89
   2  -1  -2 3457.60  654.47
   2   1  -2 3548.93  670.76
   2  -1  -2 3936.12  727.29
   2   1  -2 3505.86  686.73
  -2  -1  -2 3900.70  791.93
   2   1  -2 3162.11  609.15
  -2  -1  -2 3386.27  645.22
  -2  -1  -2 3935.34  805.78
  -2  -1  -2 3773.93  729.35
  -2  -1   3 9625.67 2178.25
  -2  -1   310180.51 2297.90
  -2  -1   3 9768.01 2176.98
   2  -1   310854.46 2430.54
   2   1   310395.25 2310.06
   2   1   313381.80 3025.12
  -2   1   3 8815.26 2026.24
  -2   1   314807.94 3262.05
   2  -1   311934.28 2681.50
   2   1   310488.62 2372.89
   2   1   312187.12 2759.46
   2   1   314699.58 3311.43
  -2   1   310383.66 2321.96
   2   1   311596.87 2611.70
   2  -1   310845.01 2447.81
   2  -1   3 9510.43 2141.42
   2  -1   310806.69 2456.76
  -2   1   311640.78 2623.10
  -2   1   3 8065.98 1837.55
   2   1   312830.07 2882.17
  -2  -1   3 8432.64 1916.85
  -2  -1   314057.13 3210.77
   2  -1   311583.42 2634.60
   2  -1   310669.77 2423.14
  -2  -1   311029.67 2506.36
   2   1  -3 9170.21 2072.83
  -2   1  -310024.85 2237.60
  -2  -1  -310447.22 2383.19
   2   1  -310776.53 2441.91
  -2   1  -310749.42 2417.27
   2  -1  -310021.18 2285.37
   2  -1  -310013.33 2273.03
   2   1  -3 8972.01 2198.26
  -2   1  -310863.64 2456.52
   2   1  -310382.73 2338.79
   2   1  -310406.71 2338.35
   2   1  -310205.84 2341.37
   2   1  -3 8942.69 2037.00
   2  -1  -312481.99 2762.04
   2   1  -310457.03 2391.35
  -2  -1  -3 9868.54 2244.82
   2  -1  -311194.82 2518.34
   2  -1  -310349.57 2340.03
  -2   1  -3 8213.39 1916.81
   2  -1  -310353.10 2349.53
  -2   1  -311265.18 2545.41
  -2  -1  -310060.05 2314.39
  -2   1  -3 9757.98 2195.15
   2  -1  -312111.83 2679.70
   2  -1  -3 8623.67 1923.88
  -2  -1  -311282.48 2564.37
  -2  -1  -311861.90 2638.54
  -2  -1  -3 6929.89 1596.80
   2   1   4 3390.85  699.70
   2   1   4 3301.11  626.68
   2  -1   4 3114.51  605.62
   2  -1   4 4004.25  771.77
  -2  -1   4 3482.79  678.99
  -2  -1   4 3354.67  655.64
   2  -1   4 3352.65  658.79
  -2   1   4 3631.39  708.22
  -2   1   4 2989.88  589.17
  -2  -1   4 3389.77  642.36
   2   1   4 3533.88  693.24
   2  -1   4 3323.70  632.77
   2   1   4 3809.71  747.75
   2   1   4 3763.43  738.19
  -2   1   4 3254.01  624.49
  -2   1   4 3405.02  641.83
   2  -1   4 3685.57  714.91
   2   1   4 2817.69  547.54
   2  -1   4 3190.63  622.10
  -2  -1   4 2909.05  568.20
  -2   1   4 5089.01  945.56
   2  -1   4 3396.89  665.67
  -2   1   4 4009.77  729.25
  -2  -1   4 3359.92  658.73
   2  -1   4 3387.15  674.62
   2   1   4 4272.85  829.88
  -2  -1   4 3523.05  700.07
  -2  -1  -4 3431.78  679.78
   2  -1  -4 2892.24  578.39
  -2   1  -4 2673.31  533.44
   2   1  -4 5554.40 1074.17
  -2  -1  -4 2910.43  545.49
  -2  -1  -4 3044.72  623.11
  -2   1  -4 2120.13  456.88
   2  -1  -4 3375.85  654.42
   2  -1  -4 2739.11  537.80
   2  -1  -4 2490.85  494.40
  -2   1  -4 3312.85  644.72
   2  -1  -4 3155.37  632.11
   2  -1  -4 2936.48  584.70
  -2  -1  -4 3144.55  633.04
   2   1  -4 2577.29  564.98
  -2   1  -4 3311.86  664.17
  -2   1  -4 3002.41  573.17
  -2  -1  -4 2982.11  544.38
   2   1  -4 3037.68  615.63
   2   1  -4 3090.02  614.26
  -2  -1  -4 3075.77  614.95
   2   1  -4 3416.72  656.43
   2   1  -4 3098.56  598.12
   2   1  -4 2670.47  544.81
   2   1  -4 5220.69  999.76
   2   1   527656.07 7271.29
   2   1   527541.74 7224.76
  -2  -1   525967.48 6873.73
  -2  -1   525067.64 6567.15
   2  -1   523720.11 6273.50
   2  -1   526599.42 7013.50
   2  -1   526753.07 7059.46
   2  -1   530582.64 8069.16
   2   1   530195.56 7943.50
  -2   1   529616.03 7591.56
   2  -1   526000.59 6770.63
   2   1   530516.86 8026.35
   2   1   535393.09 9281.22
  -2   1   523587.18 6330.41
  -2   1   530488.07 7954.14
   2   1   526655.28 6974.15
  -2   1   525650.86 6726.29
   2  -1   525889.46 6798.84
  -2   1   528819.71 7636.28
  -2   1   527417.04 7142.20
  -2  -1   525132.88 6638.29
  -2   1   522596.81 5977.92
   2  -1   518556.85 4751.63
   2  -1   530950.55 8113.80
   2   1   526730.53 7054.82
  -2  -1   526020.99 6902.25
  -2  -1   530380.70 7966.94
  -2  -1   520264.47 5386.75
  -2  -1  -526467.09 6993.79
  -2  -1  -523114.32 6144.08
  -2  -1  -523527.61 6263.44
  -2   1  -525214.54 6643.53
  -2   1  -519670.69 5232.70
  -2   1  -524972.64 6594.56
   2  -1  -519613.71 5063.76
   2  -1  -527434.76 7221.83
   2   1  -528662.90 7551.18
   2  -1  -519433.47 5118.91
   2   1  -523071.23 6146.87
   2  -1  -517133.39 4564.18
   2  -1  -525408.66 6720.41
   2  -1  -520919.74 5560.22
   2   1  -522773.85 6093.62
  -2   1  -527095.80 7119.09
  -2   1  -522765.99 5975.72
  -2   1  -517389.49 4716.23
   2   1  -524096.41 6325.05
   2   1  -524655.79 6484.75
   2  -1  -525815.85 6829.55
   2   1  -522380.27 5926.97
  -2  -1  -518222.90 4920.41
   2   1  -518757.16 5016.23
   2   1  -522744.41 5981.80
   2   1   6 1227.71  249.37
  -2   1   6 1286.58  254.87
   2  -1   6 1153.76  230.78
   2  -1   6 1389.14  272.09
   2   1   6 1271.76  250.58
   2   1   6 1203.94  222.28
   2   1   6 1229.13  246.32
   2   1   6 1313.66  262.51
  -2  -1   6 1226.31  259.13
   2  -1   6 1375.67  276.79
  -2  -1   6  947.53  198.62
   2  -1   6 1448.51  292.09
  -2  -1   6 1531.45  273.88
  -2  -1   6 1201.12  241.68
  -2   1   6 1144.26  229.99
  -2   1   6 1266.33  236.82
   2  -1   6 1212.95  209.85
   2  -1   6 1246.05  239.41
   2  -1   6 1324.70  247.38
  -2   1   6 1206.18  301.15
  -2  -1   6 1287.90  262.69
   2   1   6 1232.77  237.63
   2  -1   6 1339.73  266.85
  -2  -1   6 1139.50  210.91
   2   1   6 1267.56  244.99
   2  -1  -6 1040.46  200.47
   2  -1  -6 1033.41  216.45
   2   1  -6  863.44  192.73
   2  -1  -6  912.92  189.94
  -2   1  -6  858.98  185.44
   2  -1  -6 1132.85  232.20
  -2   1  -6 1180.90  236.02
  -2   1  -6 1171.66  219.63
   2  -1  -6  999.73  188.78
   2   1  -6 1038.73  216.79
   2  -1  -6 1031.44  213.73
  -2  -1  -6 1020.02  216.50
   2  -1  -6 1105.41  218.53
  -2  -1  -6  964.48  213.59
   2   1  -6 1237.17  246.02
   2   1  -6 1219.63  246.67
   2   1  -6 1084.29  197.74
   2   1  -6 1156.63  226.24
   2   1  -6 1380.90  234.49
  -2   1  -6 1168.92  231.75
   2   1  -6 1147.83  212.41
  -2  -1  -6 1010.03  218.03
  -2  -1  -6 1203.73  241.47
  -2   1  -6  958.38  179.03
   2   1  -6 1044.13  284.15
   2   1   7 1398.00  292.70
   2   1   7 1333.18  256.75
   2   1   7 1371.89  260.34
   2  -1   7 1497.18  305.82
   2   1   7 1618.32  323.09
   2   1   7 1472.92  300.36
   2   1   7 1455.05  290.35
  -2  -1   7 1209.70  247.66
  -2  -1   7 1737.43  392.03
   2  -1   7 1313.64  267.85
   2  -1   7 1373.67  286.61
  -2   1   7 1473.46  362.97
  -2  -1   7 1601.53  284.20
  -2  -1   7 1332.41  250.45
  -2  -1   7 1438.99  303.78
  -2   1   7 1490.93  284.70
   2  -1   7 2310.80  412.57
  -2   1   7 1423.82  284.89
   2  -1   7 1374.26  265.22
   2  -1   7 1435.93  296.79
   2   1   7 1476.18  285.19
  -2   1   7 4320.19  735.94
  -2  -1   7 1396.59  288.43
   2  -1   7 1445.24  300.99
   2   1  -7 1351.86  267.65
   2   1  -7 1291.14  263.28
  -2   1  -7 1230.35  240.34
   2   1  -7 1227.01  259.08
  -2   1  -7 1277.16  263.27
  -2   1  -7 1180.14  226.28
   2  -1  -7 1016.02  214.64
  -2  -1  -7 1058.01  237.02
  -2  -1  -7 1114.69  241.53
   2   1  -7 1272.50  238.86
  -2   1  -7 1249.91  248.16
   2   1  -7 1167.25  321.83
   2   1  -7 1706.36  316.88
  -2  -1  -7 1151.67  223.55
  -2   1  -7  993.02  215.24
  -2  -1  -7 1112.94  242.45
   2  -1  -7 1146.02  243.32
   2  -1  -7 1295.97  266.42
  -2  -1  -7 1335.30  266.75
   2  -1  -7 1103.94  216.25
   2   1  -7  973.23  220.35
   2  -1  -7 1185.40  247.43
   2  -1  -7 1162.92  231.20
   2  -1  -7 1277.05  265.46
   2  -1   8 1101.76  241.66
   2  -1   8 1180.78  255.02
   2  -1   8 1103.53  224.51
  -2  -1   8 1076.21  205.12
   2   1   8 1136.00  244.60
   2   1   8 1080.28  209.61
   2   1   8 1195.45  253.26
  -2  -1   8  948.46  182.04
  -2  -1   8 1236.88  252.52
   2   1   8  961.34  190.44
   2  -1   8 1028.34  205.16
  -2   1   8 1047.22  231.53
   2  -1  -8  955.91  213.13
   2  -1  -8 1000.52  214.54
  -2  -1  -8  888.91  174.58
  -2   1  -8 1030.60  222.66
  -2   1  -8 1272.40  256.13
   2  -1  -8 1076.38  283.20
   2  -1  -8 1058.39  224.34
   2   1  -8 1094.22  235.51
  -2   1  -8 1111.05  256.38
  -2  -1  -8  868.57  202.05
  -2  -1  -8  909.66  208.06
  -2  -1  -8  827.63  230.63
   2  -1  -8  957.71  190.56
   2  -1  -8  931.19  190.88
   2   1  -8 1178.01  243.43
   2   1  -8 1073.88  242.22
  -2  -1  -8 1037.44  212.31
   2   1  -8 1092.13  228.02
   2  -1   9 2000.19  441.27
   2   1   9 1395.50  295.49
   2  -1   9 2085.73  451.50
  -2  -1   9 2246.37  465.78
  -2  -1   9 1747.40  336.75
   2  -1   9 1941.42  391.35
  -2   1   9 2150.86  460.94
   2   1   9 2064.49  448.50
   2   1   9 2238.08  472.28
  -2  -1  -9 1594.43  348.99
  -2   1  -9 2173.48  442.21
  -2  -1  -9 1552.25  356.28
  -2   1  -9 1749.26  384.66
  -2  -1  -9 1621.92  365.49
   2  -1  -9 1986.61  429.66
   2  -1  -9 1655.99  341.15
  -2  -1  -9 1843.05  379.93
   2  -1  -9 1764.01  387.90
   2   1  -9 2047.37  428.78
   2   1  -9 1894.12  424.98
   2  -1  -9 1871.86  399.49
  -2   1  -9 2032.92  417.91
   2  -1  -9 1974.18  460.86
   2   1  -9 1939.29  414.44
   2  -1  10  219.55  104.37
  -2  -1  10  351.75  104.26
   2   1  10  217.60   99.80
   2   1  10  205.17   82.78
   2  -1  10  221.83  107.21
   2  -1  10  199.63   66.18
   2   1  10  216.94   66.07
  -2   1  10  258.96  103.69
   2  -1 -10  187.57   92.98
   2  -1 -10  180.09   81.90
   2  -1 -10  199.28   77.85
  -2  -1 -10  290.89  104.67
  -2  -1 -10  179.95   61.88
   2  -1 -10  207.12   93.74
   2   1 -10  199.71   98.22
  -2   1 -10  198.24   79.69
   2   1 -10  234.27  161.90
  -2  -1 -10  155.53   89.85
   2  -1 -10  204.62   81.27
  -2   1 -10  183.73   89.16
  -2  -1 -10  160.01   66.19
   2   1 -10  207.16   86.73
  -2   1 -10  211.46   72.85
   2  -1  11  155.61  149.58
   2   1  11  147.87   57.41
  -2   1  11  180.16   85.72
   2  -1  11  158.82   92.65
   2   1  11  172.09   89.18
  -2  -1  11  159.64   82.69
  -2   1  11  152.85   86.37
   2   1  11  148.47   80.98
  -2   1  11    0.35   68.94
   2  -1  11  147.70   55.23
   2   1 -11  159.91   88.58
   2  -1 -11  125.57   54.76
   2  -1 -11  140.83   69.13
  -2   1 -11  195.19   72.63
  -2   1 -11  138.58  145.25
   2  -1 -11  159.52   91.04
  -2  -1 -11  117.09   81.49
  -2   1 -11  131.18   71.63
   2   1 -11  163.82   96.69
  -2  -1 -11  108.44   85.10
   2   1 -11  152.50   84.96
  -2  -1 -11  107.81   41.62
  -2   1  12  549.09  144.02
   2  -1  12  546.83  219.25
  -2   1  12  564.27  146.78
   2   1  12  506.37  144.78
   2  -1  12  500.51  110.06
   2   1  12  518.49  120.17
   2  -1  12  516.46  151.34
   2   1  12  585.45  162.32
  -2   1  12  528.00  142.34
  -2  -1  12  608.04  165.82
  -2  -1  12  564.02  167.94
   2  -1 -12  464.50  148.82
  -2   1 -12  287.88  112.84
  -2   1 -12  511.23  166.66
   2   1 -12  548.33  164.89
   2   1 -12  530.37  154.80
   2  -1 -12  493.06  126.73
   2  -1 -12  416.25  103.52
   2  -1  13  389.12  126.21
  -2   1  13  404.05  113.53
  -2  -1  13  420.96  136.56
   2   1  13  431.97  129.42
  -2   1  13  411.47  118.23
  -2  -1  13  437.50  132.14
   2   1  13  422.87  127.91
   2   1  13  384.70  117.18
   2  -1  13  386.38   84.85
  -2   1  13  439.92  120.02
   2  -1  13  423.07  135.64
   2  -1 -13  325.54   83.39
   2  -1 -13  371.53   95.35
   2   1 -13  363.91  127.00
  -2  -1 -13  331.10  126.18
   2   1 -13  390.59  128.01
  -2   1 -13  348.43  130.43
  -2  -1 -13  340.26  121.99
   2  -1 -13  325.41  120.98
  -2   1 -13  440.88  126.24
  -2  -1  14  313.57  112.54
   2  -1  14  274.13  103.79
  -2   1  14  324.11   99.40
  -2   1  14  321.42   96.26
  -2  -1  14  273.63  100.73
   2  -1  14  290.08  109.04
   2   1  14  297.00   99.60
   2   1  14  271.60  134.86
  -2   1  14  272.59   85.29
   2  -1 -14  253.04   63.79
  -2   1 -14  236.32  105.13
   2   1 -14  272.66  105.36
  -2  -1 -14  243.02  101.52
  -2  -1 -14  245.73  101.79
   2  -1 -14  272.71  108.06
   2   1 -14  327.88  122.78
  -2   1 -14  240.42   84.54
   2  -2   012164.77 2814.49
  -2  -2   020531.21 4793.76
  -2  -2   011524.26 2656.38
   2  -2   012304.62 2881.85
   2   2   0 9638.02 2230.56
   2  -2   015103.96 3537.15
   2   2   011716.97 2638.78
   2  -2   011580.26 2707.13
  -2   2   010464.38 2462.57
  -2  -2   011039.43 2618.42
   2   2   018277.35 4278.71
   2   2   012956.34 3121.68
   2   2   0 9811.62 2543.53
  -2  -2   017305.45 4067.17
  -2  -2   013736.27 3211.24
  -2   2   011899.04 2771.32
  -2   2   011104.00 2587.16
  -2   2   014351.43 3389.74
  -2   2   0 9465.60 2274.20
  -2  -2   014854.61 3590.57
   2  -2   012871.34 3004.76
   2  -2   015458.27 3608.83
  -2   2   010333.38 2381.85
  -2   2   1 4226.62  854.35
   2   2   1 6444.44 1355.68
   2  -2   1 4014.63  786.08
  -2  -2   1 5028.41 1050.49
  -2  -2   1 4681.47  984.30
   2   2   1 4860.69 1015.33
   2   2   1 7764.18 1536.29
  -2  -2   1 3751.59  731.98
  -2  -2   1 4190.57  813.16
  -2  -2   1 4964.91 1055.68
  -2   2   1 5804.89 1181.14
  -2   2   1 4056.42  863.48
   2  -2   1 4665.64  949.32
   2   2   1 5268.47 1092.02
   2  -2   1 5355.17 1100.62
  -2  -2   1 3964.09  800.81
  -2   2   1 4929.95 1006.48
   2   2   1 4583.08  906.51
   2   2   1 4976.71 1162.01
   2  -2   1 4303.89  877.45
  -2  -2   115658.12 3081.93
  -2   2   1 6547.78 1333.09
  -2   2   1 4795.77 1003.64
   2  -2   1 5733.43 1183.35
   2  -2   1 4940.89 1016.61
   2  -2  -1 5374.75 1096.48
   2  -2  -1 6902.04 1412.20
   2  -2  -1 4492.35  918.53
   2   2  -1 5567.14 1132.34
  -2   2  -1 3937.12  795.94
  -2  -2  -1 5828.39 1211.12
   2  -2  -1 6958.95 1407.45
   2   2  -110980.74 2208.28
   2   2  -1 4737.03 1019.51
  -2   2  -1 5071.37 1046.13
  -2   2  -1 4517.52  883.96
  -2   2  -1 4116.27  864.17
   2  -2  -1 4428.30  901.74
  -2  -2  -1 5539.99 1145.34
  -2  -2  -1 4602.72  955.33
  -2  -2  -1 6220.03 1309.40
   2  -2  -1 6977.75 1416.67
  -2   2  -1 3890.60  760.31
  -2  -2  -1 5890.03 1232.38
  -2  -2  -1 4098.82  822.70
   2   2  -1 4056.61 1006.40
  -2  -2   2  120.89   43.15
  -2   2   2  104.48   30.57
  -2   2   2  121.53   30.89
  -2   2   2  100.69   37.53
  -2  -2   2   99.01   25.46
  -2  -2   2  103.33   44.02
  -2  -2   2  179.60   54.46
   2  -2   2   97.22   24.56
   2  -2   2  117.71   42.68
   2  -2   2  135.41   31.57
   2   2   2  201.37   67.33
  -2  -2   2   98.71   20.58
  -2  -2   2  103.93   44.37
  -2   2   2  112.50   55.35
   2   2   2   91.10   30.96
   2   2   2  122.14   47.10
  -2  -2   2  104.39   19.93
   2  -2   2  111.69   42.89
  -2   2   2   68.50   30.75
   2  -2   2  193.97   30.97
   2   2   2  157.57   29.42
   2  -2   2   94.74   36.17
   2   2   2  113.84   54.23
  -2   2   2   98.92   30.97
  -2   2   2  110.20   17.47
   2   2   2  118.05   51.56
   2  -2   2  120.29   33.34
  -2  -2  -2  111.15   46.90
   2  -2  -2  109.43   48.52
  -2   2  -2  108.77   43.64
  -2  -2  -2  129.34   58.73
   2   2  -2  169.76  130.88
  -2   2  -2   92.60   32.87
  -2   2  -2  218.02   35.36
   2  -2  -2  117.44   35.87
   2  -2  -2  109.57   33.69
   2   2  -2  106.80   29.87
  -2  -2  -2  109.86   32.73
  -2  -2  -2  269.17   62.28
  -2   2  -2   80.91   36.26
   2  -2  -2  103.56   27.04
   2  -2  -2  146.33   42.34
   2   2  -2  117.04   48.28
  -2   2  -2   96.34   19.82
   2   2  -2  135.73   54.16
  -2  -2  -2  111.74   53.34
   2  -2  -2  119.32   39.01
  -2   2   3  750.14  139.64
   2  -2   3  895.82  169.32
   2  -2   3  723.93  123.57
   2  -2   3  758.87  148.42
   2  -2   3  665.32  113.78
  -2  -2   3  792.17  141.33
  -2  -2   3  955.77  182.84
  -2  -2   3  722.97  130.70
   2  -2   3  971.27  182.50
  -2  -2   3  792.66  146.45
   2   2   3  784.94  154.57
  -2   2   3  468.40   99.98
  -2  -2   3  806.42  137.02
  -2   2   3  809.37  140.63
  -2   2   3  759.82  150.95
  -2   2   3  797.80  148.81
   2   2   3 1058.20  188.50
   2  -2   3  641.48  112.45
   2   2   3  930.36  183.78
  -2  -2   3  889.02  175.09
   2   2   3  847.20  145.56
   2   2   3  843.59  166.43
   2   2   3  895.47  167.98
  -2   2   3  735.90  136.73
  -2   2   3  791.18  118.20
   2   2   3  684.50  119.51
  -2   2  -3  787.83  147.46
  -2   2  -3  705.08  120.78
  -2   2  -3  994.92  164.18
   2  -2  -3  778.71  119.74
  -2  -2  -3  921.45  156.10
  -2   2  -3  622.16  134.98
   2   2  -3  970.38  223.57
   2   2  -3  774.96  151.17
   2  -2  -3  744.42  141.59
   2  -2  -3  762.55  136.06
  -2   2  -3  631.65  128.37
  -2   2  -3  680.98  115.11
   2   2  -3  460.21   87.46
   2  -2  -3  744.95  143.27
   2  -2  -3  690.15  133.89
   2  -2  -3  665.68  113.79
   2   2  -3  768.25  163.47
  -2  -2  -3  774.01  154.00
   2  -2  -3  804.48  143.10
   2   2  -3  659.34  253.28
   2   2  -3  742.18  127.91
  -2  -2  -3  763.49  158.05
  -2  -2  -3  818.50  165.51
   2  -2  -3  815.21  171.97
  -2  -2  -3  716.02  161.59
  -2  -2   4 2068.09  384.60
   2  -2   4 2871.13  543.30
  -2   2   4 1148.72  241.77
   2  -2   4 2737.75  520.25
  -2  -2   4 1946.56  364.08
   2  -2   4 2500.46  457.01
   2  -2   4 2097.49  388.82
   2   2   4 3075.94  589.73
   2   2   4 2864.32  541.34
   2   2   4 2545.93  475.21
  -2   2   4 1457.81  300.62
  -2  -2   4 2212.45  422.54
  -2  -2   4 2900.18  559.00
  -2   2   4 2478.18  473.38
   2   2   4 2096.80  366.77
  -2   2   4 2361.84  442.06
   2  -2   4 2053.92  380.28
  -2   2   4 2492.44  450.26
   2  -2   4 2532.28  492.73
  -2   2   4 3187.59  580.86
   2   2   4 2395.55  461.08
   2  -2   4 2221.70  413.42
  -2  -2   4 2359.30  441.17
  -2   2   4 2297.84  403.60
   2   2   4 1770.92  332.66
   2   2  -4 1396.55  273.78
   2  -2  -4 2269.42  434.99
   2  -2  -4 2435.46  430.74
   2  -2  -4 2307.83  448.56
   2   2  -4 2555.60  494.62
  -2   2  -4 2186.62  432.58
  -2   2  -4 2129.04  397.97
   2   2  -4 2355.88  431.02
  -2   2  -4 2287.29  437.70
  -2   2  -4 2358.64  461.95
   2   2  -4 2187.28  487.46
   2   2  -4 1902.85  528.56
  -2  -2  -4 2322.17  465.61
   2  -2  -4 2220.22  397.96
   2  -2  -4 2174.10  425.81
   2  -2  -4 2271.38  414.18
   2  -2  -4 2841.69  518.20
  -2  -2  -4 2193.99  436.31
  -2  -2  -4 2090.94  370.50
  -2  -2  -4 2551.34  503.37
  -2  -2  -4 2226.24  399.32
  -2   2  -4 1856.42  382.83
   2   2  -4 2071.64  413.96
  -2  -2  -4 2232.22  470.77
   2   2  -4 2391.22  458.83
  -2   2   5 5580.95 1150.84
  -2   2   5 3628.35  795.98
   2   2   5 5893.16 1223.26
   2   2   5 5399.80 1132.46
  -2   2   5 2523.76  537.62
   2  -2   5 5857.07 1195.24
   2  -2   5 5405.36 1138.56
  -2  -2   5 6018.90 1226.53
   2   2   5 4592.46  954.92
   2   2   5 8426.96 1742.76
   2   2   5 6084.26 1267.07
  -2   2   5 6018.62 1259.56
   2  -2   5 5016.05 1041.33
   2  -2   5 5473.22 1163.66
  -2  -2   5 6487.73 1390.23
   2   2   5 5908.94 1248.56
  -2  -2   5 4327.83  904.23
   2  -2   5 5114.41 1060.93
   2  -2   5 4525.41  930.82
  -2  -2   5 5506.55 1147.47
  -2  -2   5 5180.17 1091.66
   2  -2   5 5781.72 1209.25
  -2   2   5 7247.31 1453.00
   2   2  -5 6049.57 1272.03
   2   2  -5 5067.68 1267.90
  -2  -2  -5 5002.98 1082.93
   2   2  -5 5763.30 1199.43
   2  -2  -5 5651.17 1148.74
   2   2  -5 3436.84  733.79
  -2  -2  -5 5896.90 1286.23
   2  -2  -5 4962.74 1019.78
   2  -2  -5 5127.80 1089.25
  -2   2  -5 4080.80  895.94
   2   2  -5 5563.27 1131.46
   2   2  -5 4497.20  988.80
   2   2  -5 4639.38  994.65
   2  -2  -5 5938.83 1266.12
   2  -2  -5 5172.36 1094.53
   2  -2  -5 4975.00 1059.71
  -2  -2  -5 5030.83 1082.52
  -2   2  -5 5136.55 1097.35
  -2   2  -5 5466.45 1122.59
  -2   2  -5 4627.01  987.72
  -2  -2  -5 5734.96 1223.54
  -2   2  -5 4918.23 1024.41
   2  -2   6  835.29  162.12
   2  -2   6  718.44  132.64
   2  -2   6 1027.21  197.37
  -2   2   6  935.86  177.17
  -2  -2   6  856.38  174.68
   2  -2   6  882.74  168.37
   2   2   6 1143.15  219.99
   2   2   6  975.51  192.27
   2  -2   6  897.90  165.93
  -2   2   6  968.30  198.44
  -2  -2   6  927.27  183.68
   2   2   6  951.79  192.35
   2  -2   6  885.30  231.34
   2   2   6  747.89  144.64
   2   2   6 1023.32  199.36
   2  -2   6  875.73  158.03
  -2  -2   6  746.50  146.46
  -2  -2   6 1118.47  212.85
  -2   2   6  677.49  155.88
   2   2   6  952.23  197.93
  -2  -2   6 1024.79  178.47
  -2   2  -6  984.86  208.42
   2   2  -6  623.06  206.72
  -2   2  -6 1086.06  200.42
   2   2  -6  866.77  173.25
   2   2  -6  994.12  204.43
   2  -2  -6  912.82  179.63
   2  -2  -6  838.04  178.03
   2  -2  -6  799.86  173.83
   2   2  -6  776.43  136.37
  -2   2  -6  623.35  150.96
  -2   2  -6  866.11  161.63
   2   2  -6  711.87  147.88
   2   2  -6  575.43  121.09
  -2  -2  -6  985.84  209.06
  -2  -2  -6 1011.46  224.43
  -2  -2  -6  928.25  199.28
   2   2  -6  768.57  184.01
  -2  -2  -6  759.77  168.60
   2  -2  -6  781.82  144.60
   2   2  -6  705.30  170.27
   2  -2   7  503.97  107.31
  -2  -2   7  677.37  130.83
   2   2   7  623.58  136.09
   2   2   7  479.02   99.77
   2  -2   7  516.21  110.06
   2  -2   7  588.21  108.48
  -2  -2   7  462.95  101.99
   2  -2   7  527.02  130.49
   2   2  -7  969.91  188.77
   2  -2  -7  452.54   90.40
   2  -2  -7  558.33  134.70
   2  -2  -7  548.60  119.80
  -2   2  -7  581.78  117.58
   2  -2  -7  511.11  127.30
  -2  -2  -7  455.38  126.82
  -2  -2  -7  655.97  164.14
  -2   2  -7  496.67  135.80
   2  -2  -7  418.74  105.99
  -2   2  -7  517.99  117.66
  -2  -2  -7  445.21  115.68
   2   2  -7  448.36   97.67
  -2  -2  -7  667.44  150.27
   2   2  -7  627.08  135.65
  -2   2  -7  598.43  133.65
   2   2  -7  404.15   94.18
   2   2  -7  547.93  158.38
   2  -2   8 1698.24  421.97
   2  -2   8 1764.24  358.40
   2   2   8 2075.41  423.47
   2   2   8 1538.14  311.43
  -2   2   8 1842.27  378.32
  -2  -2   8 1638.22  365.61
   2   2  -8 1364.05  291.58
   2   2  -8 1931.03  449.23
  -2  -2  -8 1441.89  321.10
   2  -2  -8 1534.90  371.62
  -2   2  -8 1733.44  361.27
   2   2  -8 1936.32  444.33
  -2   2  -8 1983.58  399.39
   2  -2  -8 1667.89  361.47
   2  -2  -8 1818.20  386.63
  -2  -2  -8 1720.33  437.26
  -2  -2  -8 1823.98  386.94
  -2   2  -8 1818.76  359.28
  -2  -2  -8 1630.14  365.33
   2  -2   9 1177.60  336.13
  -2   2   9 1116.27  220.42
   2   2   9 1258.76  273.45
   2   2   9 1000.43  207.32
  -2  -2   9 1062.18  228.85
  -2   2   9 1234.32  261.63
   2  -2   9 1108.27  268.84
   2   2  -9 1129.17  257.16
  -2  -2  -9 1026.33  232.30
  -2  -2  -9  836.49  206.20
  -2  -2  -9  874.68  225.22
   2   2  -9 1186.20  261.63
  -2  -2  -9  925.51  213.57
   2   2  -9  848.49  194.07
  -2   2  -9 1055.80  235.14
  -2   2  -9 1061.96  220.11
   2  -2  -9  998.97  236.14
  -2   2  -9 1057.70  218.81
   2  -2  -9 1087.44  251.37
   2  -2  10 2533.12  565.39
  -2   2  10 2497.25  508.48
   2   2  10 2820.76  608.08
   2   2  10 2245.26  472.45
  -2  -2  10 2360.14  511.07
  -2   2  10 3110.35  645.57
   2  -2  10 2329.75  497.53
  -2  -2 -10 1972.65  454.08
   2  -2 -10 2227.44  504.14
   2   2 -10 1973.38  437.92
   2   2 -10 2522.63  554.41
  -2   2 -10 2929.98  611.53
  -2   2 -10 2351.64  520.98
   2   2 -10 2647.51  569.44
   2  -2 -10 2456.26  542.96
  -2  -2 -10 1926.91  460.66
  -2  -2 -10 2112.86  462.45
  -2   2 -10 2977.08  616.07
   2  -2 -10 2311.57  515.69
  -2  -2  11  352.05  105.26
   2   2  11  451.05  132.09
   2  -2  11  367.84  100.41
  -2   2  11    1.30   81.52
  -2   2  11  469.43  111.24
   2   2  11  347.21   89.32
   2  -2  11  405.21  130.56
  -2  -2  11  427.22  117.61
  -2   2 -11  349.56  116.50
  -2  -2 -11  303.73  106.48
   2  -2 -11  351.61  124.99
  -2  -2 -11  309.94  123.43
  -2   2 -11  402.60  107.18
   2   2 -11  438.32  128.97
  -2   2 -11  405.42  101.45
   2   2 -11  415.33  186.86
   2  -2 -11  371.54  116.99
  -2  -2 -11  293.87   84.54
  -2  -2  12  515.51  133.70
  -2   2  12  613.14  161.78
   2  -2  12  541.45  159.05
   2  -2  12  502.84  127.70
   2   2  12  688.52  174.70
  -2  -2  12  595.15  148.83
   2   2  12  480.21  136.47
  -2   2  12  569.96  129.23
  -2   2 -12  499.19  147.85
  -2   2 -12  491.43  127.42
   2   2 -12  558.53  163.49
   2  -2 -12  482.58  150.16
  -2  -2 -12  421.56  106.17
   2  -2 -12  485.59  140.55
   2   2 -12  610.06  171.48
  -2  -2 -12  827.54  203.23
  -2  -2 -12  430.99  126.52
  -2   2  13  622.69  162.37
   2  -2  13  464.34  116.34
  -2   2  13  565.66  151.13
   2  -2  13  511.61  147.75
   2   2  13  535.31  148.47
  -2  -2  13  486.65  170.46
  -2  -2  13  525.91  135.15
   2  -2 -13  460.55  138.79
  -2  -2 -13  414.40   96.65
  -2   2 -13  474.58  140.73
  -2  -2 -13  403.43  114.11
   2   2 -13  509.09  152.20
  -2  -2 -13  398.67  138.01
  -2   2 -13  518.47  127.25
   2  -2 -13  476.78  128.94
   2   2 -13  514.02  152.20
   2   2  14  364.44  106.85
  -2  -2  14  326.34   88.27
  -2   2  14  381.62  109.87
  -2  -2  14  335.03   94.85
   2  -2  14  338.00   90.00
   2  -2  14  329.63  107.51
   2   2 -14  386.75  129.20
  -2   2 -14  276.94   95.89
  -2  -2 -14  253.73   73.24
   2  -2 -14  288.69  100.13
  -2  -2 -14  282.28  104.64
   2   2 -14  231.57  103.09
   2  -2 -14  311.79  117.72
  -2   3   0  386.50   89.60
   2   3   0 2427.25  478.43
   2  -3   0  447.92  168.31
   2   3   0    0.14  201.79
  -2  -3   0 1323.33  252.76
   2  -3   0  319.56   95.68
   2   3   0  462.39  112.02
  -2  -3   0  328.33  114.89
   2  -3   1 5800.43 1240.12
  -2   3   1 2864.82  681.13
  -2   3   1 4325.86  935.75
  -2  -3   1 6581.82 1417.69
  -2   3   1 4560.36  956.78
   2  -3   1 7389.89 1583.68
  -2   3   1 5833.18 1310.17
  -2  -3   1 7434.66 1664.49
  -2  -3   1 5700.32 1225.22
   2  -3   1 6013.41 1276.26
   2  -3   1 6479.71 1383.47
   2   3   1 5712.87 1428.06
  -2   3   1 4561.37  952.34
  -2   3   1 4781.48 1014.76
   2   3   1 6787.84 1441.87
  -2  -3   1 6106.84 1345.76
   2   3   1 6353.25 1429.21
  -2   3  -1 4275.57  946.55
   2   3  -1 4903.81 1313.65
  -2  -3  -1 6871.75 1464.48
   2  -3  -1 8455.89 1794.20
   2   3  -1 6025.88 1326.72
   2   3  -1 8158.85 1793.16
   2   3  -1 7264.76 1518.31
   2  -3  -1 5576.48 1173.81
  -2   3  -1 5032.18 1124.29
  -2  -3  -1 5873.73 1321.08
  -2  -3  -1 6034.59 1303.67
   2  -3  -1 5719.31 1198.89
  -2   3  -1 4742.82 1006.04
   2  -3  -1 5904.57 1249.96
  -2   3  -1 4981.13 1081.02
   2  -3  -1 5340.55 1110.85
   2  -3  -1 7217.50 1534.22
   2   3   2  540.50  156.75
   2   3   2  849.60  202.73
   2   3   2 1036.33  254.45
   2  -3   2  819.65  178.17
  -2  -3   2  761.31  183.28
  -2   3   2  699.87  161.38
  -2   3   2  810.80  197.17
  -2  -3   2  904.68  188.84
  -2   3   2 1048.21  185.19
  -2   3   2  721.42  145.54
  -2   3   2  569.36  110.12
  -2   3   2  749.06  156.75
  -2  -3   2  783.03  187.34
   2  -3   2  801.06  163.10
   2  -3   2 1246.48  244.81
   2  -3   2  710.45  145.53
   2   3   2  739.49  147.27
  -2  -3   2  752.75  158.98
   2  -3  -2 2220.13  365.74
   2  -3  -2  765.13  156.40
  -2  -3  -2  719.72  156.70
   2  -3  -2  700.63  132.32
   2  -3  -2  723.92  144.43
  -2   3  -2  580.73  117.97
  -2   3  -2  542.02  130.56
   2   3  -2  600.94  307.94
   2  -3  -2  793.26  164.93
   2   3  -2  745.46  135.13
  -2   3  -2  610.34  160.68
   2   3  -2  724.17  182.74
  -2  -3  -2  636.67  144.99
   2  -3  -2  662.30  134.44
   2   3  -2 1035.72  236.37
  -2  -3  -2  784.90  153.44
  -2  -3  -2  700.21  164.48
  -2  -3  -2  691.33  188.40
   2   3   3  594.99  142.96
   2   3   3  919.31  278.25
   2  -3   3  713.67  161.43
  -2  -3   3  631.57  154.07
  -2  -3   3  880.95  177.52
   2  -3   3  669.62  155.02
   2  -3   3  542.39  118.80
  -2  -3   3  726.66  165.83
   2   3  -3  551.76  155.56
  -2   3  -3  657.31  180.55
   2   3  -3  555.16  120.91
  -2   3  -3  507.24   97.60
   2  -3  -3  568.87  102.35
   2   3  -3  501.68  298.74
  -2  -3  -3  531.73  116.84
  -2  -3  -3  552.21  103.86
  -2   3  -3  490.02  140.51
   2   3  -3  533.38   95.61
   2  -3  -3  551.28  107.89
   2   3  -3  547.72  139.96
   2  -3  -3  569.06  125.38
  -2  -3  -3  568.66  147.48
   2  -3  -3  491.78  100.72
  -2  -3  -3 2652.99  426.95
   2  -3  -3  621.70  125.19
   2  -3  -3  616.24  125.98
  -2  -3   4 1626.79  323.52
   2  -3   4 1519.50  313.98
   2  -3   4 1753.00  351.12
   2  -3   4 1908.32  387.86
   2   3   4 1483.24  276.75
  -2  -3   4 1699.38  362.38
   2   3  -4 1612.87  366.44
   2  -3  -4 1437.16  286.33
  -2  -3  -4 1481.47  332.66
  -2  -3  -4 1394.54  289.56
   2  -3  -4 1566.38  302.58
   2  -3  -4 1486.04  303.45
   2   3  -4 1886.81  375.66
   2   3  -4 1566.93  319.13
  -2   3  -4 1496.40  284.37
   2  -3  -4 1382.08  267.12
  -2  -3  -4 1659.58  371.99
   2  -3  -4 1485.54  306.89
   2  -3   5 1159.54  240.52
  -2  -3   5 1472.79  311.74
   2   3   5 1178.19  223.69
  -2  -3   5 1408.09  274.79
   2  -3   5 1303.33  269.95
   2  -3   5  964.30  206.70
   2  -3  -5 1099.21  212.77
   2   3  -5 1279.56  302.52
   2  -3  -5 1049.58  227.93
  -2  -3  -5 1170.88  276.42
  -2  -3  -5  925.38  202.58
   2   3  -5 1257.63  262.59
  -2  -3  -5 1020.14  248.80
  -2   3  -5 1089.84  207.90
   2  -3  -5 1112.34  229.40
   2  -3  -5  975.81  214.97
  -2  -3  -5 1107.75  299.72
  -2  -3   6 1821.03  370.45
   2   3   6 1534.33  298.87
   2  -3   6 1558.53  312.23
  -2  -3   6 1954.47  405.22
   2  -3   6 1237.51  266.95
   2  -3   6 1650.58  335.72
   2  -3  -6 1258.73  315.85
  -2  -3  -6 1248.04  303.43
  -2  -3  -6 1426.29  329.11
   2  -3  -6 1381.03  269.95
  -2  -3  -6 1111.26  244.59
  -2   3  -6 1427.09  276.33
  -2   3  -6 1086.12  217.13
  -2  -3  -6 1316.29  366.87
   2   3  -6 1534.40  321.51
   2  -3  -6 1479.97  349.14
   2  -3  -6 1257.55  278.79
   2  -3   7 2617.43  522.13
   2   3   7 2549.15  512.76
  -2  -3   7 2904.92  556.05
   2  -3   7 1997.36  430.96
   2  -3   7 2909.80  587.84
   2   3  -7 2514.30  515.73
   2  -3  -7 2328.60  491.66
  -2  -3  -7 1872.42  449.47
  -2  -3  -7 2397.47  529.48
  -2  -3  -7 1641.30  364.67
   2   3  -7 2377.56  502.49
  -2  -3  -7 2051.37  527.78
   2  -3  -7 1916.48  421.47
   2  -3  -7 2066.01  455.89
  -2   3  -7 2159.55  432.85
  -2   3  -7 1758.06  361.12
   2   3   8  271.27   79.40
  -2  -3   8  302.16   81.06
  -2  -3   8  191.75   72.17
   2  -3   8  293.04   72.19
   2  -3   8  207.68   82.92
  -2  -3  -8  763.49  239.21
  -2  -3  -8  170.39   67.14
   2  -3  -8  220.90   84.53
   2  -3  -8  212.52  147.28
   2   3  -8  259.27   93.05
  -2  -3  -8  261.78   95.30
  -2   3  -8  239.42   66.17
  -2  -3  -8  222.33  149.95
   2  -3  -8  304.59   94.98
   2   3  -8  422.60  160.57
  -2   3  -8  271.81   91.11
  -2   3  -8  193.45   60.01
   2   3   9 1066.74  228.79
  -2  -3   9  808.23  192.77
   2  -3   9  856.25  205.96
   2   3  -9  993.05  228.58
   2  -3  -9  963.64  220.64
  -2  -3  -9  908.64  230.11
  -2  -3  -9  798.34  202.60
  -2   3  -9  951.82  194.17
   2   3  -9 1078.61  241.88
   2  -3  -9  787.28  195.62
  -2  -3  -9  765.09  302.32
  -2  -3  -9  696.71  165.11
  -2   3  -9  781.57  173.66
  -2   3  -9  999.24  216.42
   2  -3  -9  868.88  223.74
  -2   3  10    1.25   55.87
   2   3  10   33.33   44.03
   2  -3  10   49.24   54.41
  -2  -3  10   21.84   30.84
   2   3 -10   32.92   53.05
   2   3 -10   29.66   57.09
  -2   3 -10  112.70   51.87
  -2  -3 -10   27.39   65.46
   2  -3 -10   70.10   68.62
  -2  -3 -10   22.35   54.62
   2  -3 -10   25.95   49.05
  -2   3 -10   31.14   61.92
  -2  -3 -10   17.50   35.32
  -2   3 -10   24.34   37.47
   2   3  11  236.08   81.68
  -2  -3  11  150.14   53.61
   2  -3  11  163.13   79.68
  -2   3  11  230.40   92.21
  -2  -3 -11  142.15   92.65
  -2   3 -11  136.84   88.77
  -2  -3 -11  165.68   82.97
   2  -3 -11  159.55   80.06
  -2   3 -11  182.25   61.04
   2   3 -11  191.22   86.92
   2  -3 -11  164.27   91.18
  -2   3 -11  191.04   65.29
   2   3 -11  177.17  131.89
  -2  -3  12   93.07   40.82
   2   3  12  111.95   59.85
   2  -3  12   53.70   68.89
  -2   3  12  108.26   69.36
  -2  -3 -12   84.35   76.69
   2   3 -12  116.41   75.76
   2  -3 -12   92.93   63.27
  -2  -3 -12   90.15   60.53
  -2   3 -12  115.52   77.01
  -2   3 -12   90.43   49.80
   2   3 -12  110.25   73.32
   2  -3 -12   96.44   71.43
   2   3  13    1.34   36.15
   2   3  13   44.48   40.58
  -2   3  13   46.02   87.44
   2  -3  13   50.06   52.89
  -2  -3 -13   42.97   58.99
   2  -3 -13   42.50   46.34
   2  -3 -13   47.79   46.57
   2   3 -13   46.57   56.14
   2   3 -13   51.98   57.23
  -2  -4   0  539.63  156.04
   2   4   0  532.33  110.60
   2  -4   0  548.76  122.09
   2  -4   0  584.00  139.40
  -2  -4   0  531.35  124.38
  -2  -4   0  550.91  114.37
   2  -4   0  529.54  118.48
  -2  -4   1    9.98   42.45
   2  -4   1  305.37   59.28
   2  -4   1    9.99   39.87
   2   4   1   18.96   28.18
   2  -4   1   10.91   48.41
  -2  -4  -1    9.19   60.88
  -2  -4  -1  118.19   34.79
   2  -4  -1   12.32   39.17
  -2  -4  -1  166.68   80.83
   2   4  -1   11.83   23.70
   2  -4  -1   13.46   29.25
  -2  -4  -1   74.28   66.41
   2  -4  -1  144.69   67.96
  -2  -4   2 1303.75  296.55
   2   4   2 1030.56  215.83
   2  -4   2 1138.79  247.03
   2  -4   2 1392.77  301.43
  -2  -4   2 1188.30  262.89
  -2  -4   2 1342.30  297.93
   2   4  -2  852.64  178.00
  -2  -4  -2 1741.95  366.98
   2  -4  -2 1154.77  239.71
  -2  -4  -2 1057.24  212.93
  -2   4  -2  899.24  180.34
   2  -4  -2 1141.59  220.32
   2  -4  -2 1198.26  254.12
  -2  -4  -2 1148.11  280.72
   2  -4   3  971.43  222.82
  -2  -4   3  988.37  233.95
   2  -4   3 1222.30  272.37
  -2  -4   3 1008.59  235.75
   2  -4  -3  818.66  166.72
  -2   4  -3  857.54  170.78
   2  -4  -3  958.13  213.15
  -2  -4  -3  968.54  248.26
  -2  -4  -3  895.29  205.71
  -2  -4  -3  894.57  237.30
   2   4  -3  795.99  170.63
   2   4  -3  919.70  216.49
   2  -4  -3 1082.91  268.08
  -2  -4   4 3335.88  709.74
   2  -4   4 2946.69  644.35
  -2  -4   4 3131.60  772.77
   2  -4   4 3081.45  667.36
   2   4  -4 2754.57  603.57
   2   4  -4 2407.91  507.48
  -2  -4  -4 2238.41  527.27
  -2   4  -4 2572.32  524.51
   2  -4  -4 2271.61  485.27
  -2  -4  -4 3319.28  731.51
   2  -4  -4 2629.59  572.48
  -2  -4  -4 2587.36  572.10
   2  -4  -4 3062.44  664.68
  -2  -4   5 2673.03  572.71
   2  -4   5 2307.72  498.56
   2  -4   5 2219.14  499.78
  -2  -4   5 2347.12  518.54
   2  -4   5 1758.47  369.64
  -2  -4  -5 1631.73  472.15
  -2   4  -5 1928.06  385.83
   2  -4  -5 1669.59  367.80
  -2  -4  -5 1974.76  462.66
   2  -4  -5 1890.87  461.07
   2   4  -5 2258.21  491.45
   2   4  -5 1857.49  394.42
  -2  -4  -5 1907.93  446.65
   2  -4   6 1435.17  333.86
  -2  -4   6 1485.62  300.40
   2  -4   6 1073.24  232.64
  -2  -4   6 1440.23  340.47
   2  -4   6 1463.69  320.09
  -2  -4  -6 1131.59  271.39
   2  -4  -6 1153.06  267.96
   2  -4  -6  998.18  235.71
  -2   4  -6 1165.01  231.98
  -2  -4  -6  932.27  253.83
  -2  -4  -6 1115.98  303.49
   2   4  -6 1280.86  283.33
   2   4  -6 1129.35  250.19
  -2  -4   7  242.98   99.00
  -2  -4   7  293.83   75.67
   2  -4   7  270.93   95.01
   2  -4   7  183.51   64.66
  -2  -4  -7  204.09  105.49
   2   4  -7  219.87   86.27
  -2   4  -7  207.18   78.11
   2  -4  -7  191.21   78.76
  -2   4  -7   -0.03   68.01
   2   4  -7  205.48  112.72
  -2  -4  -7  210.22   81.19
   2  -4  -7  196.98   61.45
  -2  -4  -7  179.91  103.26
   2  -4  -7  187.59   78.02
  -2  -4   8  799.83  174.08
  -2   4   8  496.23  115.71
   2  -4   8  549.90  129.00
   2  -4   8  829.23  184.30
   2  -4  -8  557.97  143.36
  -2  -4  -8  481.05  165.57
  -2   4  -8  610.14  124.58
  -2  -4  -8  599.31  172.92
  -2   4  -8  747.84  180.06
   2   4  -8  659.64  161.63
  -2  -4  -8  602.33  141.51
   2   4  -8  601.07  141.42
   2  -4  -8  555.64  149.06
  -2  -4   9  313.73   78.46
   2  -4   9  405.45   91.46
   2  -4   9  265.60   79.40
  -2   4   9  324.20   82.24
  -2  -4  -9  230.14  116.79
  -2  -4  -9  277.40  113.20
   2  -4  -9  266.21   97.67
   2  -4  -9  259.37   87.33
   2   4  -9  341.31  110.17
  -2   4  -9  304.25   70.37
  -2   4  -9  348.41  102.55
   2   4  -9  278.76   84.13
  -2   4  10   32.01   34.21
   2  -4  10   22.76   34.12
   2   4 -10   58.57   53.54
   2  -4 -10   21.37   93.88
  -2  -4 -10   17.15   62.87
   2   4 -10  427.44  103.90
  -2  -4 -10   26.30   55.59
   2  -4 -10   33.42   43.63
  -2   4 -10   28.36   48.55
   2  -4  11  131.58   46.72
  -2  -4 -11  126.13   71.41
   2  -4 -11  113.43   52.96
   2   4 -11  145.02   71.18
  -2  -4 -11  106.71  123.43
  -2   4 -11  137.74   50.79
   2  -4 -11  119.43   66.54
   2   4 -11  133.44   59.00
   2  -5   0  469.86  109.09
  -2  -5   0  497.23  159.10
  -2  -5   0  441.15  110.82
   2  -5   0  515.20  134.76
  -2  -5   1  185.29   74.23
   2  -5   1  219.59   84.39
   2  -5   1  175.90   71.12
  -2  -5   1  204.38   97.08
   2  -5  -1  175.26   53.30
  -2  -5  -1  163.31   54.42
  -2  -5  -1  284.24  114.65
   2  -5  -1  259.94   73.90
   2  -5  -1  185.69   74.21
   2  -5   2  276.85   96.64
  -2  -5   2  261.46   96.51
   2  -5   2  274.83  105.59
  -2  -5   2  529.32  143.46
   2   5  -2  226.58   95.05
   2  -5  -2  321.76   90.37
  -2  -5  -2  281.61  121.27
   2  -5  -2  281.58   78.46
  -2  -5  -2  270.37  119.02
   2  -5   3 1302.63  295.34
  -2  -5   3 1215.77  286.81
   2  -5   3 1341.68  304.08
  -2  -5   3 1654.48  372.99
   2   5   3 1162.63  240.60
   2   5  -3 1142.33  261.60
   2  -5  -3 1246.72  261.40
  -2  -5  -3 1184.04  291.38
  -2  -5  -3 1081.86  340.37
   2  -5  -3 1116.00  236.81
  -2  -5   4  105.85   82.63
  -2  -5   4  292.86  101.12
   2  -5   4  110.67   79.83
   2   5   4  203.84   63.89
   2  -5   4  120.44   75.99
   2   5  -4  106.86   71.60
   2  -5  -4   82.16   46.29
  -2  -5  -4   99.78   79.14
  -2  -5  -4   90.49   93.33
   2  -5   5 3500.76  748.50
  -2  -5   5 3274.20  687.83
   2  -5   5 3427.36  733.29
   2   5   5 2202.15  491.65
  -2  -5   5 3200.52  704.59
   2   5  -5 2933.51  631.42
  -2  -5  -5 3511.67  760.24
  -2  -5  -5 2544.05  605.78
   2  -5  -5 2831.84  644.50
  -2  -5   6  228.88   69.13
  -2  -5   6  216.99   87.67
   2   5   6  154.18   63.85
   2  -5   6  235.00   85.66
  -2   5  -6   -0.74   74.60
   2  -5  -6  149.15   47.58
   2  -5  -6  186.11   64.13
  -2  -5  -6  212.40   79.41
  -2  -5  -6  158.56   94.97
   2   5  -6  193.30   74.40
   2  -5   7  308.43  151.47
   2   5   7  196.92   72.51
  -2  -5   7  250.19   87.21
  -2  -5   7  266.98   64.53
  -2  -5  -7  237.85   71.76
  -2   5  -7  276.51  103.37
   2  -5  -7  185.79   57.78
   2  -5  -7  218.87   68.46
  -2  -5  -7  177.98   95.97
   2   5  -7  229.10   74.49
   2   5   8   42.17   42.94
   2  -5   8   52.14   49.55
  -2  -5   8   43.92   40.94
   2   5  -8   44.09   45.82
  -2  -5  -8   39.12   28.01
  -2   5  -8   50.67   51.04
   2  -5  -8   37.70   33.83
   2  -5  -8   32.83   33.23
  -2  -5  -8   34.75   58.49
   2   5  -8   40.59   26.27
   2   5   9  187.04   70.10
   2  -5   9  261.01   64.86
  -2  -5   9  237.63   60.88
  -2  -5  -9  163.80   82.96
  -2   5  -9  283.75  135.70
   2  -5  -9  171.56   60.26
   2   5  -9  222.99   73.07
   2  -6   0  150.86   44.51
   2  -6   0  154.20   55.50
  -2  -6   0  160.42   80.34
  -2  -6   0  135.59   40.03
  -2  -6   1    8.52   24.66
  -2  -6   1   22.28   49.86
   2  -6   1    8.76   29.86
   2  -6   1    9.19   32.93
  -2  -6  -1   11.76   45.56
   2  -6  -1    0.06   27.40
   2   6  -1  118.38   41.73
  -2  -6   2   99.51  110.21
   2  -6   2   79.40   47.26
  -2  -6   2   66.58   38.83
   2   6   2    0.66   36.56
   2  -6   2   79.21   45.84
   2  -6  -2   61.25   29.98
   2   6  -2   58.67   40.72
  -2  -6  -2   62.88   53.43
  -2  -6   3  197.94   72.86
   2  -6   3  219.90   74.40
  -2  -6   3  172.81   58.79
   2  -6   3  213.36   70.19
   2  -6  -3   98.89   22.10
  -2  -6  -3  185.73   67.43
   2   6  -3  191.97   63.51
  -2  -6  -3  180.77   71.78
  -2  -6   4   42.60   42.63
  -2  -6   4   36.11   43.01
   2  -6   4   30.23   52.37
  -2  -6  -4   24.72   47.04
   2   6  -4   30.32   36.33
  -2  -6  -4   28.81   39.30
  -2   6  -4  225.60   68.84
  -2  -6   5  397.32   92.00
   2  -6   5  480.08  126.19
  -2  -6   5  387.85  102.84
  -2   6  -5  417.54  119.47
  -2  -6  -5  308.70   95.48
   2   6  -5  335.73   80.25
  -2  -6  -5  338.83   73.04
  -3   0   0   43.80   15.18
   3   0   0   66.34   26.71
  -3   0   0   10.84   11.80
   3   0   0   33.60   16.93
  -3   0   0   12.65    9.94
  -3   0   0    7.84   10.74
  -3   0   0   95.80   24.48
   3   0   0    9.82   13.12
   3   0   0   10.26   11.05
  -3   0   0   14.13   13.97
   3   0   0   79.35   22.60
   3   0   0   77.74   20.62
   3   0   1   40.10   19.01
  -3   0   1    9.46   14.36
  -3   0   1   22.36   23.10
  -3   0   1    9.24    9.71
   3   0   1   27.74   15.39
  -3   0   1   14.69   13.74
  -3   0   1   83.72   21.43
   3   0   1   12.51   24.53
   3   0   1    6.01    3.30
   3   0   1    8.03   11.71
   3   0   1    5.82   10.98
  -3   0   1   13.31    8.22
   3   0   1   59.70   17.28
   3   0   1   10.08   10.86
  -3   0   1   15.20   13.30
   3   0  -1   21.79   14.73
   3   0  -1    6.02   10.41
  -3   0  -1   43.72   16.84
  -3   0  -1    7.68   11.29
   3   0  -1    5.82    3.47
   3   0  -1   28.85    7.72
   3   0  -1    6.53   16.69
   3   0  -1   44.06   15.27
  -3   0  -1    7.90    9.64
   3   0  -1    7.89   16.02
  -3   0  -1    3.97   12.93
  -3   0  -1    6.50   10.62
  -3   0  -1    6.64   14.34
  -3   0   2    3.32   23.70
   3   0   2   27.77   13.96
   3   0   2    0.74    7.33
   3   0   2   -0.06   10.25
  -3   0   2    1.98   13.34
   3   0   2   11.18   11.49
   3   0   2   13.40   18.68
   3   0   2   -0.05    8.83
   3   0   2    5.76   14.99
   3   0   2   23.78   14.65
  -3   0   2   12.75   15.46
  -3   0   2    3.41   12.73
  -3   0   2   48.81   19.38
  -3   0  -2    1.25    8.51
  -3   0  -2    1.70    6.68
   3   0  -2    0.79   18.38
   3   0  -2    4.91   30.70
   3   0  -2   -0.03   16.10
  -3   0  -2   37.27   12.90
  -3   0  -2    6.46    7.68
  -3   0  -2    1.74   13.39
  -3   0  -2    3.37   14.53
  -3   0  -2   25.54   14.60
   3   0  -2    0.05   12.81
   3   0  -2    1.63   13.44
   3   0  -2    1.55    5.45
   3   0  -2   17.21    8.52
  -3   0  -2   -0.11   14.81
   3   0   3    5.51   22.26
   3   0   3    3.64   24.93
   3   0   3   -0.20   31.97
  -3   0   3    6.33   53.32
   3   0   3   16.65   18.71
   3   0   3    4.88    6.22
   3   0   3    8.06   12.52
   3   0   3    4.12   20.13
  -3   0   3    3.31   18.07
  -3   0   3    7.92   16.53
   3   0   3    9.13   12.54
   3   0   3    0.04   23.46
  -3   0  -3    7.45   19.56
  -3   0  -3    6.33    9.42
   3   0  -3   10.81   17.95
   3   0  -3    6.60   12.15
  -3   0  -3   51.99   15.39
   3   0  -3    0.02   15.48
   3   0  -3    6.35   18.36
   3   0  -3   10.43   17.05
  -3   0  -3   -0.02   13.05
   3   0  -3    4.95   17.62
  -3   0  -3    0.13   13.89
   3   0  -3   14.29   13.93
   3   0  -3    4.64   19.77
  -3   0  -3   15.60   21.20
  -3   0   4    6.00   46.95
  -3   0   4    5.27   39.91
   3   0   4    2.41   15.11
  -3   0   4    3.10   33.12
   3   0   4   38.42   34.09
   3   0   4    4.85   33.81
  -3   0   4    0.04   29.61
  -3   0   4    2.72   22.72
   3   0   4    3.31   28.12
   3   0   4   11.85   16.94
   3   0   4    4.13   32.34
   3   0   4   20.17   29.40
   3   0   4    7.51   25.29
  -3   0   4    0.02   16.10
  -3   0  -4   -0.11   23.87
  -3   0  -4   30.23   17.67
   3   0  -4    8.23   17.36
  -3   0  -4    4.78   28.88
   3   0  -4    3.45   26.18
   3   0  -4   15.80   46.67
  -3   0  -4   21.55   14.27
  -3   0  -4    9.91   20.90
  -3   0  -4    5.46   30.07
   3   0  -4   -0.17   22.82
   3   0  -4    0.07   22.42
  -3   0   5   -0.11   30.03
  -3   0   5    4.24   31.83
  -3   0   5    2.91   18.74
   3   0   5    0.08   14.63
   3   0   5    0.93   25.82
   3   0   5    2.54   26.28
   3   0   5    0.71   24.58
  -3   0   5    0.68   25.15
   3   0   5    2.83   29.97
  -3   0   5    0.31   21.52
   3   0   5    4.79   54.74
   3   0   5   -0.57   36.40
   3   0   5    0.59   13.68
  -3   0   5   -0.14   18.71
  -3   0  -5   49.31   31.72
   3   0  -5   21.87   20.74
  -3   0  -5    9.43   20.95
  -3   0  -5    0.03   16.53
   3   0  -5    1.32   27.41
   3   0  -5    0.99   18.37
   3   0  -5  103.64   49.34
  -3   0  -5   13.29   19.97
  -3   0  -5    0.52   10.18
  -3   0  -5    0.66   29.16
   3   0  -5    7.63   24.25
   3   0   6    4.86   26.99
  -3   0   6   22.96   16.49
  -3   0   6    2.66   26.14
   3   0   6   77.31   36.70
  -3   0   6    0.57   22.24
   3   0   6    0.00   17.43
  -3   0   6    0.92   32.71
  -3   0   6    0.06   30.94
   3   0   6    3.03   11.33
  -3   0   6   -0.11   20.99
   3   0   6    1.87   27.91
   3   0   6    0.36   24.54
   3   0   6    3.10   58.10
  -3   0  -6    3.03   32.73
  -3   0  -6   -0.05   37.16
   3   0  -6    0.56   21.95
   3   0  -6    1.56   25.25
   3   0  -6   91.27   30.11
  -3   0  -6   -0.04   20.83
   3   0  -6    5.86   20.13
   3   0  -6    1.08   18.70
   3   0  -6    0.22   29.93
  -3   0  -6    0.32   18.05
   3   0  -6  199.23   58.99
  -3   0  -6    2.19   30.55
  -3   0  -6    0.68   12.69
   3   0  -6    7.33   21.85
   3   0   7    1.01   24.56
  -3   0   7    1.43   33.48
   3   0   7   13.21   29.74
   3   0   7    1.16   59.79
  -3   0   7    0.96   25.50
  -3   0   7    0.04   32.80
   3   0   7   -0.03   17.08
   3   0   7   -0.06   31.51
  -3   0   7    5.66   22.26
  -3   0   7    9.47   31.40
   3   0   7    2.31   28.59
   3   0   7   17.11   29.42
   3   0   7   17.74   10.38
   3   0  -7    0.19   23.56
  -3   0  -7    0.70   22.48
  -3   0  -7    7.99   21.31
   3   0  -7    2.66   23.18
  -3   0  -7    1.49   30.32
   3   0  -7    0.20   19.95
  -3   0  -7   -0.01   10.87
   3   0  -7    1.52   48.65
  -3   0  -7    1.89   34.28
   3   0  -7    1.88   20.60
   3   0  -7    0.67   23.12
   3   0   8    3.63   32.23
   3   0   8   28.94   79.11
  -3   0   8    3.52   41.16
   3   0   8    1.03   36.14
  -3   0  -8  149.07   91.58
   3   0  -8    2.10   31.36
   3   0  -8    1.87   26.08
  -3   0  -8  191.98   55.36
   3   0  -8    1.17   32.53
  -3   0  -8    0.01   45.68
   3   0  -8   18.22   39.61
   3   0  -8   14.73   26.28
   3   0   9    0.59   38.90
   3   0   9    2.62   44.64
   3   0   9    6.50   35.49
  -3   0   9    0.61   46.74
  -3   0  -9    0.03   35.03
   3   0  -9   47.56   29.79
  -3   0  -9   -0.49   45.14
   3   0  -9    1.81   29.77
   3   0  -9    5.10   27.95
   3   0  -9   -0.12   36.56
   3   0  -9    3.34   55.33
   3   0  10    0.38   35.88
   3   0  10    2.29   42.19
   3   0  10    3.18   37.11
  -3   0  10    9.82   91.12
   3   0 -10    2.20   44.88
  -3   0 -10    0.87   41.61
   3   0 -10    1.49   36.62
  -3   0 -10    2.20   33.21
   3   0 -10    0.75   24.45
  -3   0 -10    1.25   44.63
   3   0 -10    0.83   26.39
   3   0 -10   13.65   30.16
   3   0  11    2.84   46.25
   3   0  11    0.97   56.84
   3   0  11   -0.21   44.95
  -3   0  11    2.83   53.36
  -3   0  11    1.76   26.50
  -3   0 -11    0.08   44.80
  -3   0 -11   64.42   45.69
   3   0 -11   61.11   50.75
   3   0 -11    3.88   54.90
   3   0 -11   21.97   38.03
  -3   0 -11    1.80   57.31
   3   0 -11    1.91   32.37
   3   0  12    2.41   40.29
   3   0  12    1.00   57.29
   3   0  12   14.68   39.46
  -3   0  12   16.67   49.66
  -3   0  12   -3.94   52.08
  -3   0  12    0.26   24.07
   3   0 -12    8.67   33.89
  -3   0 -12    0.24   37.10
   3   0 -12   21.10   49.55
   3   0 -12    4.10   25.57
  -3   0 -12    9.31   53.22
   3   0  13   -2.22   54.23
  -3   0  13   11.67   51.67
   3   0  13    6.94   38.65
   3   0  13   23.43   39.17
  -3   0  13    2.51   49.34
  -3   0  13    2.27   22.83
   3   0 -13    1.37   51.95
   3   0 -13    5.59   33.74
  -3   0 -13  154.91  100.85
  -3   0  14   -0.13   45.04
   3   0  14    1.95   94.64
   3   0  14    3.76   31.95
   3   0  14    1.54   31.21
  -3   0  14    6.82   46.08
  -3   0  14   -0.10   17.50
  -3   0 -14    0.36   32.97
   3   0 -14   -0.44   25.37
  -3   0 -14  206.33   68.91
   3   0 -14   -1.51   42.70
  -3   1   0   84.36   20.83
  -3  -1   0   28.62   28.86
   3  -1   0   22.19   10.36
   3  -1   0   56.19    7.93
   3  -1   0   25.38   12.91
  -3   1   0   23.69   10.82
  -3   1   0   95.17   30.15
  -3   1   0   25.34    6.27
  -3   1   0   17.26   16.07
  -3  -1   0   28.55    7.41
   3   1   0   29.61   22.44
   3   1   0   73.72   45.63
   3   1   0   45.09   21.22
   3   1   0   28.71   22.14
   3   1   0   25.11   13.34
   3   1   0   45.95   36.59
  -3  -1   0   40.17   23.37
  -3  -1   0   28.34   69.99
  -3  -1   0   22.17   11.13
  -3  -1   1 7741.99 1815.18
   3  -1   111321.63 2455.13
  -3   1   1 6615.42 1439.00
  -3  -1   111038.25 2379.50
  -3   1   1 7673.43 1642.69
   3  -1   1 8855.76 1920.74
   3  -1   1 6378.72 1353.35
  -3  -1   1 8528.41 1856.08
  -3   1   1 7247.99 1519.87
  -3   1   1 7076.44 1552.30
   3   1   1 9960.41 2148.07
   3   1   1 9453.70 2034.41
   3   1   1 9340.65 2040.07
   3   1   110352.74 2263.19
  -3  -1   1 7012.37 1497.08
  -3  -1   1 9544.47 2022.43
   3  -1   1 8455.24 1829.71
   3  -1   1 8517.18 1825.58
   3  -1   1 6540.87 1383.60
   3  -1   1 9467.08 2056.07
   3   1   1 9369.50 2034.67
  -3   1   110750.42 2329.62
  -3  -1   1 9763.92 2133.44
   3   1   1 9781.82 2106.26
  -3  -1   1 8489.70 1834.58
   3  -1  -1 6251.88 1326.76
  -3  -1  -1 7645.14 1704.61
  -3  -1  -1 9142.56 2005.17
  -3  -1  -1 7874.31 1648.94
  -3  -1  -1 6536.36 1583.03
   3   1  -112260.23 2694.16
   3   1  -1 8855.38 1888.40
   3   1  -1 9870.45 2193.09
  -3  -1  -1 4310.40  946.44
   3   1  -111667.17 2515.58
   3   1  -1 8717.23 1885.62
   3  -1  -1 8519.07 1863.13
   3  -1  -1 6694.90 1443.06
  -3  -1  -1 9391.08 2031.90
  -3   1  -1 7896.90 1705.18
  -3   1  -1 6921.48 1506.50
  -3   1  -1 8780.66 1857.70
  -3   1  -1 7290.41 1544.30
  -3   1  -1 7613.86 1584.17
   3   1  -1 8776.81 1908.70
   3  -1  -1 7992.94 1692.30
  -3   1  -1 6107.95 1337.82
   3  -1  -1 8061.85 1767.32
   3  -1  -1 8305.30 1795.25
   3   1  -110344.34 2233.87
  -3   1  -1 7554.96 1652.32
   3   1  -1 7629.53 1666.51
  -3  -1  -1 8542.96 1846.98
   3  -1  -1 8475.77 1823.73
   3  -1   2 9415.50 1991.87
  -3   1   2 7237.50 1614.74
  -3  -1   2 8176.49 1797.12
   3  -1   2 8951.86 1980.94
  -3   1   2 9256.88 1991.03
  -3   1   2 8794.29 1918.33
   3   1   210546.64 2245.19
  -3  -1   212986.79 3075.62
  -3   1   2 6589.15 1486.64
  -3   1   2 7980.96 1709.50
  -3  -1   2 7483.98 1618.41
   3  -1   2 7108.74 1537.31
   3  -1   2 8242.49 1816.27
   3   1   2 9215.21 2035.43
   3  -1   2 9871.78 2147.52
   3  -1   2 9790.40 2129.75
   3   1   211193.24 2466.53
   3  -1   2 8574.65 1903.84
  -3  -1   2 8795.38 1947.79
   3   1   210798.40 2364.67
  -3  -1   2 8888.22 1937.95
  -3   1   2 6090.34 1350.75
  -3  -1   2 9370.76 2072.12
   3   1   210755.10 2333.94
   3   1   2 8987.77 1963.61
  -3  -1   2 6766.82 1497.77
   3   1   2 9817.68 2164.92
   3   1  -2 8896.98 1944.24
   3  -1  -2 8289.70 1790.43
  -3  -1  -2 9237.16 2030.76
  -3  -1  -2 6706.83 1625.09
   3   1  -2 9659.16 2155.53
   3  -1  -2 9258.25 2023.18
   3  -1  -2 9167.99 2033.57
  -3  -1  -211019.00 2416.40
   3  -1  -2 8831.95 1945.98
   3  -1  -2 9130.69 1939.17
  -3  -1  -2 8251.68 1818.95
  -3  -1  -2 8027.28 1801.87
   3  -1  -2 8289.78 1760.74
  -3  -1  -2 7137.57 1533.13
  -3  -1  -2 9657.30 2150.63
   3   1  -2 9686.32 2121.17
   3   1  -212999.54 2904.45
   3  -1  -2 5890.42 1248.32
  -3   1  -210002.11 2194.02
  -3   1  -2 7416.07 1630.82
   3  -1  -2 8005.32 1758.41
   3   1  -2 9217.06 2033.47
  -3  -1  -2 6726.08 1473.49
  -3   1  -2 7187.48 1588.38
   3  -1  -2 8464.54 1832.35
  -3   1  -2 7272.88 1551.06
  -3   1  -210681.14 2327.09
  -3   1  -2 8383.61 1839.28
   3   1  -210011.66 2227.69
   3  -1   310971.38 2432.67
  -3  -1   3 8958.70 1981.01
   3  -1   311436.11 2556.27
   3  -1   312638.70 2833.09
  -3  -1   310299.38 2325.59
  -3   1   3 6742.60 1533.51
  -3   1   3 9650.31 2122.74
   3  -1   3 9593.04 2156.63
  -3   1   3 6471.49 1493.37
   3   1   310549.55 2343.67
  -3  -1   3 7713.95 1747.39
  -3  -1   3 9026.96 2023.42
  -3  -1   3 9705.90 2227.04
   3   1   311109.01 2496.93
   3   1   312083.49 2715.40
   3  -1   3 8948.14 1986.02
   3  -1   3 9855.87 2211.31
   3   1   312288.42 2724.16
  -3   1   310163.12 2270.40
  -3   1   311195.93 2401.20
  -3  -1   311638.45 2615.64
   3   1   3 9275.79 2091.48
   3   1   311983.83 2619.50
   3   1   312089.50 2694.30
   3  -1  -3 9930.97 2241.50
   3   1  -3 9741.81 2175.02
   3   1  -3 9888.00 2234.55
  -3  -1  -3 9231.66 2036.81
   3   1  -3 9136.38 2062.29
   3   1  -310645.21 2371.69
   3   1  -315357.56 3471.75
  -3  -1  -311084.98 2517.45
   3   1  -310055.38 2234.90
   3  -1  -3 8820.25 1987.44
   3  -1  -3 9625.24 2058.23
  -3  -1  -310487.64 2363.01
  -3   1  -3 5786.41 1324.47
  -3   1  -310853.87 2412.73
  -3   1  -3 8391.31 1842.41
   3  -1  -3 9698.27 2128.17
   3  -1  -310263.99 2258.99
  -3  -1  -310414.09 2340.77
   3  -1  -310042.82 2271.13
  -3   1  -3 8969.21 2011.06
   3  -1  -3 9285.83 2074.92
   3  -1  -3 7326.48 1606.27
  -3   1  -3 8955.69 2012.93
  -3   1  -3 7839.67 1770.37
  -3  -1  -3 8723.47 2002.79
  -3  -1  -3 7558.00 1820.48
   3  -1  -3 9749.88 2165.99
  -3  -1   4  198.02   40.30
  -3   1   4  148.40   53.22
  -3  -1   4  231.26   87.03
  -3  -1   4  181.62   50.43
   3   1   4  272.35   76.11
  -3   1   4  248.70   63.58
   3  -1   4  246.77   71.91
   3   1   4  225.82   71.14
  -3   1   4   90.74   42.95
  -3   1   4  347.00   65.55
  -3  -1   4  178.63   49.83
   3  -1   4  200.82   54.97
   3  -1   4  186.03   45.83
   3  -1   4  193.10   56.24
   3  -1   4  224.89   52.03
   3  -1   4  224.93   62.04
   3   1   4  543.29   96.21
   3  -1   4  222.05   97.31
  -3   1   4  208.91   42.95
  -3  -1   4  198.74   52.97
   3   1   4  202.44   40.71
  -3   1   4  187.12   75.57
   3   1   4  224.81   68.48
  -3  -1   4  263.88   80.60
   3   1   4  164.39   40.24
   3   1   4  189.44   59.02
   3   1  -4  192.75   59.24
   3   1  -4  222.23   53.72
   3  -1  -4  158.38   52.90
   3   1  -4  210.11   64.26
   3   1  -4  190.28   72.13
  -3  -1  -4  189.69   67.10
  -3   1  -4  193.68   81.53
   3  -1  -4  176.76   53.96
   3   1  -4  300.83   83.87
   3  -1  -4  194.19   50.76
  -3  -1  -4  238.93  107.42
   3   1  -4  191.29   60.93
  -3  -1  -4  189.38   68.73
  -3   1  -4  168.45   34.97
  -3   1  -4  462.65   81.27
  -3   1  -4  119.43   44.43
   3  -1  -4  195.15   51.25
   3   1  -4  205.57   43.38
  -3  -1  -4  184.91   39.55
   3  -1  -4  159.38   30.68
  -3   1  -4  207.02   53.08
   3  -1  -4  201.61   67.42
   3   1  -4  182.20   62.70
   3  -1  -4  204.01   63.39
  -3   1  -4  213.49   63.78
  -3   1   510254.40 2407.97
   3   1   511150.84 2471.53
  -3  -1   5 9575.28 2176.82
  -3  -1   5 9990.84 2295.67
  -3  -1   5 7920.20 1805.31
  -3   1   5 8245.75 1839.96
  -3   1   5 9110.26 2100.70
   3  -1   511459.81 2583.26
  -3  -1   516703.66 3803.05
   3   1   513003.05 2923.79
  -3  -1   5 9082.90 2071.52
   3   1   510789.99 2438.00
   3   1   5 9634.70 2196.84
   3  -1   5 9174.81 2074.83
   3  -1   5 9714.17 2224.39
   3  -1   5 9648.66 2200.19
   3  -1   510382.33 2355.30
   3  -1   510985.56 2423.39
   3   1   510208.34 2280.34
   3   1   511047.90 2501.01
  -3   1   511126.74 2504.79
  -3   1   5 7787.81 1788.79
   3  -1   5 9506.79 2147.37
   3   1  -5 8633.84 2006.56
   3   1  -5 8971.04 1992.22
  -3  -1  -5 8323.50 1902.29
  -3  -1  -510311.58 2340.69
   3   1  -511499.90 2598.30
  -3   1  -5 8107.67 1866.82
   3   1  -5 9398.53 2107.17
  -3  -1  -5 7002.15 1655.55
  -3  -1  -5 9091.48 1976.46
   3  -1  -5 8153.69 1825.89
   3   1  -5 8945.84 2053.49
   3   1  -514497.60 3259.75
   3  -1  -5 7339.22 1663.85
   3   1  -5 9835.74 2211.74
  -3   1  -5 8995.79 2022.47
  -3   1  -5 9676.99 2200.56
  -3   1  -510008.21 2267.33
  -3   1  -5 5281.09 1233.04
  -3   1  -5 8056.03 1798.83
   3  -1  -5 9055.38 2060.68
   3  -1  -5 7502.71 1675.29
   3  -1  -522456.71 4953.60
   3  -1  -5 8825.28 2014.55
  -3  -1  -5 6134.89 1373.22
  -3  -1  -5 8626.73 1994.49
   3  -1   6 1216.53  208.72
  -3  -1   6 1102.96  221.51
   3  -1   6 1035.80  202.80
   3   1   6 1142.94  205.72
  -3  -1   6 1117.90  224.02
   3  -1   6  980.11  191.64
   3   1   6 1094.13  204.08
  -3   1   6 1140.45  207.94
  -3  -1   6 1050.36  191.59
  -3  -1   6 1421.34  253.52
   3   1   6  987.36  204.91
   3  -1   6 1032.30  217.71
   3   1   6 1194.15  236.70
  -3   1   6 1067.28  226.87
  -3  -1   6  923.82  180.23
   3  -1   6 1091.79  219.72
   3  -1   6 1094.28  261.90
   3  -1   6 1208.95  233.55
  -3   1   6 1061.92  212.89
  -3  -1   6 1118.03  236.59
  -3   1   6  948.86  194.12
   3   1   6 1093.65  210.53
   3   1   6 1129.74  226.54
  -3  -1  -6 1042.70  207.25
  -3   1  -6 1014.71  205.58
   3  -1  -6 1016.58  207.39
  -3  -1  -6  765.26  185.58
   3  -1  -6  919.20  193.63
  -3   1  -6  975.05  181.84
   3   1  -6  869.53  199.46
   3   1  -6  553.15  118.49
   3  -1  -6  996.58  198.06
  -3  -1  -6  889.77  175.12
   3  -1  -6  789.44  150.36
  -3   1  -6  758.14  168.94
   3   1  -6  760.08  202.05
   3   1  -6 1060.15  214.94
  -3   1  -6 1211.79  234.72
  -3   1  -6  867.89  161.21
  -3   1  -6  609.21  166.94
  -3  -1  -6  876.11  181.47
   3   1  -6  927.43  195.74
   3   1  -6  971.35  187.73
   3  -1  -6 1000.04  205.91
   3  -1  -6  782.43  158.29
   3  -1  -6  853.38  156.21
   3   1  -6  945.02  179.31
  -3  -1  -6  845.28  190.04
  -3  -1   7 4335.32  837.78
   3  -1   7 3258.95  667.73
   3  -1   7 3835.53  795.66
   3  -1   7 3522.14  727.81
   3   1   7 3534.85  732.90
   3  -1   7 3417.72  749.51
   3   1   7 3550.14  726.61
  -3  -1   7 3001.29  607.79
  -3   1   7 3471.91  729.43
   3   1   7 3258.46  677.88
   3  -1   7 3285.14  687.85
   3   1   7 3420.70  676.87
  -3  -1   7 3527.65  743.43
  -3  -1   7 3542.68  731.70
  -3  -1   7 3502.51  724.85
   3   1   7 3498.28  694.26
   3  -1   7 3644.84  737.45
   3   1   7 3450.87  692.88
  -3   1   7 3286.48  671.99
   3  -1   7 3094.98  628.45
  -3  -1   7 3340.19  660.74
   3   1   7 3670.23  751.51
  -3  -1  -7 2893.17  586.70
  -3   1  -7 3091.51  664.89
   3   1  -7 3424.42  687.95
   3   1  -7 2868.50  620.07
   3  -1  -7 2754.56  552.42
   3  -1  -7 3144.01  658.34
   3  -1  -7 3019.70  619.97
   3  -1  -7 2676.80  576.23
   3  -1  -7 2997.20  626.88
   3   1  -7 1894.84  387.57
  -3  -1  -7 3222.22  655.50
   3   1  -7 3354.01  669.13
  -3   1  -7 2512.65  539.61
  -3   1  -7 3117.91  649.56
  -3  -1  -7 2544.73  562.77
  -3  -1  -7 2716.66  571.11
   3  -1  -7 2561.00  520.24
   3   1  -7 3172.23  663.95
   3   1  -7 3395.34  694.57
   3   1  -7 2532.87  581.59
   3  -1  -7 3200.85  666.43
  -3  -1  -7 2766.00  594.86
  -3   1  -7 3266.84  648.34
   3  -1   8 1799.44  418.73
  -3  -1   8 2393.40  525.86
   3   1   8 1846.18  379.07
  -3   1   8 1530.26  330.72
   3   1   8 2103.10  426.42
  -3  -1   8 1925.42  365.83
   3  -1   8 1757.74  348.96
   3   1   8 1850.04  356.62
   3  -1   8 1885.73  396.91
   3   1  -8 1806.24  348.99
   3  -1  -8 1107.97  253.11
   3   1  -8 1144.20  225.89
   3   1  -8 1826.30  381.10
   3   1  -8 1964.05  438.93
   3  -1  -8 1754.16  365.32
  -3  -1  -8 1508.76  333.28
   3   1  -8 1952.41  387.41
   3  -1  -8 1717.91  358.04
   3  -1  -8 1383.99  278.15
  -3   1  -8 2162.30  434.80
  -3   1  -8 2233.37  422.44
  -3  -1  -8 1496.75  298.67
  -3  -1  -8 1560.15  327.89
  -3  -1  -8 1513.98  337.41
  -3   1  -8 1749.01  366.24
   3  -1  -8 1557.62  304.24
   3  -1  -8 1476.43  312.09
   3  -1   9  279.06   94.82
   3  -1   9  270.91   80.61
   3   1   9  282.16   95.68
  -3   1   9  281.46  100.78
   3  -1   9  298.91  122.83
  -3  -1   9  327.67   97.39
   3   1   9  295.84   72.29
   3   1   9  333.44  108.37
  -3  -1  -9  225.00   82.82
   3  -1  -9  251.75   63.53
   3   1  -9  290.39   92.45
  -3   1  -9  278.38   76.75
   3  -1  -9  290.81   94.91
   3  -1  -9  286.31   92.69
   3   1  -9  299.91   93.58
  -3  -1  -9  222.68   95.83
  -3  -1  -9  205.30   75.74
   3  -1  -9  279.31   95.43
   3  -1  -9  275.91   88.38
   3   1  -9  305.73   73.77
  -3   1  -9  348.65  100.95
   3   1  -9  308.79  113.42
  -3  -1  -9  238.74   96.13
  -3   1  -9  266.40   96.77
   3   1  10   16.73   54.73
   3  -1  10   13.68   56.55
   3  -1  10   75.59   99.15
  -3   1  10   14.59   53.53
   3   1  10   11.04   27.57
   3  -1  10   11.79   50.84
   3   1  10  113.88   55.10
  -3  -1  10   14.56   45.56
   3  -1 -10   11.98   23.90
   3   1 -10   37.93   57.41
  -3  -1 -10    6.17   44.00
  -3   1 -10   15.82   53.93
  -3   1 -10    9.79   32.24
   3  -1 -10    9.88   45.75
  -3  -1 -10    8.91   54.79
   3   1 -10   14.42   44.25
   3  -1 -10   18.81   41.20
  -3   1 -10   10.40   44.36
  -3  -1 -10   11.89   21.26
   3  -1 -10    9.04   43.89
  -3  -1 -10   41.67   46.57
   3  -1 -10   12.51   44.89
   3   1 -10   21.38   92.86
   3   1  11  430.13  129.80
  -3  -1  11  438.61  130.05
   3   1  11  478.35  143.81
   3  -1  11  417.54  103.58
  -3   1  11  214.17  104.02
   3  -1  11  435.94  136.55
   3  -1  11  460.20  141.97
   3   1  11  443.52  102.27
  -3  -1 -11  352.63  107.88
   3   1 -11  422.41  139.29
   3  -1 -11  404.85  120.51
   3   1 -11  493.41  147.05
  -3  -1 -11  359.50  171.45
   3   1 -11  472.90  190.08
   3  -1 -11  411.08  125.57
   3  -1 -11  417.16  120.08
  -3   1 -11  624.63  158.39
  -3   1 -11  420.21  140.75
   3  -1  12  249.91  103.61
  -3   1  12  232.60   82.87
  -3  -1  12  247.96  154.12
  -3  -1  12    1.54   80.97
   3  -1  12  226.78   99.58
   3  -1  12  246.82   69.02
   3   1  12  254.57  103.02
   3   1  12  241.74   66.09
  -3   1  12  266.21   97.72
   3   1  12  219.85   90.53
  -3   1  12  242.74   84.50
  -3  -1 -12  200.71   87.29
  -3   1 -12  230.66  104.68
   3  -1 -12  322.01  104.60
  -3  -1 -12  207.33  105.35
   3   1 -12  238.60   95.55
   3  -1 -12  220.80   80.18
   3   1 -12  245.27  103.11
  -3   1 -12  249.04   87.94
  -3   1 -12  240.63   82.69
  -3   1  13   96.80   57.08
   3  -1  13   89.05   70.98
   3  -1  13   87.85   71.15
  -3   1  13   89.12   65.37
  -3   1  13   89.23   56.95
   3  -1  13   83.70   38.33
  -3  -1  13   97.33   75.20
  -3  -1  13   90.65   68.58
   3   1  13   74.96  102.53
   3   1  13   96.11   67.85
  -3   1 -13   66.62   72.05
   3   1 -13   94.80  118.13
   3   1 -13   82.74   65.32
  -3   1 -13   72.56   47.95
  -3  -1 -13   99.59   65.75
  -3  -1 -13   72.10   76.50
   3  -1 -13   87.42   48.32
  -3  -1  14  272.34   93.21
   3   1  14  286.29   95.28
  -3  -1  14  259.03   99.88
  -3   1  14  232.08  110.44
  -3   1  14  237.82  108.23
   3  -1  14  260.65  102.75
   3  -1  14  238.39   93.06
   3   1  14  241.86   89.90
  -3   1  14  269.68   92.44
   3  -1  14  168.21   38.42
  -3  -1 -14  185.34   79.87
   3  -1 -14  213.36   60.80
   3  -1 -14  209.83   85.85
   3   1 -14  264.04  105.07
  -3  -1 -14  192.92   95.52
  -3   1 -14  200.42   63.18
   3   1 -14  232.73   88.38
  -3   2   0 6904.92 1512.79
  -3   2   0 7522.61 1690.53
   3  -2   0 7347.34 1607.06
   3  -2   0 7723.11 1713.70
  -3   2   0 6389.76 1463.47
   3  -2   0 8873.18 1981.90
   3  -2   010771.83 2439.96
  -3   2   0 6524.23 1424.51
   3   2   0 9346.89 2094.26
  -3  -2   015702.38 3472.62
   3  -2   0 9870.07 2197.17
   3  -2   0 8013.98 1803.45
  -3   2   0 8998.35 1986.50
  -3   2   0 8547.95 1967.56
  -3  -2   013096.08 2960.58
   3   2   010155.48 2337.52
  -3  -2   010563.91 2411.16
  -3  -2   011419.80 2585.95
   3   2   0 8571.12 1906.75
  -3  -2   0 8381.82 1855.85
   3   2   010918.39 2551.97
   3   2   0 9444.75 2031.16
   3   2   015098.79 3348.57
   3  -2   0 9031.00 1998.16
   3  -2   1 5238.23 1098.00
  -3  -2   1 8051.76 1774.50
   3   2   1 6586.19 1428.01
  -3  -2   1 6889.81 1525.48
  -3  -2   1 5441.65 1164.24
   3  -2   1 6759.92 1470.73
   3  -2   1 6473.83 1355.67
   3  -2   1 6071.19 1265.34
   3  -2   1 5663.61 1222.88
   3  -2   1 7407.70 1578.92
   3  -2   1 6549.18 1399.82
  -3   2   1 5054.98 1100.91
  -3   2   1 5583.57 1176.34
  -3   2   1 8782.02 1875.25
  -3   2   1 5310.75 1116.10
  -3   2   1 6314.35 1379.99
  -3   2   1 9293.62 1975.77
   3   2   1 7003.77 1522.45
   3   2   1 9361.86 2045.32
  -3   2   1 6834.50 1439.86
  -3  -2   1 6289.20 1366.82
   3   2   1 7104.56 1468.92
   3   2   1 8262.58 1800.04
   3   2   1 5772.87 1225.89
  -3  -2   113834.17 2897.05
   3   2  -1 9678.51 2071.81
  -3  -2  -1 7220.97 1552.88
  -3  -2  -1 7488.56 1651.31
  -3  -2  -1 7438.71 1612.99
  -3   2  -1 5016.10 1072.56
  -3   2  -1 4838.76 1063.39
  -3  -2  -1 5316.43 1130.75
   3  -2  -1 9080.65 1927.61
   3  -2  -1 5194.18 1111.09
  -3   2  -1 4999.12 1022.18
   3  -2  -1 6926.01 1471.70
  -3   2  -1 6590.36 1427.79
  -3  -2  -1 7958.80 1731.09
   3   2  -1 6712.13 1447.49
   3  -2  -1 8859.76 1911.25
   3  -2  -1 5213.03 1085.49
   3  -2  -1 8622.05 1809.22
   3  -2  -1 7401.12 1586.47
   3   2  -1 7465.62 1711.32
   3   2  -1 6277.29 1389.34
   3   2  -1 4899.74 1047.82
  -3  -2  -1 7920.25 1718.17
  -3   2   2  654.88  140.64
  -3   2   2  751.03  134.18
   3   2   2 1110.48  224.49
   3   2   2 1020.23  172.96
   3   2   2 1007.96  196.88
   3  -2   2 1213.90  235.82
   3  -2   2  925.16  186.89
   3  -2   2  849.95  146.48
  -3   2   2  879.44  156.41
   3   2   2 1084.82  217.65
   3   2   2 1029.26  204.47
   3  -2   2 1069.18  196.07
  -3  -2   2  949.68  158.00
  -3   2   2  906.14  168.79
  -3   2   2  673.15  137.06
  -3   2   2  775.89  144.14
  -3   2   2  902.71  165.37
  -3  -2   2 1088.14  207.09
  -3  -2   2  866.42  177.91
  -3  -2   2 1027.95  191.65
  -3  -2   2  947.06  191.98
   3   2   2 1444.01  268.82
  -3  -2   2  787.78  146.19
   3  -2   2  993.83  181.97
   3   2   2  865.46  156.44
  -3  -2   2  787.05  126.45
   3  -2   2  900.02  152.32
   3  -2  -2  937.17  153.05
   3  -2  -2  914.21  177.33
   3  -2  -2  829.26  153.17
  -3   2  -2  883.95  160.61
   3   2  -2  813.67  235.23
   3   2  -2  977.97  177.54
  -3   2  -2  832.81  138.41
  -3   2  -2  967.16  156.75
   3  -2  -2 1080.47  205.06
   3  -2  -2  955.98  172.12
   3  -2  -2  999.01  174.26
  -3  -2  -2  946.39  200.00
  -3   2  -2  807.32  156.78
   3  -2  -2  957.00  165.12
  -3  -2  -2 1007.28  206.54
  -3  -2  -2 1244.50  233.84
  -3  -2  -2 1009.40  196.82
   3   2  -2 1236.21  238.39
   3   2  -2  979.94  202.20
   3   2  -2  921.95  185.78
  -3  -2  -2  847.31  193.09
  -3   2  -2  761.51  152.35
   3   2  -2  673.31  125.43
  -3   2   3   19.64   15.05
  -3   2   3   15.64   12.93
   3  -2   3   19.22   14.99
   3   2   3   13.84   16.69
   3  -2   3  165.09   36.03
   3  -2   3   23.30   30.82
   3  -2   3   13.51   16.69
  -3   2   3   12.98   23.94
   3   2   3   18.28   35.21
   3  -2   3   20.88   13.37
  -3   2   3   18.22   19.88
  -3   2   3   29.88   24.17
   3   2   3   18.47   30.94
  -3  -2   3   21.28   12.07
  -3  -2   3   20.61   31.52
   3  -2   3   15.62   26.43
  -3  -2   3   18.31   34.26
  -3  -2   3   22.80   32.85
  -3  -2   3   13.52    9.13
   3   2   3   17.89   15.91
  -3   2   3    8.79    9.26
   3   2   3   15.49   26.74
  -3  -2   3   16.96   21.88
   3   2  -3   11.19   14.78
  -3  -2  -3   19.80   33.97
   3  -2  -3  138.51   27.68
   3  -2  -3   60.82   20.91
   3  -2  -3   39.77   11.58
  -3   2  -3   24.18   17.40
  -3  -2  -3   81.38   35.28
  -3   2  -3   34.63   25.39
  -3   2  -3   27.02   30.99
  -3  -2  -3   19.41   43.40
  -3   2  -3   16.56   14.23
   3   2  -3   -0.71   24.32
  -3  -2  -3   16.11   15.66
   3  -2  -3   17.38   13.75
   3  -2  -3   20.15   30.63
  -3   2  -3   17.16   11.18
   3  -2  -3   22.85   21.58
   3   2  -3   16.50   18.10
   3   2  -3  484.30  110.48
  -3   2  -3  229.27   60.62
   3   2  -3   20.77   38.00
   3   2  -3   15.92   32.86
   3   2  -3   15.47   29.94
  -3  -2  -3   28.25   11.81
  -3  -2  -3   16.36   33.45
   3  -2   4  290.90   58.03
   3  -2   4  372.54   84.70
  -3  -2   4  283.98   53.40
  -3  -2   4  314.06   61.28
   3  -2   4  280.45   58.54
   3  -2   4  294.73   82.16
   3   2   4  445.27  107.12
  -3  -2   4  382.16   73.43
  -3   2   4  586.16  136.12
  -3   2   4  414.88   72.03
   3  -2   4  320.49   63.81
   3  -2   4  284.07   57.88
  -3   2   4  396.75   83.62
  -3  -2   4  446.11   86.90
  -3   2   4  141.71   49.29
   3   2   4  375.94   88.72
  -3   2   4  305.98   55.84
   3  -2   4  338.93   75.56
   3   2   4  308.99   71.24
   3   2   4  293.83   62.15
  -3  -2   4  357.40   89.92
   3   2   4  356.41   91.26
   3   2   4  384.56   74.61
  -3   2  -4  304.52   58.48
  -3   2  -4  272.47  104.22
   3   2  -4  300.04   85.28
  -3   2  -4  233.73   65.89
   3   2  -4  230.65   54.42
   3   2  -4  303.04   75.98
   3   2  -4  344.76   87.62
  -3  -2  -4  303.71   55.11
   3   2  -4  322.13   64.05
   3  -2  -4  280.83   51.83
   3  -2  -4  631.15  100.79
   3  -2  -4  329.88   79.15
  -3  -2  -4  311.25  103.87
  -3   2  -4  295.19   53.02
  -3   2  -4  298.30   74.88
   3  -2  -4  376.38   64.72
   3  -2  -4  587.27  102.10
  -3  -2  -4  325.20   55.17
  -3  -2  -4  303.51   83.25
   3  -2  -4  271.59   68.72
  -3  -2  -4  410.54   98.36
   3   2  -4  344.88   77.83
   3   2  -4  311.01  144.69
   3   2  -4  405.81  106.39
   3  -2  -4  310.40   78.36
  -3  -2  -4  292.84   84.91
   3   2   5  794.60  154.03
   3  -2   5 1029.75  197.67
  -3   2   5  839.74  153.06
  -3   2   5  597.15  140.60
   3   2   5 1179.35  229.58
  -3  -2   5  746.12  129.33
  -3   2   5  910.22  182.33
  -3  -2   5  916.96  170.72
   3   2   5 1486.67  269.24
   3   2   5  886.15  176.50
  -3  -2   5 1053.91  209.92
   3  -2   5  891.40  164.13
  -3  -2   5  754.94  139.43
   3   2   5  921.55  177.11
   3  -2   5  858.53  162.51
   3  -2   5  718.45  149.50
   3  -2   5  984.63  184.79
   3  -2   5  873.98  188.75
   3  -2   5  775.55  147.09
  -3   2  -5  796.13  149.67
   3   2  -5  624.43  126.82
   3   2  -5  900.65  178.78
  -3   2  -5  536.99  135.21
  -3   2  -5  768.73  169.93
   3  -2  -5  748.10  159.13
   3   2  -5 1184.06  250.32
   3  -2  -5  831.26  168.83
  -3  -2  -5  782.92  172.57
   3   2  -5  954.29  197.15
  -3  -2  -5  899.25  190.86
  -3   2  -5  784.42  163.97
   3  -2  -5  822.14  161.69
  -3   2  -5  710.65  127.24
   3   2  -5  931.69  180.63
   3   2  -5  900.60  238.20
   3   2  -5  801.79  164.65
   3   2  -5  962.21  257.24
   3  -2  -5  771.27  140.55
  -3  -2  -5  904.92  213.62
  -3  -2   6 1082.25  222.32
   3  -2   6 1034.54  199.36
   3   2   6  860.56  170.68
  -3  -2   6 1111.35  215.30
  -3  -2   6 1384.39  266.97
   3  -2   6  934.92  181.83
   3   2   6 1148.54  224.96
   3  -2   6 1222.27  224.59
  -3  -2   6  875.40  168.61
   3  -2   6 1037.33  195.61
   3  -2   6  880.27  167.49
   3  -2   6 1035.31  226.13
   3   2  -6 1049.46  191.68
   3  -2  -6  965.02  224.55
   3   2  -6 1347.43  309.51
   3  -2  -6  913.72  196.43
   3  -2  -6  967.81  180.30
   3   2  -6  754.72  156.05
   3   2  -6 1146.29  237.64
   3  -2  -6  943.34  200.58
  -3  -2  -6  858.36  194.88
   3   2  -6  989.49  195.13
  -3   2  -6  911.99  168.15
   3  -2  -6 1086.79  217.83
  -3  -2  -6 1324.70  304.65
  -3   2  -6  889.88  182.76
  -3  -2  -6 1121.15  259.40
  -3   2  -6 1137.87  234.06
  -3   2  -6  944.13  185.01
  -3  -2  -6  892.25  200.06
   3   2   7   13.49   24.42
   3  -2   7   11.99   18.68
   3   2   7   16.72   34.80
   3  -2   7   15.57   20.74
  -3  -2   7   12.23   22.82
   3  -2   7   10.58   24.95
  -3  -2   7   15.61   27.12
   3  -2   7   19.06   45.33
   3  -2   7   24.52   20.69
   3   2  -7   18.59   42.06
   3   2  -7   20.40   29.14
  -3  -2  -7   78.47   69.40
   3  -2  -7   12.60   18.77
   3  -2  -7   14.96   39.80
  -3  -2  -7   18.45   55.82
  -3  -2  -7   12.06   39.29
  -3   2  -7   14.76   26.65
   3   2  -7   74.50   38.12
   3   2  -7   20.06   16.25
  -3  -2  -7   15.09   41.93
   3  -2  -7   13.10   38.75
  -3   2  -7   45.86   22.81
   3  -2  -7   21.53   34.23
  -3   2  -7   84.11   48.34
   3   2   8   62.84   49.59
  -3  -2   8   37.68   33.07
   3  -2   8   45.52   59.69
  -3  -2   8   61.25   29.03
   3   2   8   40.19   33.70
   3  -2   8   37.12   35.44
  -3   2   8    0.85   46.63
  -3  -2  -8   34.97   71.20
  -3  -2  -8   31.13   51.34
  -3  -2  -8  169.49   64.98
  -3   2  -8   70.77   50.62
  -3   2  -8   53.27   39.09
   3   2  -8   35.05   40.82
  -3  -2  -8   35.15   65.03
   3   2  -8   75.79   54.76
  -3   2  -8   37.31   27.34
   3   2  -8   51.53   81.49
   3  -2  -8   38.05   25.45
   3  -2  -8   37.00   51.22
   3  -2  -8   40.70   54.48
  -3  -2   9  960.04  231.40
   3   2   9 1041.48  231.63
  -3   2   9  951.50  215.30
   3  -2   9  818.72  180.29
   3   2   9  786.20  170.59
   3  -2   9  887.19  223.87
   3   2  -9  793.91  184.64
   3   2  -9  955.05  224.95
  -3  -2  -9  675.04  180.55
  -3  -2  -9  761.69  175.60
   3  -2  -9  907.20  219.01
   3   2  -9  964.96  217.37
  -3  -2  -9  727.87  191.26
  -3  -2  -9  828.80  273.85
  -3   2  -9 1073.32  240.73
  -3   2  -9  743.84  174.81
   3  -2  -9  818.50  202.99
  -3   2  -9  927.43  188.28
   3  -2  -9  819.09  191.89
  -3   2  10  544.53  139.73
   3  -2  10  477.62  149.18
  -3  -2  10  458.66  118.39
   3   2  10  414.29  104.51
   3  -2  10  437.57  113.75
   3   2  10  533.70  144.27
  -3  -2 -10  354.68  120.14
  -3   2 -10  477.02  110.53
  -3  -2 -10  402.73  108.95
  -3  -2 -10  374.18  126.51
   3  -2 -10  444.14  125.07
   3  -2 -10  431.22  131.73
   3  -2 -10  474.02  141.28
  -3   2 -10  554.22  142.88
   3   2 -10  417.68  117.98
  -3   2 -10  395.04  117.30
  -3  -2 -10  392.18  117.54
   3   2 -10  500.99  138.18
   3   2 -10  485.85  139.56
   3   2  11   82.77   66.33
   3   2  11   81.41   45.78
  -3  -2  11   70.37   48.76
   3  -2  11   68.09   48.73
   3  -2  11   76.92   72.39
  -3   2  11   23.63   47.53
   3   2 -11   75.09  110.72
   3   2 -11   76.51   64.77
  -3  -2 -11   62.99   43.69
  -3   2 -11   64.49   38.75
  -3  -2 -11   64.13   65.60
  -3  -2 -11   58.41   61.02
   3  -2 -11   82.33   65.65
  -3   2 -11   73.37   59.06
   3  -2 -11   79.29   65.37
  -3   2 -11   86.59   56.02
   3  -2 -11   64.23   55.56
   3   2  12  236.45   95.03
   3  -2  12  206.86   73.06
  -3  -2  12  214.91   82.37
  -3  -2  12  195.52   72.14
   3   2  12  201.74   66.98
   3  -2  12  190.85   96.69
  -3   2  12  235.10   75.81
  -3   2  12  228.03   92.20
   3   2 -12  238.72  102.37
  -3  -2 -12  162.45   87.66
   3   2 -12  220.64   98.98
  -3   2 -12  207.75   65.36
  -3   2 -12  206.74   83.29
  -3   2 -12  239.66   84.91
  -3  -2 -12  158.30   85.10
  -3  -2 -12  168.68   57.55
   3  -2 -12  193.41   81.66
   3  -2 -12  197.40   88.61
  -3   2  13  167.95   62.48
   3   2  13  169.85   81.57
   3   2  13  168.22   44.86
  -3  -2  13  154.54   63.23
   3  -2  13  162.76   85.97
   3  -2  13  174.75   69.16
  -3   2  13  181.18   83.22
  -3  -2  13  178.25   74.19
   3  -2 -13  150.22   71.77
   3  -2 -13  157.03   74.98
  -3   2 -13  128.67   69.35
  -3  -2 -13  145.87   83.55
   3   2 -13  174.04   91.25
   3   2 -13  173.78   88.75
  -3  -2 -13  402.73  108.84
   3   2  14   56.76   53.21
  -3  -2  14   48.74   40.92
   3  -2  14   69.87   32.66
  -3  -2  14   50.64   39.00
   3  -2  14   56.77   63.77
  -3   2  14   55.18   86.49
  -3  -2 -14   32.07   40.98
   3  -2 -14   48.61   42.03
  -3   2 -14   38.71   87.36
  -3  -2 -14   40.85   51.32
   3  -2 -14   44.48   41.58
   3   2 -14   42.83   93.44
   3   2 -14   72.46   68.92
   3   3   0  510.08  141.44
  -3  -3   0  376.44   94.82
   3  -3   0  395.99   90.01
  -3  -3   0  598.21  129.28
  -3  -3   0  447.52  117.61
  -3   3   0  272.23   73.80
   3   3   0  439.00   97.70
  -3   3   0  327.21   87.41
   3   3   0  541.66  119.72
   3   3   0  348.08  152.37
   3  -3   0  314.75   77.89
   3  -3   0  415.77   93.37
   3  -3   0  411.36   95.52
   3  -3   0  564.76  101.50
  -3   3   0  329.13   78.58
  -3  -3   1  703.51  156.98
  -3   3   1  488.47  108.43
  -3  -3   1  612.53  139.91
  -3  -3   1  703.76  156.12
   3   3   1  975.85  223.56
   3  -3   1  566.43  104.88
  -3  -3   1  675.57  164.22
   3   3   1  864.44  221.52
   3   3   1  643.34  135.76
   3  -3   1  823.24  147.63
   3  -3   1  694.39  144.82
   3  -3   1  659.17  142.65
   3  -3   1  774.95  159.58
   3   3   1  819.84  173.14
   3   3  -1  848.67  163.22
   3   3  -1  714.03  173.48
   3   3  -1  574.30  218.66
   3  -3  -1  634.38  115.01
  -3   3  -1  547.80  115.01
   3  -3  -1  703.73  137.56
   3  -3  -1  701.62  148.31
   3  -3  -1  829.58  156.65
   3   3  -1  657.63  169.35
  -3   3  -1  593.98  141.69
  -3   3  -1  499.56  120.63
   3  -3  -1  712.27  139.56
  -3  -3  -1  861.15  177.51
  -3  -3  -1  715.86  147.47
   3  -3  -1  574.93  111.59
  -3  -3  -1  773.48  179.81
   3  -3   2 2254.01  460.26
   3   3   2 2632.73  543.92
  -3  -3   2 2228.74  457.74
   3  -3   2 2334.22  465.98
   3  -3   2 2744.37  544.37
  -3  -3   2 2413.96  498.26
  -3  -3   2 2212.61  449.78
  -3  -3   2 2672.28  551.94
   3   3   2 2881.27  604.56
   3  -3  -2 1950.45  384.28
   3  -3  -2 1960.88  383.19
  -3  -3  -2 1892.07  406.80
   3   3  -2 1742.18  489.86
   3   3  -2 2256.79  434.77
   3  -3  -2 2220.08  428.55
  -3  -3  -2 2308.66  478.38
  -3   3  -2 1737.01  375.24
   3  -3  -2 2217.10  444.49
   3  -3  -2 2167.76  426.33
  -3   3  -2 1958.97  427.30
  -3  -3  -2 2835.77  567.82
  -3  -3  -2 2007.68  421.22
   3   3  -2 2264.31  482.09
   3   3  -2 2291.36  558.46
  -3   3  -2 1722.36  326.12
   3  -3  -2 2309.76  439.18
  -3  -3   3 2914.23  590.97
   3  -3   3 3045.59  620.52
  -3  -3   3 3332.11  750.45
   3  -3   3 2826.84  591.48
   3  -3   3 3150.39  636.41
  -3  -3   3 3632.55  746.92
   3   3  -3 2811.50  619.80
  -3  -3  -3 3006.88  668.34
   3  -3  -3 2943.09  566.72
   3  -3  -3 2814.10  570.13
  -3  -3  -3 2615.93  519.16
  -3  -3  -3 2857.67  616.25
  -3   3  -3 2454.90  477.52
   3   3  -3 2693.06  527.40
   3  -3  -3 2689.41  527.27
   3  -3  -3 2460.87  504.14
   3   3  -3 2766.15  572.60
  -3  -3  -3 2625.22  556.03
   3  -3  -3 2778.67  561.41
   3  -3  -3 2603.74  529.97
  -3  -3   4  417.03  129.14
   3  -3   4  355.51   99.25
  -3  -3   4  394.69  118.54
   3  -3   4  386.26  103.33
   3  -3   4  391.52  102.06
  -3  -3  -4  364.77  131.39
  -3  -3  -4  352.73  116.54
   3  -3  -4  316.21   81.41
  -3  -3  -4  313.34   93.15
   3  -3  -4  353.41   83.74
   3   3  -4  376.01  100.54
  -3   3  -4  317.66   61.88
   3  -3  -4  354.27   82.97
   3  -3  -4  304.57   78.53
   3   3  -4  349.14   68.76
  -3  -3  -4  539.82  139.11
   3   3  -4  393.39  105.50
   3  -3   5 4743.06 1008.22
  -3  -3   5 4956.84 1075.11
   3  -3   5 4852.75 1027.62
   3   3   5 4166.73  858.35
  -3  -3   5 4863.18 1006.02
   3  -3   5 4263.56  935.50
   3   3  -5 4787.63 1021.98
   3  -3  -5 3894.11  840.80
   3  -3  -5 3496.65  770.12
   3   3  -5 4517.93  976.16
  -3  -3  -5 3997.01  904.50
   3  -3  -5 3945.77  857.76
  -3  -3  -5 3525.05  788.67
  -3  -3  -5 4097.09  946.67
   3  -3  -5 3885.62  838.71
  -3   3  -5 3640.95  748.73
   3   3   6 1043.52  205.55
   3  -3   6  895.92  255.59
   3  -3   6 1216.32  251.64
   3  -3   6 1315.72  283.19
  -3  -3   6 1223.11  265.93
  -3  -3   6 1352.15  256.35
   3   3  -6 1109.97  247.11
  -3  -3  -6  784.46  192.85
   3  -3  -6  906.58  201.31
  -3  -3  -6 2031.86  416.72
  -3   3  -6  823.18  159.58
   3  -3  -6 1064.90  216.43
  -3  -3  -6  960.06  254.21
   3   3  -6 1069.69  228.78
  -3  -3  -6  880.20  231.82
   3  -3  -6  883.72  205.62
   3  -3  -6 1754.88  346.43
   3   3   7  700.16  146.70
  -3  -3   7  832.58  182.01
   3  -3   7  592.31  151.56
   3  -3   7  825.56  174.00
   3   3  -7  652.83  153.78
  -3  -3  -7  668.15  192.87
  -3  -3  -7  630.38  157.14
   3  -3  -7  679.87  212.32
   3  -3  -7  661.64  143.28
   3   3  -7  715.85  176.23
   3  -3  -7  587.55  153.71
  -3  -3  -7  561.41  176.64
  -3  -3  -7  638.37  180.15
  -3   3  -7  764.30  187.48
   3  -3  -7  569.32  174.52
   3  -3   8   99.13   67.67
  -3   3   8  116.17   50.37
  -3  -3   8  169.34   84.20
   3  -3   8  152.15   75.75
   3   3   8  119.13   50.21
  -3  -3  -8  106.94   78.32
   3   3  -8  113.83   68.90
  -3  -3  -8   81.74   60.49
  -3  -3  -8  124.07   81.07
   3   3  -8  115.29   67.04
   3  -3  -8  120.39   67.25
   3  -3  -8  107.21   66.65
  -3   3  -8  117.72   71.49
   3   3   9  153.82   58.97
  -3   3   9  173.07   57.48
   3  -3   9  131.81   75.78
   3  -3  -9  131.55   96.04
  -3  -3  -9  115.32   86.36
  -3   3  -9  145.51   70.50
  -3  -3  -9  105.41   60.72
  -3  -3  -9  136.31   79.77
   3  -3  -9  141.84   73.94
   3   3  -9  151.63   78.64
  -3  -3  -9  179.55   79.71
   3   3  -9  158.90   78.06
   3  -3  -9  125.07   75.87
  -3   3  10  125.03   47.29
   3  -3  10  101.66  113.67
   3   3  10  110.90   54.37
  -3   3 -10  142.86   72.38
  -3   3 -10   76.78   40.95
  -3  -3 -10  100.38   50.06
   3   3 -10  147.12   73.53
  -3  -3 -10   85.27   77.07
   3  -3 -10   99.18   76.41
  -3  -3 -10   76.08   53.43
   3   3 -10  115.62   71.85
   3  -3 -10  105.38   68.67
  -3  -3 -10   93.72   68.92
   3  -3 -10  154.28   62.16
   3   3  11  120.22   57.98
  -3   3  11  125.16   72.34
   3  -3  11  125.36   81.87
   3  -3 -11  101.26   55.43
  -3  -3 -11   90.96   52.40
   3  -3 -11  107.84   75.96
   3   3 -11  131.71   75.38
  -3   3 -11   79.81   40.67
  -3  -3 -11   96.15   78.00
   3   3 -11  117.10   73.99
  -3  -3 -11  107.32   66.55
  -3   3 -11  131.49   61.97
   3   3  12  357.34   94.80
   3  -3  12  384.25  126.04
  -3  -3  12  282.64   63.53
  -3   3  12  385.25  115.41
  -3  -3  12  318.22   90.61
  -3  -3 -12  258.64   75.89
   3   3 -12  375.09  121.12
   3   3 -12  396.72  125.16
   3  -3 -12  329.29  113.74
   3  -3 -12  304.58   89.73
  -3   3 -12  415.40  110.50
  -3  -3 -12  290.75  113.11
   3   3  13   42.29   20.18
   3   3  13   87.94   44.91
  -3   3  13   93.43   57.92
   3  -3  13   91.30   60.83
   3  -3 -13   79.42   57.69
   3   3 -13   91.97   66.36
   3   3 -13   81.03   63.31
  -3  -3 -13   71.01   60.58
  -3  -4   0  113.16   60.18
  -3  -4   0  215.17   65.47
   3  -4   0  126.77   56.30
  -3  -4   0  118.23   84.78
   3   4   0  324.90   70.85
   3  -4   0  139.20   61.88
   3   4   1  871.48  189.35
  -3  -4   1  833.76  183.26
  -3  -4   1  850.84  200.64
  -3  -4   1  884.55  223.27
   3  -4   1 1044.10  224.34
   3  -4   1  951.21  208.21
   3  -4  -1  963.57  204.12
   3   4  -1  859.73  170.63
  -3  -4  -1  903.60  228.04
   3  -4  -1  948.63  189.87
  -3  -4  -1  860.33  185.11
  -3  -4  -1 1103.54  279.62
  -3  -4  -1 1069.06  214.57
   3  -4   2  768.06  163.00
  -3  -4   2  831.09  202.04
   3  -4   2  935.24  211.48
  -3  -4   2  989.15  243.15
  -3  -4   2  924.36  218.73
   3   4   2  851.60  187.07
   3  -4   2  898.98  240.55
   3  -4  -2  894.40  182.30
  -3  -4  -2  823.14  218.09
  -3  -4  -2  646.62  145.48
   3  -4  -2  868.35  169.84
  -3  -4  -2  943.15  250.49
   3   4  -2  706.36  159.21
  -3  -4  -2  798.54  162.74
   3  -4   3 1592.16  334.85
  -3  -4   3 1918.25  424.48
  -3  -4   3 2273.60  480.51
   3   4   3 1689.49  368.73
   3  -4   3 2276.69  470.25
   3  -4   3 2020.90  434.33
   3  -4  -3 1868.13  370.48
  -3  -4  -3 1440.06  314.33
   3   4  -3 1740.12  390.31
  -3  -4  -3 2127.02  477.40
   3   4  -3 1608.52  344.76
  -3  -4  -3 1684.89  408.70
  -3  -4   4 4198.64  933.73
   3  -4   4 4204.52  916.66
  -3  -4   4 4414.19  958.37
   3  -4   4 4700.65 1020.76
   3  -4   4 3308.05  722.97
  -3  -4  -4 4110.11  942.19
   3   4  -4 3605.29  789.16
   3  -4  -4 3137.10  671.84
  -3  -4  -4 3202.89  758.01
   3   4  -4 3995.17  887.76
  -3  -4  -4 2825.24  626.14
  -3  -4  -4 3689.90  837.59
   3  -4   5 9983.92 2327.71
  -3  -4   510995.52 2525.31
   3  -4   5 7950.14 1864.20
   3  -4   5 9818.06 2294.38
  -3  -4   5 9429.28 2218.33
  -3  -4  -5 6322.87 1557.46
   3   4  -5 8379.48 1956.49
   3   4  -5 9437.90 2216.59
  -3  -4  -5 8014.49 1923.04
  -3  -4  -5 7182.38 1772.74
  -3  -4  -5 5860.68 1385.96
   3  -4  -5 6746.47 1583.72
   3  -4  -5 8069.86 1879.30
   3  -4   6 4018.99  865.10
   3  -4   6 2879.78  628.97
  -3  -4   6 3531.60  780.47
  -3  -4   6 3639.60  738.01
   3  -4   6 3951.35  841.08
  -3  -4  -6 2224.79  614.44
   3   4  -6 3185.60  689.47
   3  -4  -6 2821.05  597.12
  -3  -4  -6 2853.93  659.93
  -3  -4  -6 2628.96  620.66
   3  -4  -6 2763.73  600.09
   3   4  -6 3006.93  654.41
   3  -4  -6 2452.91  542.64
  -3  -4   7  730.99  178.27
   3  -4   7  835.63  185.89
   3  -4   7  588.08  143.78
  -3  -4  -7  567.48  158.58
  -3  -4  -7  471.77  152.69
   3   4  -7  592.88  145.15
   3   4  -7  565.90  148.38
   3  -4  -7  580.52  131.04
  -3  -4  -7  586.19  172.24
  -3   4  -7  707.17  182.30
   3  -4  -7  592.09  172.83
   3  -4  -7  515.37  133.86
   3  -4   8  194.03   70.94
  -3  -4   8  324.66   88.04
   3  -4   8  295.70   83.40
   3  -4  -8  185.81   77.29
  -3  -4  -8  163.04   92.79
   3   4  -8  211.94   78.10
   3  -4  -8  192.76  101.60
  -3  -4  -8  222.04  101.01
   3  -4  -8  207.04   66.51
  -3  -4  -8  204.75   79.18
   3   4  -8  215.39   83.21
  -3   4  -8  243.17   97.03
   3  -4   9  170.70   66.26
  -3   4   9  218.75   67.14
  -3  -4   9  238.59   67.84
   3  -4   9  267.58   70.13
   3   4  -9  179.82   72.62
  -3  -4  -9  172.56   91.36
  -3  -4  -9  171.56   64.24
   3  -4  -9  161.60   86.61
  -3   4  -9  193.48   81.18
   3  -4  -9  165.48   78.14
   3   4  -9  231.03   87.87
  -3  -4  -9  137.06  148.72
   3   4  10  137.97   77.03
   3  -4  10  124.29   57.39
  -3   4  10  141.32   53.08
  -3   4 -10  157.24   79.54
  -3  -4 -10   82.46   74.79
   3   4 -10  140.23   74.55
   3  -4 -10  120.04   74.02
   3  -4 -10  107.32   45.47
   3   4 -10  131.34   64.95
   3   4  11  460.83  135.66
   3   4 -11  480.48  183.28
  -3   4 -11  463.78  114.25
  -3  -4 -11  321.91  114.81
   3   4 -11  462.26  119.07
   3  -4 -11  387.99  112.35
  -3  -5   0  157.81   62.20
  -3  -5   0  230.31  106.41
   3  -5   0  165.42   66.17
   3  -5   0  194.68   71.05
   3  -5   1  304.85   90.65
  -3  -5   1  268.88   87.67
  -3  -5   1  337.98  200.62
   3  -5   1  452.46  154.00
  -3  -5  -1  260.10   70.13
   3  -5  -1  295.09  107.65
  -3  -5  -1  316.71  125.36
   3  -5  -1  296.69   75.80
   3   5  -1   53.55   88.13
  -3  -5   2 1687.57  378.44
   3   5   2 1258.95  282.34
   3  -5   2 1535.69  325.26
   3  -5   2 1568.77  332.40
  -3  -5   2 1335.82  300.13
  -3  -5  -2 1308.59  324.31
   3   5  -2 1199.20  285.63
  -3  -5  -2 1393.38  349.41
   3  -5  -2 1294.03  286.52
   3  -5   3 1014.20  233.53
   3  -5   3 1131.99  255.97
  -3  -5   3  932.10  229.03
  -3  -5   3 1065.00  249.86
   3   5   3  843.90  186.19
  -3  -5  -3  880.66  236.81
  -3  -5  -3  809.34  232.98
   3   5  -3  891.77  224.11
  -3  -5   4 1184.03  285.74
   3  -5   4 1374.93  308.61
   3   5   4 1020.39  240.27
   3  -5   4 1453.80  317.66
  -3  -5   4 1439.80  316.50
  -3  -5  -4 1344.29  321.34
  -3  -5  -4 1149.29  399.23
   3   5  -4 1237.94  285.37
  -3  -5   5  288.17   81.32
  -3  -5   5  258.45  107.29
   3  -5   5  337.45  109.52
   3  -5   5  297.06  167.51
   3   5  -5  177.86   50.24
  -3  -5  -5  216.55  112.74
  -3  -5  -5  287.92  104.42
   3   5  -5  245.49   92.64
  -3  -5   6  521.55  110.92
  -3  -5   6  504.51  137.01
   3   5   6  414.68  115.00
   3  -5   6  597.42  155.51
  -3   5  -6  487.88  147.42
  -3  -5  -6  373.24  135.89
  -3  -5  -6  421.67  123.60
   3   5  -6  339.61   77.71
   3   5  -6  428.72  118.14
  -3  -5   7  372.91  104.99
   3  -5   7  412.37  116.36
   3   5   7  270.51   88.83
  -3  -5  -7  242.52  106.00
   3   5  -7  282.18   85.09
   3  -5  -7  228.81   58.53
  -3  -5  -7  293.19   89.21
  -3   5  -7  341.80  116.95
  -3  -5   8  553.02  122.36
   3   5   8  514.95  129.68
   3  -5   8  729.23  155.52
  -3   5  -8  568.89  143.66
  -3  -5  -8  525.78  117.09
   3  -5  -8  423.23   93.58
  -3  -5  -8  435.59  139.23
   3   5  -8  548.66  137.89
   3   5   9   63.41   50.28
  -3  -5  -9   60.71   61.43
  -3   5  -9   82.40   67.23
   3   5  -9   70.28   52.17
   3  -6   0  430.55   91.38
  -3  -6   0  456.62  127.15
  -3  -6   0  347.58   71.30
   3  -6   0  419.10   82.64
   3  -6   1  208.94   59.98
   3  -6   1  229.53   65.31
  -3  -6   1  233.54   90.56
  -3  -6   1  173.67   50.64
  -3  -6  -1  270.26   94.94
   3  -6  -1  202.47   49.83
   3   6  -1  539.19  116.92
   3   6   2  145.46   62.43
  -3  -6   2  154.97   49.59
   3  -6   2  194.49   60.48
  -3  -6   2  231.95  127.95
  -3  -6  -2  173.69   72.22
   3   6  -2  186.53   65.71
  -3   6  -2    0.72   40.17
   3   6   3    0.71   34.76
   3  -6   3   32.88   40.77
  -3  -6   3   26.81   33.34
  -3  -6   3   37.66   40.06
  -3  -6  -3   28.56   47.18
  -3   6  -3   30.11   38.95
   3   6  -3   30.12   40.26
  -3  -6  -3   25.93   42.36
  -3  -6   4  224.53   71.48
  -3  -6   4  272.16   77.08
   3  -6   4  295.83   90.12
  -3   6  -4  227.78   80.94
  -3  -6  -4  219.89   73.35
  -3  -6  -4  214.59   85.58
   3   6  -4  237.18   74.43
  -4   0   011364.87 2606.50
   4   0   013042.08 2861.84
   4   0   017140.89 3897.94
   4   0   011726.88 2651.32
  -4   0   0 6383.52 1481.21
   4   0   0 9408.00 2066.77
  -4   0   014681.81 3348.00
   4   0   014693.37 3342.16
  -4   0   011104.65 2537.54
  -4   0   010280.08 2350.41
   4   0   014538.14 3291.24
   4   0   0 9805.33 2237.68
   4   0   015211.00 3445.33
  -4   0   012061.18 2746.97
   4   0   1 1972.30  380.07
  -4   0   1 2534.93  490.09
  -4   0   1 1925.60  344.80
  -4   0   1 4088.89  716.21
   4   0   1 1938.03  352.02
   4   0   1 1878.22  354.85
   4   0   1 2015.51  392.26
   4   0   1 2043.91  375.66
   4   0   1 1789.53  331.46
  -4   0   1 2413.21  444.95
  -4   0   1 1976.86  367.12
  -4   0   1 1725.51  327.94
  -4   0   1 3143.82  578.78
   4   0   1 1940.68  362.47
   4   0   1 1626.24  270.90
  -4   0  -1 2056.15  383.49
   4   0  -1 2140.36  396.50
  -4   0  -1 1681.81  321.35
  -4   0  -1 1722.35  319.23
  -4   0  -1 4094.25  725.34
  -4   0  -1 1309.17  262.62
   4   0  -1 2086.18  393.81
   4   0  -1 1940.98  334.48
   4   0  -1 2070.90  398.20
   4   0  -1 1732.44  320.22
   4   0  -1 2241.30  413.89
  -4   0  -1 1717.56  319.57
  -4   0   2 7008.38 1489.79
  -4   0   2 4501.37  953.08
   4   0   2 5968.49 1254.17
   4   0   2 5982.67 1222.68
   4   0   2 7240.96 1481.50
   4   0   2 5111.01 1048.61
  -4   0   2 5445.13 1129.31
  -4   0   2 4533.95  946.65
   4   0   2 6231.58 1281.72
   4   0   2 5572.74 1160.49
  -4   0   2 6265.68 1233.58
  -4   0   2 5273.86 1077.98
   4   0   2 4034.85  795.58
  -4   0   2 5108.94 1076.61
   4   0   2 5848.61 1189.64
   4   0  -2 5479.53 1141.98
  -4   0  -2 5127.77 1074.14
  -4   0  -2 6259.94 1299.70
  -4   0  -2 4796.13  997.80
   4   0  -2 5807.42 1194.20
  -4   0  -2 4086.08  843.88
   4   0  -2 5579.73 1123.17
  -4   0  -2 4799.50 1000.83
   4   0  -2 4407.76  886.21
   4   0  -2 5738.34 1202.80
   4   0  -2 5819.68 1208.95
  -4   0  -2 5732.72 1173.30
   4   0  -2 5474.81 1128.92
  -4   0   3 6634.86 1483.20
   4   0   3 8467.93 1828.37
  -4   0   3 8038.87 1791.98
  -4   0   3 7628.88 1684.93
  -4   0   3 6348.18 1478.81
   4   0   3 9470.51 2093.95
   4   0   3 8318.80 1823.00
   4   0   3 9419.75 2039.00
   4   0   3 8274.57 1791.67
  -4   0   3 7445.27 1641.63
   4   0   3 8822.42 1938.95
   4   0   3 8878.53 1938.70
   4   0   3 8118.18 1726.01
   4   0  -3 8462.32 1854.04
   4   0  -3 7824.33 1696.80
  -4   0  -3 7896.21 1746.53
   4   0  -3 8079.78 1775.68
  -4   0  -3 7227.83 1595.56
   4   0  -3 7275.63 1561.59
   4   0  -3 7447.98 1610.62
  -4   0  -3 8129.44 1772.14
   4   0  -3 7729.29 1699.21
  -4   0  -3 6122.24 1334.75
  -4   0  -3 7481.01 1618.12
  -4   0  -3 8152.08 1830.45
   4   0  -3 9022.56 1977.23
  -4   0  -3 7223.69 1601.50
   4   0  -3 8472.27 1876.15
  -4   0   4 3148.10  636.31
   4   0   4 3279.73  618.90
   4   0   4 3429.08  651.10
  -4   0   4 3162.78  622.29
   4   0   4 3199.67  635.91
  -4   0   4 2841.58  563.53
  -4   0   4 2819.37  659.93
   4   0   4 3620.58  717.63
   4   0   4 3642.41  720.63
   4   0   4 3251.10  634.04
   4   0   4 3832.59  740.61
   4   0   4 3399.86  639.52
   4   0   4 3122.87  629.47
  -4   0   4 2263.26  466.06
   4   0   4 3247.15  603.29
  -4   0  -4 3019.87  593.31
   4   0  -4 2932.80  555.98
  -4   0  -4 2781.96  532.50
  -4   0  -4 1680.36  342.63
  -4   0  -4 3143.33  628.42
   4   0  -4 3074.05  606.61
  -4   0  -4 2833.04  569.50
   4   0  -4 3020.94  619.98
   4   0  -4 3170.65  607.63
   4   0  -4 2885.19  573.54
   4   0  -4 3505.00  665.35
  -4   0  -4 3063.26  583.89
   4   0  -4 3145.46  663.08
  -4   0   5  408.30   87.09
   4   0   5  328.23   82.34
   4   0   5  336.53   88.30
  -4   0   5  471.79  129.50
  -4   0   5  327.67   74.96
  -4   0   5  257.81   71.21
   4   0   5  653.80  117.14
   4   0   5  346.35   62.12
  -4   0   5  357.33   90.65
   4   0   5  408.35   97.88
   4   0   5  370.38  109.25
   4   0   5  361.42   65.64
   4   0   5  414.52   96.37
   4   0   5  359.66   62.58
   4   0  -5  332.38   67.61
  -4   0  -5  332.04   84.95
   4   0  -5  301.01   72.05
  -4   0  -5  324.00   58.09
  -4   0  -5  327.67   58.16
  -4   0  -5  288.11   80.13
   4   0  -5  308.67   61.84
  -4   0  -5  204.75   56.30
   4   0  -5  325.61   81.75
   4   0  -5  277.72   61.39
   4   0  -5  313.51   75.00
   4   0  -5  334.14   79.02
  -4   0  -5  344.15   67.90
  -4   0  -5  278.84   66.63
   4   0  -5  299.89   68.51
   4   0   6  492.53  132.17
   4   0   6  510.34  118.68
  -4   0   6  403.12   94.29
   4   0   6  503.19  117.68
   4   0   6  446.49  109.39
  -4   0   6  464.37  116.58
  -4   0   6  372.95   94.59
   4   0   6  442.71   81.11
   4   0   6  425.25   75.44
  -4   0   6  480.28   95.03
   4   0   6  461.57  101.84
   4   0   6  422.62  100.67
   4   0  -6  546.30  112.97
  -4   0  -6  461.71   87.19
   4   0  -6  423.51   84.19
  -4   0  -6  275.48   53.06
  -4   0  -6  388.29  102.91
  -4   0  -6  440.88  108.23
   4   0  -6  361.37   79.14
   4   0  -6  398.71   94.43
   4   0  -6  369.31   81.83
  -4   0  -6  355.76  124.40
  -4   0  -6  419.56   72.59
   4   0  -6  412.79   94.01
  -4   0  -6  447.79   90.17
   4   0  -6  419.41   84.50
   4   0   7 1561.09  327.64
   4   0   7 1594.21  323.51
  -4   0   7 1478.24  302.09
   4   0   7 1621.76  351.28
   4   0   7 1522.09  282.47
   4   0  -7 1721.36  359.43
  -4   0  -7 1354.56  294.29
   4   0  -7 1510.69  316.88
   4   0  -7 1553.00  297.58
  -4   0  -7 1591.51  309.71
   4   0  -7 1383.47  275.60
   4   0  -7 1484.15  302.80
   4   0  -7 1298.87  264.79
  -4   0  -7 1596.52  334.09
   4   0  -7 1498.22  302.81
   4   0  -7 1458.80  305.00
   4   0   8 3650.34  778.00
  -4   0   8 3336.66  727.15
   4   0   8 3674.05  815.06
   4   0   8 3590.72  782.07
   4   0  -8 3880.33  807.59
   4   0  -8 3658.58  790.87
  -4   0  -8 3359.92  708.57
   4   0  -8 3221.80  683.31
  -4   0  -8 3839.20  846.71
   4   0  -8 3422.17  711.53
  -4   0  -8 3446.01  760.69
   4   0  -8 3411.91  726.00
   4   0   9  978.58  235.00
   4   0   9 1051.35  268.79
  -4   0   9  945.72  225.54
   4   0   9 1003.35  225.84
  -4   0  -9 1011.45  211.12
  -4   0  -9 1065.04  264.53
   4   0  -9 1016.86  222.09
  -4   0  -9  862.43  217.18
   4   0  -9 1020.80  219.30
   4   0  -9  900.58  189.67
   4   0  -9  891.57  189.75
   4   0  -9  981.29  235.68
   4   0  10 1374.33  323.17
  -4   0  10 1498.82  345.39
   4   0  10 1376.00  306.38
   4   0  10 1505.69  322.92
   4   0 -10 1357.54  292.76
  -4   0 -10 1172.79  254.42
   4   0 -10 1312.54  289.91
  -4   0 -10 1175.94  290.62
   4   0 -10 1348.19  282.14
   4   0 -10 1241.94  263.11
  -4   0 -10 1352.19  331.41
   4   0 -10 1452.08  339.78
  -4   0  11  784.65  196.22
   4   0  11  684.25  173.88
   4   0  11  691.10  194.52
   4   0  11  714.63  171.33
   4   0 -11  613.65  157.12
  -4   0 -11  565.86  173.92
   4   0 -11  689.02  189.41
  -4   0 -11  643.29  187.20
   4   0 -11  667.11  157.01
   4   0 -11  669.82  152.50
  -4   0 -11  565.06  137.25
   4   0  12  795.70  214.22
   4   0  12  813.61  185.23
  -4   0  12  945.08  226.69
  -4   0  12  646.07  133.93
   4   0  12  828.73  198.95
  -4   0 -12  695.62  177.97
   4   0 -12  767.26  169.60
  -4   0 -12  669.60  193.04
   4   0 -12  741.79  164.81
   4   0 -12  896.26  211.33
   4   0 -12  786.37  216.43
   4   0  13 1556.97  325.13
   4   0  13 1694.33  359.30
  -4   0  13 1662.42  370.90
   4   0  13 1676.68  385.30
  -4   0  13 1603.11  358.24
  -4   0  13 1335.32  258.82
   4   0 -13 1467.62  302.32
   4   0 -13 1512.67  339.18
  -4   0 -13 1361.92  290.58
   4   0 -13 1477.81  296.20
  -4   0 -13 1346.94  340.95
   4   0  14    5.48   31.17
   4   0  14   10.68   47.50
  -4   0  14    4.79   41.06
  -4   0  14    8.72   41.02
  -4   0 -14    0.06   21.00
   4   0 -14    2.75   11.44
   4   0 -14    7.59   32.44
  -4   0 -14    8.62   51.61
   4  -1   026435.00 6688.73
  -4   1   012113.70 3095.15
   4  -1   019366.54 4890.80
  -4   1   020362.94 5096.75
   4   1   023931.75 6024.34
   4   1   021670.68 5421.80
   4   1   022692.52 5689.25
  -4  -1   011084.73 2832.18
  -4   1   022150.68 5567.34
   4  -1   017929.43 4420.19
  -4   1   020735.30 5189.76
  -4  -1   021442.50 5306.49
   4   1   031274.87 7895.17
   4   1   023253.69 5832.77
  -4   1   018444.43 4679.91
  -4  -1   020036.16 5109.63
  -4  -1   029831.78 7533.51
   4  -1   021619.66 5472.24
   4   1   029456.04 7427.94
   4  -1   017933.39 4489.33
  -4  -1   016239.53 4440.00
  -4   1   023911.34 6060.47
   4   1   019856.89 5033.17
   4  -1   022992.33 5771.20
  -4  -1   022245.16 5620.42
  -4  -1   017119.76 4299.51
  -4   1   1 7229.44 1436.49
  -4   1   1 4817.29  946.47
  -4   1   1 4517.19  875.55
   4  -1   1 4848.87  966.84
   4  -1   1 4436.34  903.73
   4  -1   1 3387.52  658.80
  -4  -1   1 3349.81  663.88
   4   1   1 5134.88 1015.71
   4   1   1 4636.29  925.98
  -4   1   1 3598.41  738.04
   4   1   1 4269.47  867.02
  -4  -1   1 3530.96  697.94
  -4  -1   1 5029.63 1040.67
   4  -1   1 4550.42  934.85
   4  -1   1 4782.92  971.80
   4  -1   1 3013.19  588.50
  -4   1   1 7810.29 1545.83
  -4  -1   1 4247.63  876.55
   4   1   1 4541.97  936.75
   4   1   1 4117.88  842.13
  -4  -1   1 3568.55  868.56
  -4  -1   1 4854.14  943.61
  -4  -1   1 4124.20  830.59
   4   1   1 4233.99  844.92
   4   1   123360.40 4397.43
  -4  -1  -1 3234.21  622.91
   4  -1  -1 4081.33  810.34
  -4  -1  -115888.46 3041.36
  -4   1  -1 2739.73  565.64
   4  -1  -1 5099.45 1020.66
   4  -1  -1 3392.99  635.47
   4  -1  -1 3659.07  685.17
   4  -1  -1 9050.46 1785.59
  -4  -1  -1 3802.75  800.01
   4   1  -1 7441.08 1489.00
   4  -1  -1 6439.95 1293.09
  -4  -1  -120407.25 3843.49
  -4   1  -1 3886.10  781.58
   4   1  -1 4576.68  937.31
  -4  -1  -1 2970.43  603.43
  -4  -1  -1 4540.65  950.17
   4   1  -1 4943.68 1032.13
   4   1  -1 4391.57  865.62
   4   1  -1 3290.67  650.74
  -4   1  -1 4369.47  865.94
   4   1  -1 4448.05  895.76
  -4   1  -1 3569.00  735.20
  -4   1  -1 3597.06  733.57
   4  -1  -1 4258.32  839.64
   4   1  -1 3833.74  788.81
  -4  -1  -1 3383.94  856.28
  -4  -1  -1 3275.43  660.20
  -4   1   2 3957.58  734.75
  -4   1   2 3587.70  718.23
   4  -1   2 3644.15  677.35
   4   1   2 3798.06  739.16
  -4   1   2 3260.05  633.71
   4  -1   2 3605.05  712.07
  -4   1   2 3902.86  714.62
   4  -1   2 3623.80  719.01
  -4  -1   2 3798.44  725.54
  -4  -1   2 3649.06  827.62
   4   1   2 3559.40  710.90
   4  -1   2 4680.50  929.58
   4  -1   2 2980.63  557.44
   4  -1   2 4225.06  817.37
   4   1   2 3675.35  712.88
  -4   1   2 2944.37  594.71
   4   1   2 3913.22  772.35
  -4   1   2 3185.77  584.12
  -4  -1   2 3551.58  708.32
  -4  -1   2 1734.91  352.69
  -4  -1   2 3411.34  722.91
   4   1   2 3897.28  759.57
   4  -1   2 2567.84  486.92
  -4  -1   2 2706.22  533.80
   4   1   2 3699.80  708.30
   4   1   2 3894.57  736.08
   4   1   2 4630.07  954.89
  -4   1   2 2460.71  497.15
   4   1  -2 3672.79  739.14
   4   1  -2 3480.67  688.93
   4  -1  -2 3679.66  681.19
   4   1  -2 3026.16  575.76
   4  -1  -2 3876.72  774.67
  -4   1  -2 3197.14  631.08
  -4  -1  -2 3681.44  741.66
   4   1  -2 3717.43  727.91
  -4  -1  -2 3154.07  630.59
  -4   1  -2 3673.27  727.68
  -4  -1  -2 2523.42  634.78
  -4  -1  -2 3149.32  644.39
  -4  -1  -2 2636.38  513.51
   4  -1  -2 3734.08  718.05
  -4   1  -2 3538.47  691.57
  -4  -1  -2 3669.81  712.56
  -4   1  -2 3249.46  644.30
  -4   1  -2 3436.82  615.04
   4  -1  -2 3569.18  704.82
   4  -1  -2 2577.59  469.49
   4  -1  -2 3661.28  716.37
   4   1  -2 3011.05  608.24
   4  -1  -2 3200.65  623.29
   4  -1  -2 3151.21  576.55
  -4   1  -2 3386.91  658.26
   4   1  -2 3481.77  679.83
   4   1  -2 3364.54  640.31
  -4  -1  -2 3098.16  581.40
  -4   1  -2 2948.73  582.64
   4  -1   3 4095.36  782.22
   4  -1   3 3315.82  600.79
   4  -1   3 3268.73  645.72
   4  -1   3 1722.45  313.81
   4  -1   3 2910.13  552.43
  -4  -1   3 3800.13  746.76
  -4   1   3 1996.04  424.05
   4  -1   3 3692.53  723.13
  -4   1   3 3159.01  611.66
  -4   1   3 3190.12  588.11
  -4  -1   3 2743.83  522.53
  -4  -1   3 2350.27  549.69
  -4   1   3 2737.92  553.91
   4  -1   3 3385.07  675.56
   4   1   3 3786.81  740.60
   4  -1   3 3587.98  699.55
  -4   1   3 2148.04  432.73
   4   1   3 3762.04  731.82
   4   1   3 3392.54  659.64
  -4  -1   3 3341.90  668.94
  -4  -1   3 2581.85  516.69
   4   1   3 3453.28  650.78
  -4  -1   3 2919.30  567.04
   4   1   3 4014.87  789.57
   4   1   3 3547.05  704.01
   4   1   3 3878.45  718.25
   4   1  -3 3390.84  657.87
   4   1  -3 3516.10  664.73
   4   1  -3 3271.68  619.40
   4   1  -3 3502.50  705.82
  -4   1  -3 3378.10  661.22
  -4  -1  -3 2389.50  453.07
  -4  -1  -3 2449.78  596.26
  -4  -1  -3 2833.51  557.38
  -4   1  -3 3020.88  552.21
  -4  -1  -3 3618.96  729.47
  -4   1  -3 2637.88  520.52
   4  -1  -3 3429.23  646.87
   4  -1  -3 3507.14  695.78
   4  -1  -3 3383.82  674.84
  -4  -1  -3 3062.00  605.32
  -4  -1  -3 2983.01  567.78
   4  -1  -3 3172.87  591.13
   4   1  -3 3335.34  659.74
  -4  -1  -3 2773.58  574.35
   4  -1  -3 3172.80  593.98
  -4   1  -3 2731.15  543.62
  -4   1  -3 3521.47  673.21
  -4   1  -3 2927.28  575.84
   4  -1  -3 2630.74  480.41
   4   1  -3 2275.46  443.20
   4  -1  -3 3016.34  591.58
  -4  -1  -3 3347.92  649.12
   4  -1  -3 3228.72  628.73
   4   1  -3 3194.95  626.41
   4  -1   414286.45 3405.63
  -4   1   413760.54 3278.28
   4  -1   417826.28 4156.48
   4   1   417592.93 4124.30
  -4   1   420431.00 4799.06
   4   1   418094.47 4267.25
   4  -1   414172.12 3358.68
   4  -1   412560.39 2954.63
  -4   1   413779.67 3194.25
   4   1   412995.92 3032.14
  -4  -1   411358.89 2699.03
  -4   1   4 9470.01 2281.32
   4  -1   413678.01 3256.95
   4  -1   415943.71 3770.12
   4   1   416850.97 3969.11
   4   1   415144.34 3596.26
  -4  -1   410714.58 2562.72
  -4  -1   414342.79 3428.59
  -4  -1   413477.41 3256.14
  -4   1   411480.44 2756.89
   4   1   4 9895.92 2315.81
  -4   1   4 7923.98 1979.38
   4   1  -411480.34 2680.87
  -4  -1  -4 9264.35 2281.27
   4  -1  -412275.23 2921.99
   4   1  -414362.82 3397.37
   4  -1  -422929.66 5324.96
   4  -1  -413761.63 3216.48
   4  -1  -413905.41 3229.73
   4   1  -4 8762.27 2092.58
  -4  -1  -411532.60 2736.60
  -4  -1  -410203.49 2593.44
  -4  -1  -411990.69 2787.91
  -4   1  -413407.18 3185.03
  -4   1  -415281.55 3598.74
   4   1  -416496.23 3797.50
  -4   1  -411779.73 2732.25
   4  -1  -415331.20 3636.86
  -4   1  -412699.34 3006.49
  -4   1  -413844.85 3279.81
  -4   1  -4 7310.49 1772.90
   4   1  -413205.13 3141.21
  -4  -1  -413726.17 3246.82
   4  -1  -410406.38 2413.63
   4   1  -414758.31 3534.63
  -4  -1  -414534.33 3489.03
   4   1  -414616.42 3443.23
  -4   1   5  419.84   96.76
  -4   1   5  504.52   90.17
   4  -1   5  600.73  136.35
   4  -1   5  586.39  125.93
  -4   1   5  358.50   85.19
  -4   1   5  492.42  117.07
   4  -1   5  673.50  122.82
  -4  -1   5  475.21  104.28
   4  -1   5  537.89  119.61
  -4  -1   5  706.17  155.29
  -4  -1   5  476.97   88.65
   4   1   5  640.98  132.12
   4  -1   5  524.50  114.47
  -4   1   5  511.33  141.33
   4   1   5  574.20  118.35
   4   1   5  727.46  152.55
   4   1   5  538.34   97.13
   4   1   5  546.80  101.74
   4  -1   5  492.26   97.98
   4   1   5  596.09  134.42
   4  -1   5  507.51  115.58
  -4  -1   5  453.40  101.11
  -4   1   5  254.03   80.54
   4   1   5  490.87  117.14
  -4  -1   5  546.72  131.82
  -4  -1   5  504.81  107.57
   4  -1  -5  408.22   71.00
  -4  -1  -5  438.56   92.96
  -4   1  -5  286.32   76.52
  -4  -1  -5  533.59  132.72
   4  -1  -5  502.45  117.63
   4  -1  -5  501.40  107.23
   4   1  -5  606.33  127.02
   4  -1  -5  450.74  104.86
   4  -1  -5  450.37   82.88
  -4   1  -5  480.73   96.74
  -4  -1  -5  394.05  115.37
   4   1  -5  496.31  115.27
  -4   1  -5  468.74   82.12
  -4   1  -5  479.03  112.28
   4   1  -5  548.80  113.10
  -4   1  -5  515.14  109.50
  -4  -1  -5  513.49  107.68
   4   1  -5  355.60   66.90
   4   1  -5  118.35   77.48
  -4  -1  -5  497.07  124.82
  -4   1  -5  461.70  108.81
  -4  -1  -5  400.86   66.46
   4  -1  -5  503.15  118.88
   4   1  -5  498.15   96.21
   4   1  -5  471.54  108.01
   4  -1   6 6879.00 1495.17
  -4  -1   6 5931.62 1269.15
  -4  -1   6 5737.34 1257.43
   4   1   6 6891.96 1465.63
   4   1   6 7645.40 1662.32
  -4   1   6 5006.23 1138.83
  -4   1   6 6556.41 1464.73
   4   1   6 8143.91 1757.37
  -4   1   6 3657.79  850.05
  -4  -1   6 6937.68 1513.43
  -4  -1   6 6685.96 1459.61
   4   1   6 8040.28 1730.59
   4   1   6 6410.87 1414.76
  -4  -1   6 7160.66 1541.08
   4  -1   6 6528.78 1413.73
   4  -1   6 7459.50 1640.69
   4  -1   6 6653.07 1458.60
   4  -1   6 7177.98 1568.51
   4  -1   6 7676.14 1663.62
   4   1   6 6746.46 1433.75
   4  -1   6 8530.56 1788.31
  -4  -1  -6 6514.01 1422.27
  -4  -1  -6 5980.55 1298.35
   4   1  -6 4766.47 1025.71
   4   1  -6 7413.08 1604.79
  -4   1  -6 5474.82 1223.60
  -4   1  -6 7146.18 1556.11
  -4  -1  -6 5541.87 1211.78
  -4  -1  -6 6756.99 1566.17
   4   1  -6 6832.55 1473.54
  -4  -1  -6 5132.01 1181.65
   4  -1  -6 5941.63 1272.84
   4  -1  -6 6574.05 1432.03
  -4   1  -6 6102.34 1335.58
  -4   1  -6 6734.39 1469.22
  -4   1  -6 3812.26  864.08
   4   1  -6 6410.87 1370.33
   4  -1  -6 5946.01 1310.02
   4  -1  -6 7367.78 1607.86
   4   1  -6 5929.21 1328.90
  -4   1  -6 5877.87 1250.49
   4   1  -6 6084.33 1349.60
   4  -1  -6 5389.82 1142.72
   4  -1  -6 6816.38 1499.10
   4   1   7  100.43   54.79
  -4  -1   7   70.88   27.31
   4   1   7   80.74   36.30
   4   1   7   72.68   51.28
   4   1   7   72.19   43.57
   4  -1   7   77.99   51.03
  -4  -1   7   95.00   33.37
  -4  -1   7   80.18   50.97
   4  -1   7   90.57   46.26
   4  -1   7   78.21   57.31
  -4  -1  -7  265.78   54.82
  -4  -1  -7   82.56   67.13
  -4  -1  -7   63.80   65.75
   4  -1  -7   81.41   52.22
   4   1  -7   79.34   39.55
   4  -1  -7   92.57   39.44
   4   1  -7   77.93   52.01
   4  -1  -7   84.02   54.56
   4  -1  -7   77.36   43.11
  -4   1  -7  553.33  104.79
  -4   1  -7  159.33   56.58
   4   1  -7   82.56   46.02
   4   1  -7   55.35   21.56
   4  -1  -7   73.88   48.69
   4   1  -7   84.75   38.66
  -4   1  -7   80.66   28.23
   4   1   8 1037.01  220.52
   4   1   8  976.60  221.45
  -4  -1   8 1110.05  242.71
   4   1   8 1112.74  245.38
   4  -1   8 1000.69  227.20
   4  -1   8 1212.65  244.31
   4  -1   8 1043.73  238.68
   4  -1  -8 1059.10  220.64
  -4  -1  -8  901.83  234.11
   4   1  -8  998.66  212.71
   4  -1  -8  972.76  219.27
   4   1  -8 1023.61  205.94
   4  -1  -8  985.08  221.38
  -4  -1  -8  778.12  162.37
  -4   1  -8  999.64  225.05
   4   1  -8 1014.82  234.67
  -4  -1  -8  799.02  217.22
   4   1  -8 1076.18  220.39
   4  -1  -8 1047.82  236.52
  -4   1  -8 1070.94  242.72
   4  -1  -8  908.41  196.93
  -4   1  -8  888.58  174.53
   4  -1   9  781.05  194.61
   4  -1   9  884.64  187.21
  -4   1   9  672.27  173.74
  -4  -1   9  815.78  180.92
   4  -1   9  736.73  182.95
   4   1   9  720.35  178.17
   4   1   9  813.77  196.59
  -4   1  -9  783.68  192.47
  -4   1  -9  655.76  137.18
   4   1  -9  718.60  185.16
   4   1  -9  721.21  151.61
   4   1  -9  785.60  175.94
   4  -1  -9  739.38  225.06
   4  -1  -9  735.35  171.82
  -4  -1  -9  613.75  181.43
  -4  -1  -9  679.94  162.53
  -4  -1  -9  562.76  120.57
  -4  -1  -9  827.63  285.15
   4  -1  -9  770.14  172.44
   4  -1  -9  703.66  174.05
   4   1  -9  762.83  174.13
  -4   1  -9  686.88  175.02
   4   1  10 1869.27  418.28
   4   1  10 1988.29  441.82
   4  -1  10 1861.44  419.27
   4  -1  10 1937.41  438.43
   4  -1  10 2173.79  451.01
  -4   1  10 1797.85  406.62
  -4  -1  10 2126.85  451.45
  -4  -1 -10 1928.65  456.63
   4   1 -10 2168.62  458.45
  -4  -1 -10 1502.16  369.43
  -4   1 -10 1880.70  424.31
  -4  -1 -10 1644.75  367.80
  -4   1 -10 1976.67  411.43
   4   1 -10 2100.97  476.51
   4  -1 -10 1812.15  394.54
   4  -1 -10 1900.89  417.13
   4   1 -10 1962.15  401.45
   4   1 -10 1855.52  402.57
  -4   1 -10 1640.32  384.60
   4  -1 -10 1825.91  399.33
  -4   1  11  680.59  187.18
   4  -1  11  649.51  149.95
   4   1  11  593.97  161.67
   4  -1  11  611.75  169.38
  -4  -1  11  645.84  163.91
   4  -1  11  632.82  174.07
   4   1  11  668.94  177.78
  -4   1 -11  518.20  154.45
  -4   1 -11  879.01  221.80
  -4   1 -11  592.83  134.81
   4  -1 -11  599.80  155.43
   4   1 -11  698.97  177.42
   4  -1 -11  596.41  155.38
   4  -1 -11  591.08  150.96
  -4  -1 -11  560.84  176.70
   4   1 -11  613.38  155.12
   4  -1 -11  580.07  146.66
   4   1 -11  640.74  180.10
  -4  -1 -11  521.88  139.81
  -4  -1 -11  510.87  151.24
   4   1  12  100.55   77.11
  -4   1  12   85.09   52.36
   4   1  12   86.29   70.44
  -4  -1  12   93.81   67.53
  -4   1  12   87.04   54.67
   4  -1  12   91.49   69.47
  -4   1  12  103.17   70.28
   4  -1  12   91.40   47.46
   4  -1  12   91.52   70.44
  -4  -1 -12   78.61   82.92
   4   1 -12   91.92   63.84
   4  -1 -12   78.08   55.38
   4   1 -12   88.76   77.69
  -4  -1 -12   75.38   58.83
   4   1 -12   99.40   69.30
  -4   1 -12  116.86   74.49
  -4   1 -12   72.55   67.67
   4  -1 -12   84.26   57.17
  -4  -1 -12   98.72   57.47
   4  -1  13  291.17  103.51
  -4  -1  13  327.07  103.76
  -4   1  13  278.21   81.95
   4   1  13  305.13  105.66
   4  -1  13  337.05  119.84
  -4  -1  13  310.35  113.07
   4  -1  13  281.18   73.69
   4   1  13  312.14  109.50
  -4   1  13  314.72  105.59
  -4   1  13  306.27   90.30
  -4   1 -13  270.32   90.10
   4   1 -13  136.70   94.99
   4   1 -13  284.36   93.07
   4  -1 -13  274.78   91.74
  -4  -1 -13  230.32   81.79
   4  -1 -13  279.88   84.90
  -4  -1 -13  244.29  114.00
  -4  -1  14  474.41  124.17
   4  -1  14  511.85  142.66
   4  -1  14  538.24  141.00
  -4   1  14  479.60  132.48
  -4   1  14  463.29  136.86
  -4  -1  14  504.61  139.78
   4   1  14  496.65  132.90
   4   1  14  488.20  131.42
  -4   1 -14  442.81  139.23
  -4  -1 -14  355.22   93.41
   4  -1 -14  427.87   98.26
  -4  -1 -14  378.51  134.83
   4  -1 -14  431.49  108.78
   4   1 -14  524.26  134.90
   4   1 -14  460.90  118.06
   4  -2   0 1745.53  318.74
   4  -2   0 1955.87  380.92
   4   2   0 2974.95  557.07
   4  -2   0 1463.64  256.19
   4  -2   0 1727.39  312.03
  -4  -2   0 2035.29  426.30
  -4   2   0 1876.88  324.51
   4  -2   0 2244.80  422.29
   4  -2   0 2342.03  459.68
   4   2   0 2281.41  439.82
  -4  -2   0 3198.89  619.98
   4  -2   0 1988.58  363.70
  -4  -2   0 1865.98  351.93
   4   2   0 2992.60  621.75
  -4   2   0 1580.18  309.17
  -4   2   0 1728.19  344.59
   4   2   0 2109.66  410.26
   4   2   0 2839.18  572.71
  -4   2   0 1377.56  279.58
  -4   2   0 1697.48  302.23
   4   2   0 1845.50  325.53
   4   2   0 2185.71  408.76
  -4  -2   0 2572.79  502.93
  -4   2   0 1567.09  285.29
   4   2   1 2410.00  400.10
  -4   2   1 1343.76  245.45
   4  -2   1  796.37  157.48
  -4   2   1  679.92  117.45
  -4   2   1 1053.41  190.81
   4   2   1  857.65  173.67
  -4   2   1  755.97  149.30
   4  -2   1  763.97  131.95
  -4   2   1  711.98  123.21
  -4  -2   1  939.05  214.71
   4   2   1  960.36  184.88
   4   2   1  772.85  157.28
   4  -2   1  877.51  158.44
   4  -2   1  957.05  181.80
   4  -2   1  733.80  128.57
   4   2   1  944.07  195.28
   4   2   1  972.73  188.19
   4   2   1  829.77  140.62
  -4  -2   1  937.62  198.85
  -4   2   1  732.27  117.06
  -4   2   1  619.44  126.35
  -4  -2   1  993.09  190.00
  -4  -2   1  771.79  152.92
  -4  -2   1  812.18  166.92
   4  -2   1  894.64  185.03
   4   2  -1  731.35  136.50
   4  -2  -1  985.85  160.45
  -4   2  -1  638.86  124.51
  -4   2  -1  589.46  126.67
   4  -2  -1 1216.13  233.84
  -4  -2  -1  486.74   97.25
  -4  -2  -1  759.54  140.23
   4   2  -1 1434.06  300.56
   4   2  -1  923.68  197.03
   4  -2  -1  809.69  139.73
  -4  -2  -1  783.22  178.50
  -4   2  -1  835.04  168.58
   4   2  -1  897.08  174.82
   4   2  -1  866.88  167.39
  -4  -2  -1  774.35  173.40
   4  -2  -1  925.15  170.43
   4  -2  -1  771.65  132.88
   4  -2  -1  963.00  187.40
   4   2  -1 1347.63  245.54
  -4  -2  -1  874.16  187.41
   4  -2  -1  691.48  125.35
   4   2   2  502.76  110.29
   4   2   2  501.07  110.25
   4   2   2  554.78  114.79
  -4   2   2  282.65   73.57
  -4   2   2  327.64  101.47
  -4   2   2  454.09   70.78
   4   2   2  409.95   82.13
  -4   2   2  380.94   71.32
   4  -2   2  440.75   78.15
  -4  -2   2  534.45  108.53
   4  -2   2  528.54  107.06
   4  -2   2  462.84  111.11
  -4   2   2  320.88   68.07
  -4   2   2  289.85   53.15
   4  -2   2  522.80   99.52
   4  -2   2  479.22  118.90
  -4   2   2  389.54   73.35
  -4  -2   2  655.95  162.23
   4   2   2  543.75  126.11
   4   2   2  533.78   90.62
  -4  -2   2  394.66   81.75
  -4  -2   2  495.00   97.16
  -4  -2   2  484.23  112.04
   4  -2   2  385.75   71.24
   4   2  -2  454.58   97.27
   4   2  -2  503.30  107.86
  -4   2  -2  415.48   91.93
  -4   2  -2  394.89   79.05
  -4   2  -2  337.79   81.40
   4   2  -2  639.06  136.86
   4   2  -2  847.00  198.21
   4  -2  -2  494.43  107.33
   4  -2  -2  365.47   63.09
   4  -2  -2  475.17   88.66
   4  -2  -2  617.47   98.73
  -4  -2  -2  356.41   70.29
  -4  -2  -2  482.17  105.40
   4  -2  -2  374.20   74.05
  -4  -2  -2  364.24  109.11
  -4  -2  -2  432.81  102.67
   4   2  -2  378.71   76.32
  -4  -2  -2  297.78   60.32
   4  -2  -2  419.24   76.44
  -4  -2  -2  470.47  116.60
   4   2  -2  459.17   93.79
   4  -2  -2  457.09   99.86
  -4  -2   3 1090.18  221.67
   4   2   3 1119.83  195.72
   4  -2   3 1096.12  202.23
   4  -2   3  891.77  169.94
  -4  -2   3 1854.13  368.89
   4  -2   3  926.60  165.63
   4  -2   3 1194.37  221.45
   4   2   3 1058.17  211.46
  -4  -2   3 1063.77  191.59
   4   2   3  870.37  164.47
   4  -2   3  910.76  166.06
  -4   2   3  517.46   99.12
  -4  -2   3  856.44  166.14
  -4   2   3  941.87  156.38
  -4   2   3  759.89  141.85
   4   2   3 1327.15  257.33
   4  -2   3 1159.57  235.71
  -4   2   3  697.33  145.93
   4   2   3  991.34  187.59
  -4   2   3  679.54  145.11
   4   2   3 1149.23  228.50
  -4   2   3  908.99  167.15
   4   2  -3  909.89  176.88
   4   2  -3  811.02  152.84
  -4   2  -3  806.04  150.52
   4  -2  -3  818.14  158.71
   4   2  -3 1037.43  222.90
   4  -2  -3  847.67  148.60
  -4   2  -3  787.87  159.04
  -4  -2  -3 1051.94  210.62
  -4  -2  -3  849.87  205.08
   4  -2  -3 1063.19  214.41
  -4  -2  -3 1043.94  203.43
   4   2  -3  966.42  180.61
  -4  -2  -3  813.48  146.70
  -4  -2  -3 1000.46  200.52
   4  -2  -3  937.66  164.73
   4   2  -3  957.38  196.45
   4   2  -3 1692.70  359.07
   4   2  -3 1002.78  205.70
  -4  -2  -3  970.40  208.15
   4  -2  -3 1041.18  180.69
  -4   2  -3  774.31  160.17
   4   2   4 2540.17  505.55
  -4  -2   4 1855.57  342.93
   4   2   4 1981.89  380.38
   4   2   4 2724.94  530.60
   4  -2   4 1888.11  368.68
   4   2   4 2293.09  434.11
  -4  -2   4 2332.27  467.96
  -4   2   4 1890.11  355.59
   4  -2   4 2038.43  392.67
  -4   2   4 1100.10  242.54
  -4  -2   4 1985.04  369.75
  -4   2   4 1395.69  297.05
  -4  -2   4 2655.06  488.87
   4  -2   4 2093.82  471.07
  -4   2   4 2095.78  380.63
   4  -2   4 2647.85  503.50
  -4   2   4 2143.67  413.58
   4   2   4 1951.05  383.04
   4  -2   4 2091.21  397.14
   4  -2   4 2457.60  470.45
   4   2  -4 2093.77  410.88
  -4  -2  -4 1992.59  364.05
   4   2  -4 2262.38  430.92
  -4   2  -4 1811.67  392.82
   4   2  -4 1717.35  340.13
  -4   2  -4 1970.26  396.77
   4   2  -4 2048.16  423.73
   4  -2  -4 1806.11  338.88
  -4   2  -4 2247.88  428.47
   4   2  -4 2129.21  452.11
   4  -2  -4 2398.01  437.48
   4  -2  -4 1908.02  363.01
  -4  -2  -4 2116.34  464.42
  -4  -2  -4 2586.21  511.10
   4  -2  -4 1823.18  365.79
   4   2  -4 2147.30  432.08
   4  -2  -4 2316.66  460.74
   4   2  -4 2315.22  443.75
   4   2  -4 3900.31  793.65
  -4  -2  -4 2126.67  429.82
  -4  -2  -4 2130.69  486.41
   4   2   5 1109.34  215.45
  -4  -2   5  911.67  168.54
   4  -2   5  977.88  208.80
   4  -2   5 1377.77  288.47
   4   2   5  976.36  196.77
  -4   2   5 1166.34  230.93
   4  -2   5  985.18  193.32
  -4  -2   5 1243.97  255.43
   4  -2   5 1016.27  223.18
  -4  -2   5 1049.55  196.72
   4  -2   5 1032.12  199.77
  -4  -2   5 1388.99  269.52
   4   2   5 1135.53  222.44
   4  -2   5 1157.23  222.28
   4  -2  -5 1090.96  228.17
   4  -2  -5 1433.54  288.35
   4  -2  -5  954.51  201.11
  -4  -2  -5  967.81  222.90
   4   2  -5  991.69  221.87
  -4   2  -5 1099.83  231.44
   4   2  -5 1184.97  259.44
  -4   2  -5 1117.39  204.71
  -4   2  -5  941.06  196.60
  -4  -2  -5 1033.77  223.72
   4   2  -5 1158.86  243.67
   4  -2  -5 1150.91  208.13
  -4  -2  -5 1071.87  258.29
   4   2  -5 1143.15  217.12
   4   2  -5  920.99  191.60
   4  -2  -5  973.62  187.68
  -4  -2  -5 1000.49  213.09
   4   2  -5 1871.28  400.71
   4  -2   6 1216.20  240.89
   4   2   6 1277.00  259.96
   4  -2   6 1348.97  260.44
   4  -2   6 1456.87  303.56
  -4  -2   6 1327.64  258.38
   4  -2   6 1826.96  340.79
  -4  -2   6 1723.19  340.73
   4   2   6 1390.43  276.96
   4  -2   6 1411.57  275.76
   4  -2   6 1348.71  292.79
  -4  -2   6 1207.33  229.49
   4  -2  -6 1248.73  246.92
  -4  -2  -6 1260.32  268.40
   4   2  -6 1388.07  264.86
  -4  -2  -6 1151.97  264.75
   4   2  -6 1280.23  250.10
   4  -2  -6 1532.31  309.33
   4  -2  -6 1259.64  266.31
  -4   2  -6 1411.15  297.20
  -4   2  -6 1164.16  227.80
   4   2  -6 1538.11  365.32
   4  -2  -6 1237.05  235.90
  -4  -2  -6 1404.31  332.97
   4   2  -6 1101.03  226.05
   4  -2  -6 1211.49  258.70
   4   2   7  988.59  206.45
   4  -2   7  895.15  213.27
   4  -2   7  794.98  167.36
   4  -2   7  769.00  176.75
   4   2   7  860.81  185.66
  -4  -2   7 1115.56  247.02
  -4  -2   7  814.38  161.33
   4  -2   7 1207.01  223.90
  -4  -2  -7  713.39  186.16
   4  -2  -7  835.28  164.10
  -4   2  -7 1000.68  225.93
   4  -2  -7  799.48  187.26
   4   2  -7  978.67  199.06
   4  -2  -7 1026.86  220.90
   4   2  -7  887.00  170.18
   4  -2  -7  862.93  198.03
  -4  -2  -7  791.86  228.17
   4   2  -7  983.11  219.28
   4   2  -7  765.61  170.30
   4  -2  -7  817.83  171.37
  -4  -2  -7  783.86  183.38
  -4  -2  -7 2101.16  384.53
  -4   2  -7  704.92  170.09
   4  -2   8  959.28  232.33
   4   2   8 1058.43  228.18
   4  -2   8  903.17  192.72
   4   2   8  982.67  209.23
   4  -2   8  844.24  191.08
  -4  -2   8 1279.76  243.32
  -4  -2   8  880.37  179.73
   4  -2  -8 1074.88  235.33
   4  -2  -8  911.61  215.04
  -4  -2  -8  956.10  213.62
  -4   2  -8  965.20  218.76
  -4  -2  -8  819.27  210.78
  -4  -2  -8  867.74  245.54
  -4   2  -8  873.59  189.16
   4  -2  -8  962.32  205.58
   4   2  -8 1057.79  236.32
  -4  -2  -8  838.15  200.96
   4  -2  -8  995.51  228.00
   4   2  -8  910.65  200.78
   4   2   9 1323.39  279.73
   4   2   9 1465.10  312.97
   4  -2   9 1193.74  256.98
   4  -2   9 1288.50  302.74
  -4  -2   9 1195.65  247.02
  -4   2   9 1314.15  293.92
   4   2  -9 1438.11  304.86
  -4  -2  -9 1112.06  260.79
   4   2  -9 1420.84  311.60
   4  -2  -9 1365.42  310.93
  -4  -2  -9 1028.27  262.19
  -4  -2  -9 1206.07  311.57
   4  -2  -9 1213.75  261.68
  -4   2  -9 1075.32  240.11
  -4   2  -9 1603.85  358.33
   4   2  -9 1307.36  292.35
   4  -2  -9 1228.49  286.88
  -4  -2  -9 1294.08  278.02
   4  -2  10    6.85   51.61
  -4   2  10    4.52   42.70
   4   2  10   16.79   32.83
  -4  -2  10    8.91   28.94
   4  -2  10   20.94   33.83
   4   2  10    4.67   42.73
  -4  -2 -10    3.89   31.83
  -4  -2 -10   26.88   43.36
   4  -2 -10    5.19   45.79
  -4  -2 -10   57.21   52.21
   4  -2 -10    6.64   30.74
   4   2 -10    7.51   44.57
   4   2 -10    6.01   41.78
   4  -2 -10    5.17   46.79
  -4   2 -10   14.33   47.68
   4   2 -10   11.37   38.93
  -4  -2 -10    5.31   46.07
  -4   2 -10    6.15   32.77
  -4  -2  11   33.79   37.03
   4  -2  11   39.49   78.57
   4   2  11   38.62   53.56
   4   2  11   42.60   39.76
   4  -2  11   36.84   62.56
  -4   2  11   64.80   54.90
  -4  -2 -11   43.61   51.47
   4   2 -11   29.45   47.39
   4   2 -11   57.12   57.58
   4  -2 -11   43.82   58.37
   4  -2 -11   41.62   40.10
  -4  -2 -11   31.96   46.74
   4  -2 -11   32.42   56.62
  -4   2 -11   29.78   40.72
   4   2 -11    0.09   56.14
  -4  -2 -11   32.30   33.33
  -4  -2 -11   27.72   60.45
  -4   2 -11   33.90   54.94
   4   2  12 1261.65  281.97
  -4   2  12 1427.57  295.86
   4   2  12 1232.25  256.79
  -4  -2  12 1307.92  282.81
  -4   2  12 1288.99  283.24
  -4  -2  12 1159.35  243.22
   4  -2  12 1151.25  340.06
   4  -2  12 1262.84  273.08
   4   2  12 1203.89  233.87
   4   2 -12 1308.98  299.16
  -4  -2 -12 1079.67  234.15
   4   2 -12 1399.74  316.19
  -4  -2 -12  949.95  314.68
   4  -2 -12 1088.38  238.99
  -4   2 -12 1444.64  323.01
  -4  -2 -12  986.84  240.19
  -4   2 -12  874.73  205.06
   4  -2 -12 1159.69  273.10
  -4  -2  13  233.87   81.65
  -4   2  13  244.37   87.65
   4  -2  13  227.20   74.57
   4   2  13  247.23   92.22
   4  -2  13  250.89  108.31
  -4   2  13  230.03   75.20
  -4   2 -13  213.71   79.03
   4  -2 -13  223.31   86.31
  -4   2 -13  184.44  113.49
  -4  -2 -13  186.12   79.39
  -4  -2 -13  180.95   89.33
   4  -2 -13  296.70   76.47
   4   2 -13  290.02  102.04
   4   2 -13  236.72   94.28
   4  -3   0  377.12   82.80
  -4  -3   0  485.62  125.08
   4   3   0  563.97  127.10
  -4  -3   0  423.28  109.25
   4  -3   0  517.82  122.29
  -4  -3   0  728.88  166.15
   4  -3   0  521.39  133.24
   4  -3   0  500.62  110.27
   4  -3   1  600.13  143.49
   4  -3   1  627.94  128.74
  -4  -3   1  633.69  146.07
  -4  -3   1  584.57  145.41
  -4  -3   1  615.35  151.62
   4  -3   1  517.47  104.64
   4  -3   1  725.43  153.55
   4   3   1  717.86  155.72
  -4  -3   1  604.73  147.05
   4  -3  -1  671.30  136.94
   4  -3  -1  532.39  132.10
   4  -3  -1  704.43  133.91
  -4  -3  -1  636.14  140.05
   4  -3  -1  655.65  148.72
  -4  -3  -1  838.01  188.18
  -4  -3  -1  730.29  170.10
   4   3  -1  630.87  134.02
   4  -3   2  751.76  174.49
   4  -3   2  915.26  190.41
   4  -3   2  824.86  165.44
  -4  -3   2  804.78  187.16
  -4  -3   2  930.39  205.24
  -4  -3   2  796.89  183.52
   4   3   2  767.31  171.70
  -4  -3   2  753.39  162.65
   4  -3   2  678.37  130.48
  -4  -3  -2  652.99  155.16
   4   3  -2  776.03  153.09
  -4  -3  -2  567.07  111.71
  -4  -3  -2  690.95  167.99
   4  -3  -2  846.90  154.63
  -4  -3  -2  960.47  231.40
   4  -3  -2  832.11  157.26
   4  -3  -2  674.35  128.99
   4  -3  -2  799.27  173.26
  -4  -3  -2  816.40  163.83
   4  -3  -2  689.56  143.41
  -4  -3   3  443.67   91.40
  -4  -3   3  353.84  105.95
   4  -3   3  400.40  102.02
   4  -3   3  319.89   97.15
   4   3   3   -0.11   61.50
   4  -3   3  351.60   86.11
  -4  -3   3  334.60  112.12
   4  -3  -3  344.64  124.30
  -4  -3  -3  244.15   50.78
   4   3  -3  236.28   73.60
   4  -3  -3  287.50   73.19
   4  -3  -3  489.21   85.22
   4  -3  -3  260.50   60.81
  -4  -3  -3  318.17  117.79
   4   3  -3  304.04   84.51
  -4  -3  -3  331.97   68.94
  -4  -3  -3  269.13  126.38
   4   3  -3   23.60   58.33
  -4  -3  -3  290.26  130.96
   4  -3   4   80.98   58.29
  -4  -3   4   69.00   33.42
   4  -3   4  520.94   97.09
   4  -3   4   94.45   65.00
  -4  -3   4   75.67   65.81
  -4  -3  -4   84.84   67.16
   4  -3  -4   62.74   45.15
   4   3  -4   70.70   60.42
   4  -3  -4   58.54   36.28
   4   3  -4   66.31   30.34
  -4  -3  -4  695.38  124.32
   4  -3  -4   69.80   45.68
   4   3  -4   71.91   50.85
  -4  -3  -4   61.33   82.14
  -4  -3   5 3545.59  766.32
  -4  -3   5 3267.40  654.69
   4  -3   5 3913.37  813.29
   4  -3   5 3153.70  698.23
   4  -3   5 3923.20  825.01
   4   3  -5 3199.81  697.20
   4   3  -5 2980.00  617.97
   4   3  -5 3503.54  734.69
  -4  -3  -5 2720.25  650.12
  -4  -3  -5 2563.25  583.47
  -4  -3  -5 3135.47  699.90
   4  -3  -5 2501.58  544.13
   4  -3  -5 3047.37  648.35
  -4  -3  -5 2913.34  656.90
   4  -3  -5 2888.84  609.82
   4  -3   6  581.18  180.88
  -4  -3   6  519.24  140.61
   4   3   6  431.78   93.55
   4  -3   6  475.19  145.08
  -4  -3  -6  348.33  118.54
  -4  -3  -6  406.16  134.17
  -4  -3  -6  390.78  156.31
  -4   3  -6  571.81  150.98
  -4  -3  -6  432.76  142.24
   4  -3  -6  489.03  117.65
   4  -3  -6  376.22  107.37
   4   3  -6  545.18  131.26
   4   3  -6  478.80  134.67
   4  -3   7 2153.96  426.52
   4   3   7 1628.96  325.88
   4  -3   7 1699.35  390.79
  -4  -3   7 2039.40  419.79
   4   3  -7 1760.15  385.86
   4  -3  -7 1701.98  353.81
  -4  -3  -7 1406.85  339.21
  -4  -3  -7 1602.96  401.90
   4   3  -7 1615.72  338.48
  -4  -3  -7 1200.58  292.51
  -4  -3  -7 1571.56  362.41
  -4   3  -7 1690.73  378.39
   4  -3  -7 1427.44  320.63
  -4  -3   8  117.30   47.72
   4   3   8   61.31   37.07
  -4   3   8   -1.10   42.12
   4  -3   8   90.24   41.88
   4  -3   8   58.70   69.88
  -4  -3  -8   55.93   64.16
   4   3  -8   61.92   52.34
  -4  -3  -8  139.23   72.74
  -4  -3  -8   68.66   77.44
  -4  -3  -8   64.27   57.44
   4  -3  -8   56.48   59.98
  -4   3  -8   69.88   64.10
   4   3  -8   69.02   62.99
   4  -3  -8   52.20   55.40
   4  -3   9  110.02   81.59
  -4   3   9  114.53   54.35
   4   3   9  114.64   48.94
   4   3  -9  116.23   68.30
   4  -3  -9  138.62   72.70
  -4  -3  -9   77.22   62.77
   4   3  -9  110.10   73.57
  -4   3  -9  129.58  145.53
  -4  -3  -9  117.06   74.47
  -4  -3  -9   97.35   70.12
   4  -3  -9  177.49   77.35
  -4  -3  -9  133.04   81.91
  -4  -3  10  160.39   50.85
  -4   3  10  166.34   60.59
   4  -3  10  165.29   94.54
   4   3  10  152.12   57.82
  -4   3 -10  185.38   88.08
   4  -3 -10  145.26  128.64
   4   3 -10  159.69   82.67
   4   3 -10  174.55   78.96
  -4  -3 -10  162.81  126.11
  -4  -3 -10  143.14   74.97
  -4  -3 -10  118.79   69.18
  -4  -3 -10  125.88   78.40
   4  -3 -10  166.28   83.61
   4  -3  11  817.38  215.89
   4   3  11  788.91  212.08
   4   3  11  800.27  185.95
  -4   3  11  883.68  173.15
  -4  -3  11  718.46  144.49
  -4  -3 -11  628.64  175.19
   4  -3 -11  659.50  142.69
   4  -3 -11  708.16  185.99
  -4  -3 -11  616.57  140.95
  -4  -3 -11  592.87  154.67
   4   3 -11  838.52  204.76
  -4   3 -11  821.82  195.79
   4   3 -11  759.14  196.40
   4   3  12  413.93  100.88
   4   3  12  433.23  103.71
  -4  -3  12  326.56   67.34
   4  -3  12  433.64  133.42
  -4   3  12  450.74  121.32
   4  -3 -12  389.51  121.40
   4  -3 -12  197.86   48.37
  -4  -3 -12  310.30   89.20
  -4   3 -12  476.95  130.22
   4   3 -12  470.48  130.96
   4   3 -12  430.23  126.22
  -4  -3 -12  340.52  109.66
  -4  -4   0  315.19   98.45
  -4  -4   0  176.15   77.58
   4   4   0  227.61   73.72
   4  -4   0  184.84   66.76
   4  -4   0  293.88   81.23
  -4  -4   0  283.53  109.98
   4  -4   0  208.92   92.71
  -4  -4   1 1044.87  249.27
   4  -4   1  610.07  153.40
   4  -4   1 1116.97  232.05
   4  -4   1 1307.34  274.09
  -4  -4   1 1069.87  243.70
   4   4   1 1142.88  245.65
  -4  -4   1 1021.55  238.77
   4  -4  -1 1240.20  253.23
   4  -4  -1 1062.82  220.41
   4   4  -1 1186.34  232.77
  -4  -4  -1 1360.11  281.36
   4  -4  -1 1057.29  214.20
  -4  -4  -1 1105.96  270.90
  -4  -4  -1 1030.36  222.16
  -4  -4   2  832.82  222.53
   4  -4   2  841.70  199.21
  -4  -4   2  718.57  185.77
  -4  -4   2  682.88  180.35
   4  -4   2  725.48  164.28
   4   4   2  716.66  179.55
   4  -4   2  834.95  181.18
  -4  -4  -2  538.10  140.65
   4   4  -2  653.79  131.00
  -4  -4  -2  636.73  136.88
  -4  -4  -2  744.42  212.49
   4  -4  -2  621.38  135.14
   4  -4  -2  720.79  147.29
  -4  -4  -2  794.78  211.59
   4   4  -2  611.29  157.23
   4  -4   3 1399.78  316.08
   4  -4   3 1751.95  349.68
   4   4   3 1167.83  276.48
   4  -4   3 1035.07  234.03
  -4  -4   3 1135.06  274.78
  -4  -4   3 1339.49  289.44
  -4  -4  -3 1043.43  278.99
  -4  -4  -3  927.60  220.82
   4   4  -3 1105.38  257.60
  -4  -4  -3 1239.66  304.05
   4   4  -3 1066.93  247.07
  -4  -4   4 1542.25  357.75
  -4  -4   4 1375.02  328.04
   4   4   4 1298.26  298.72
   4  -4   4 1683.93  367.53
   4  -4   4 1242.50  277.71
   4  -4   4 1687.79  377.69
  -4  -4  -4 1150.69  303.54
   4   4  -4 1328.22  297.44
  -4  -4  -4 1131.66  296.98
  -4  -4  -4  985.63  236.73
   4   4  -4 1431.36  320.53
  -4  -4   5  611.96  173.71
   4  -4   5  528.31  139.03
   4  -4   5  741.06  198.27
   4  -4   5  719.55  261.07
   4   4   5  599.53  164.87
  -4  -4   5  718.60  153.47
   4  -4  -5  433.36  106.21
  -4  -4  -5  434.56  150.36
   4   4  -5  584.73  153.48
  -4  -4  -5  440.28  123.93
   4  -4  -5  556.14  126.20
   4   4  -5  630.97  167.81
  -4  -4  -5  479.48  168.60
  -4  -4   6  206.81   88.33
   4  -4   6  217.89   91.02
  -4  -4  -6  101.48   54.96
   4   4  -6  173.59   77.23
  -4  -4  -6  288.77  110.60
   4  -4  -6  129.21   55.56
  -4  -4  -6  117.84   82.61
   4   4  -6  163.91   75.73
  -4   4  -6  262.93   97.30
   4  -4  -6  157.16   59.48
  -4  -4   7  562.50  145.04
   4  -4   7  639.42  151.58
   4  -4   7  460.52  125.13
   4   4   7 1244.30  248.80
  -4  -4  -7  399.66  134.36
  -4  -4  -7  333.07  120.43
  -4   4  -7  485.83  146.87
  -4  -4  -7  319.51   92.00
   4  -4  -7  458.85  110.73
   4   4  -7  498.38  125.80
   4  -4  -7  395.71  105.18
   4   4  -7  442.00  125.04
   4   4   8   68.73   67.15
   4  -4   8   77.79   56.17
   4  -4   8  102.32   51.55
  -4  -4   8   79.65   50.49
   4   4  -8   71.06   54.31
  -4  -4  -8   54.92   38.92
  -4  -4  -8   47.92   64.04
   4   4  -8   67.18   55.96
   4  -4  -8   68.05   45.11
   4  -4  -8   62.84   48.87
  -4  -4  -8   60.96   61.09
  -4   4  -8   71.82   67.33
  -4  -4   9  712.81  146.30
   4  -4   9  816.08  155.18
   4   4   9  575.06  155.65
   4  -4   9  569.71  144.50
  -4  -4  -9  396.15   97.32
   4  -4  -9  556.64  131.13
  -4   4  -9  694.02  202.38
   4   4  -9  613.06  158.57
  -4  -4  -9  535.05  139.41
   4   4  -9  573.24  148.58
  -4  -4  -9  390.78  127.99
   4  -4  -9  534.46  139.31
   4  -4  10  272.03  130.05
  -4   4  10  275.78   78.38
   4   4  10  284.07  106.12
   4   4 -10  283.34  103.26
   4   4 -10  259.46   95.06
  -4  -4 -10  249.52   74.59
   4  -4 -10  239.46   98.76
  -4  -4 -10  187.03   85.93
  -4   4 -10  298.14  110.74
   4   4  11    8.01   40.61
   4  -4  11    4.35   32.37
   4   4 -11    6.03   36.59
  -4  -4 -11    6.48   34.91
   4  -4 -11    3.65   33.18
  -4   4 -11    3.26   36.62
   4   4 -11    2.07   39.12
  -4  -5   0  213.08   72.43
  -4  -5   0  428.62  134.37
   4  -5   0  247.04   69.92
   4  -5   0  240.65   77.89
  -4  -5   1 1228.61  270.84
   4  -5   1 1595.38  333.59
   4  -5   1 1434.34  290.62
  -4  -5   1 1517.41  341.42
   4   5   1 1158.95  232.47
  -4  -5  -1 1212.65  246.35
   4  -5  -1 1448.85  283.50
  -4  -5  -1 1360.51  327.21
   4   5  -1  909.59  193.96
   4   5  -1 1213.06  277.48
   4  -5  -1 1501.16  286.72
   4   5   2   97.14   47.33
  -4  -5   2  106.92   76.89
   4  -5   2  137.95   63.69
   4  -5   2  133.59   80.56
  -4  -5   2  105.64   69.55
  -4  -5  -2  324.49  124.50
   4   5  -2  249.12   93.70
  -4  -5  -2  109.32   89.10
   4   5  -2   79.83   39.93
   4   5   3  605.24  182.31
   4  -5   3  684.95  163.78
  -4  -5   3  577.58  160.34
   4  -5   3  703.75  180.13
  -4  -5   3  631.24  165.14
   4   5  -3  566.57  156.29
  -4  -5  -3  502.52  169.58
   4   5  -3  432.42  102.23
  -4  -5  -3  608.77  181.19
  -4  -5   4  938.97  193.59
  -4  -5   4  755.77  187.25
   4  -5   4  994.48  224.70
   4   5  -4  586.79  125.03
  -4  -5  -4  830.88  205.94
  -4  -5  -4  618.79  180.27
  -4   5  -4  262.27  104.69
   4   5  -4  797.15  188.12
  -4  -5   5  162.33   54.76
   4  -5   5  183.80   88.64
   4   5   5  168.29   72.38
  -4  -5   5  163.23   80.27
  -4  -5  -5  155.60  137.13
  -4   5  -5  158.88   82.27
  -4  -5  -5  122.04   81.96
   4   5  -5  113.92   45.03
   4   5  -5  152.26   77.23
  -4  -5   6  467.21   90.11
  -4  -5   6  434.18  122.48
   4   5   6  375.11  108.83
   4  -5   6  554.78  144.39
  -4  -5  -6  348.44  113.06
  -4   5  -6  375.06  120.92
   4   5  -6  380.06  107.89
   4   5  -6  246.60   69.54
  -4  -5  -6  335.76  123.16
   4  -5   7  160.10   71.02
  -4  -5   7  136.04   66.24
   4   5   7  109.44   63.89
  -4  -5  -7  109.37   62.75
   4   5  -7  113.36   55.72
   4   5  -7  104.00   42.25
  -4  -5  -7  100.71   77.90
  -4   5  -7  128.09   73.52
   4   5   8  360.19  103.49
  -4  -5   8  366.30   89.38
   4  -5   8  440.47   98.42
  -4   5  -8  212.10  123.29
   4   5  -8  350.84  107.95
  -4  -5  -8  335.85   92.18
  -4  -5  -8  299.40  173.44
  -4  -6   0  524.71  126.66
   4  -6   0  498.42   90.48
  -4  -6   0  219.56   40.10
  -4  -6   1   16.57   24.39
   4  -6   1   21.13   56.52
  -4  -6   1   21.81   49.22
  -4  -6  -1   99.29   58.14
   4   6  -1  472.28   88.55
   4   6   2  347.52   99.56
  -4  -6   2  354.88   81.50
   4  -6   2  436.27   94.24
  -4  -6   2  537.67  170.41
  -4  -6  -2  411.02  115.07
   4   6  -2  413.18  149.81
  -4  -6   3   45.64   38.03
  -4  -6   3   37.72   34.13
   4   6   3   34.29   40.74
   4  -6   3   61.03   37.97
   4   6  -3   54.00   45.79
  -4  -6  -3   43.53   46.75
  -4   6  -3   32.01   33.06
   5   0   0   19.23   34.32
   5   0   0    5.16   20.34
  -5   0   0   11.56   21.21
   5   0   0   -0.07   30.74
   5   0   0    1.83   23.33
   5   0   0   29.42   25.08
  -5   0   0    5.29   39.35
  -5   0   0   26.46   30.07
  -5   0   0    2.40   18.42
   5   0   0    3.69   28.53
  -5   0   0    2.52   22.65
  -5   0   0    1.62   35.41
  -5   0   0    0.01   17.80
   5   0   1   -0.00   17.45
  -5   0   1   61.96   26.72
  -5   0   1    0.87   22.31
  -5   0   1   10.60   21.87
  -5   0   1   15.81   44.43
   5   0   1    0.32   19.74
   5   0   1    0.90   22.54
  -5   0   1    0.96   16.33
   5   0   1   18.17   34.69
   5   0   1    1.59   23.03
   5   0   1    4.18   22.16
  -5   0   1    1.90   13.24
  -5   0   1    0.04   19.09
  -5   0   1   30.63   34.11
  -5   0  -1    0.40   35.85
   5   0  -1    7.95    5.70
  -5   0  -1    1.08   24.87
   5   0  -1    3.67   32.99
  -5   0  -1   40.76   26.30
   5   0  -1    2.26   29.02
  -5   0  -1   22.96   31.16
  -5   0  -1  113.05   39.53
   5   0  -1    3.70   24.44
  -5   0  -1   -0.00   17.78
  -5   0  -1    0.27   18.57
   5   0  -1   -0.02   21.17
   5   0   2    1.06   22.33
  -5   0   2  101.99   31.78
   5   0   2   39.10   34.34
  -5   0   2    4.41   48.13
   5   0   2   -0.04   16.77
   5   0   2    0.52   20.18
  -5   0   2    6.75    6.77
  -5   0   2    0.91   24.19
  -5   0   2   12.39   17.08
   5   0   2   11.31   21.56
   5   0   2   68.49   22.16
   5   0   2   19.75   27.87
  -5   0   2    1.74   34.44
  -5   0   2    0.76   23.75
  -5   0  -2   16.61   23.85
   5   0  -2   14.87   31.48
   5   0  -2    1.00    5.29
  -5   0  -2    0.20   19.82
  -5   0  -2    2.04   21.05
  -5   0  -2   -0.02   16.04
   5   0  -2    0.68   20.12
   5   0  -2    3.53   35.50
  -5   0  -2   65.43   30.46
   5   0  -2   -0.01    7.86
  -5   0  -2    0.79   19.67
   5   0  -2   -0.02   25.57
   5   0  -2   16.97   30.12
  -5   0   3    3.16   25.94
   5   0   3    5.53   16.62
   5   0   3    5.36   24.51
   5   0   3    3.14   25.76
   5   0   3    4.77   20.69
   5   0   3   12.34   17.54
   5   0   3    1.90   13.65
   5   0   3    2.48    4.30
  -5   0   3    2.44   23.85
  -5   0   3    8.97   44.62
   5   0   3    8.25   31.22
  -5   0   3    1.35   61.98
  -5   0   3    9.87   25.57
   5   0  -3    0.93    6.87
   5   0  -3  134.45   39.44
  -5   0  -3    1.07   14.59
  -5   0  -3    1.18   26.83
  -5   0  -3    3.04   21.34
   5   0  -3   -0.03   19.61
  -5   0  -3    5.10   23.52
   5   0  -3   39.75   22.94
  -5   0  -3    9.78   13.12
   5   0  -3    1.65   11.98
   5   0  -3    1.40   25.67
  -5   0  -3    0.80   19.09
   5   0  -3   -0.04    9.33
   5   0  -3    3.11   20.22
   5   0   4    1.91   28.62
  -5   0   4  138.09   34.13
   5   0   4    1.03    6.47
  -5   0   4    4.39   76.39
   5   0   4   -0.15   15.50
   5   0   4    3.70   12.55
  -5   0   4   -0.26   29.96
   5   0   4    2.06   28.55
   5   0   4   10.43   20.29
   5   0   4    8.46   29.09
  -5   0   4    1.62   26.48
   5   0   4    3.39   34.17
   5   0   4    2.36   18.65
  -5   0   4    0.41   22.30
   5   0   4    0.34   13.26
  -5   0  -4    0.07   14.23
  -5   0  -4    0.64   26.44
   5   0  -4   86.96   18.92
  -5   0  -4   30.00   19.54
   5   0  -4    0.26   18.34
   5   0  -4    3.46   14.41
   5   0  -4    9.06    9.94
   5   0  -4   15.17   24.80
   5   0  -4    0.88   21.27
  -5   0  -4   -0.14   27.72
   5   0  -4    5.26   28.38
   5   0  -4  154.33   33.94
   5   0   5    0.96   11.92
   5   0   5   14.63    9.16
  -5   0   5    0.08   32.83
   5   0   5  100.58   37.42
  -5   0   5    0.03   48.10
   5   0   5    2.56   39.66
   5   0   5    3.03   11.48
   5   0   5  142.03   43.15
  -5   0   5    0.01   27.42
   5   0   5    0.65   23.28
  -5   0   5   68.76   59.32
   5   0   5    3.60   21.31
   5   0   5  110.88   38.78
   5   0  -5    2.83   22.22
   5   0  -5    2.36   14.98
   5   0  -5   19.34   22.32
   5   0  -5   19.49   30.23
  -5   0  -5    0.23   20.25
   5   0  -5   27.07   28.04
   5   0  -5    0.61   24.95
  -5   0  -5   -0.10   31.49
   5   0  -5    1.29   12.34
  -5   0  -5    0.04   13.19
  -5   0  -5    0.88   22.17
  -5   0  -5    0.84   19.56
   5   0   6  252.42   83.77
   5   0   6    3.56   40.72
  -5   0   6    0.03   35.03
   5   0   6    5.43   27.07
   5   0   6   70.49   16.89
  -5   0   6   81.82   35.38
  -5   0   6    1.05   25.24
   5   0   6   -0.06   29.01
  -5   0  -6    1.26   41.52
  -5   0  -6    0.42   21.77
  -5   0  -6    2.31   24.74
   5   0  -6    1.46   31.62
  -5   0  -6   25.58   34.28
   5   0  -6    0.76   19.29
   5   0  -6   27.23   20.15
   5   0  -6   -0.31   32.41
   5   0  -6   -0.80   32.64
   5   0  -6    0.72   27.33
   5   0  -6   34.78   43.86
  -5   0  -6    6.96   14.86
   5   0  -6   10.78   31.60
   5   0   7    1.39   61.13
   5   0   7    2.97   38.52
   5   0   7    4.52   11.21
   5   0   7    1.41   25.35
   5   0  -7   -0.02   23.18
   5   0  -7    0.16   29.01
  -5   0  -7    8.26   45.61
   5   0  -7   -0.04   18.19
   5   0  -7    0.12   29.73
   5   0  -7    1.23   32.81
   5   0  -7   23.94   35.81
  -5   0  -7    1.79   31.53
   5   0   8    1.87   48.01
   5   0   8   10.83   80.73
   5   0   8   13.61   33.23
  -5   0   8    2.58   45.90
  -5   0  -8   29.17   44.45
   5   0  -8   15.65   39.19
   5   0  -8    0.79   44.96
   5   0  -8   23.34   23.50
   5   0  -8    1.00   26.46
  -5   0  -8    0.55   60.76
   5   0   9    0.67   49.03
   5   0   9    0.23   32.01
  -5   0   9   23.42   48.75
   5   0   9   15.60   48.02
   5   0  -9   56.33   61.42
  -5   0  -9   20.57   44.21
   5   0  -9   -0.68   28.51
   5   0  -9    0.99   22.79
   5   0  -9    0.79   25.36
  -5   0  -9    0.65   63.10
   5   0  -9   12.51   37.50
   5   0  10    0.73   41.34
   5   0  10    2.11   62.78
  -5   0  10    0.19   61.77
   5   0  10    3.59   61.38
   5   0 -10    0.35   29.08
   5   0 -10   76.99   43.03
   5   0 -10  125.86   48.27
   5   0 -10    0.11   47.17
   5   0 -10    0.33   63.70
  -5   0 -10  286.64   99.37
  -5   0  11   22.19   45.30
   5   0  11  111.93   69.79
   5   0  11    2.48   49.27
   5   0  11   -0.29   32.09
   5   0 -11    4.91   25.32
   5   0 -11    0.01   25.96
   5   0 -11   21.51   38.26
  -5   0 -11    0.02   60.45
   5   0 -11    0.85   54.40
   5   0 -11    3.71   37.56
  -5   0 -11   -0.31   60.39
  -5   0  12    0.49   14.11
   5   0  12    3.84   24.08
   5   0  12    0.71   49.33
  -5   0  12    0.70   39.06
   5   0  12   11.00   38.11
   5   0 -12    2.13   40.81
  -5   0 -12    1.33   47.95
  -5   0 -12    0.29   40.66
   5   0 -12   -0.68   28.37
   5   0 -12    1.15   26.33
   5   0  13    3.48   40.87
  -5   0  13    3.92   47.26
  -5   0  13    2.72   43.44
   5   0  13    1.18   52.51
   5   0 -13    1.76   29.94
   5   0 -13    0.45   24.82
  -5   0 -13    2.42   35.23
  -5   0 -13  174.75   66.81
  -5   0  14   -0.06   25.95
  -5   0  14    1.18   27.30
   5   0  14    0.94   42.18
   5   0  14    1.15   32.59
   5   0 -14   -0.85   11.89
  -5   0 -14    2.33   34.42
  -5   1   0 3546.80  747.09
   5   1   0 5477.02 1119.17
   5  -1   0 7138.70 1502.92
  -5   1   013457.01 2663.82
   5   1   0 6941.80 1467.51
  -5  -1   0 3137.94  669.21
   5   1   012525.84 2447.77
   5   1   024543.71 4852.07
  -5   1   0 4759.05  967.43
  -5  -1   010015.39 2048.83
   5  -1   0 7434.33 1519.18
   5  -1   0 3897.13  768.65
  -5  -1   0 5217.78 1105.14
  -5  -1   015204.55 3016.82
  -5   1   0 6848.80 1435.81
   5   1   0 4582.76  952.31
   5  -1   0 6391.09 1315.10
   5   1   0 4835.92 1019.75
   5   1   0 4475.23  994.02
  -5  -1   0 3428.47  715.52
   5  -1   0 3979.13  814.21
  -5   1   0 5131.92 1118.36
  -5  -1   0 3823.40  777.57
  -5  -1   0 3770.62 1028.53
  -5   1   0 4565.40  926.77
   5  -1   0 6711.69 1397.98
  -5   1   1 9854.04 2224.23
   5  -1   111674.26 2720.43
   5   1   111251.80 2582.99
   5   1   116772.67 3773.47
   5  -1   1 9959.33 2281.38
  -5  -1   1 9412.06 2134.94
  -5  -1   1 8545.03 2221.89
   5  -1   111505.53 2606.03
   5   1   112197.74 2746.98
   5  -1   1 7570.25 1672.11
  -5   1   110037.11 2302.81
   5   1   110969.90 2508.50
  -5  -1   1 8198.75 1848.35
  -5  -1   1 8119.71 1819.90
  -5  -1   112926.67 2949.63
   5   1   114232.26 3161.21
   5  -1   1 8101.91 1804.31
  -5   1   1 8514.85 1971.90
  -5   1   1 9478.48 2163.73
  -5   1   111830.06 2638.24
  -5  -1   110996.36 2515.16
   5  -1   1 9835.59 2194.68
   5  -1   111055.20 2537.99
  -5  -1   1 5829.84 1351.98
   5   1   110339.47 2363.22
   5   1   111748.23 2651.80
  -5  -1  -110551.93 2428.35
   5   1  -110361.17 2330.05
   5   1  -110408.92 2358.01
   5   1  -1 9893.06 2268.96
  -5   1  -1 8910.93 2030.05
  -5   1  -1 6052.09 1401.16
   5  -1  -110365.71 2364.26
  -5  -1  -114994.36 3379.48
  -5   1  -1 9506.68 2136.77
  -5  -1  -1 7701.57 1719.03
   5  -1  -110800.59 2492.01
   5   1  -111897.65 2661.79
  -5   1  -1 8572.48 1973.16
   5  -1  -1 8921.69 1940.07
  -5  -1  -1 9024.05 2339.48
  -5  -1  -1 7638.72 1736.64
  -5   1  -1 9171.63 2095.81
   5  -1  -112012.88 2737.31
   5  -1  -110473.40 2364.08
   5   1  -112721.87 2904.58
   5   1  -111389.80 2605.04
   5   1  -110982.56 2453.42
  -5  -1  -1 6658.60 1525.12
   5  -1  -1 8639.98 1947.81
   5  -1  -1 6674.51 1453.17
  -5  -1  -110566.12 2437.78
  -5   1   2  205.63   31.43
   5  -1   2  200.94   76.55
   5  -1   2  225.88   60.78
   5  -1   2  154.12   34.49
  -5  -1   2  125.48   41.28
  -5   1   2  196.97   63.63
   5   1   2  191.47   65.11
   5   1   2  241.11   66.91
   5   1   2  229.58   70.26
   5  -1   2  218.47   38.66
  -5  -1   2  190.52  152.80
  -5   1   2  218.62   35.48
  -5  -1   2  214.32   48.33
  -5  -1   2  197.05   65.92
   5   1   2  190.50   41.09
   5  -1   2  152.94   28.81
   5   1   2  192.26   55.82
  -5  -1   2  205.26   75.97
   5   1   2  192.94   75.38
  -5   1   2  143.96   65.45
   5   1   2  198.42   61.05
  -5   1   2  168.17   46.65
   5  -1   2  247.79   75.57
  -5   1   2  144.11   51.34
   5  -1   2  208.72   67.46
  -5  -1   2  232.43   63.08
  -5  -1   2  141.54   35.82
  -5   1  -2  163.18   55.17
   5   1  -2  251.74   83.65
   5   1  -2  135.35   41.82
  -5   1  -2  195.40   67.33
   5   1  -2  188.91   77.04
   5  -1  -2  492.02   86.47
  -5  -1  -2  141.19   40.01
  -5  -1  -2  181.77   60.55
   5  -1  -2  143.81   21.22
  -5  -1  -2  139.68   28.74
   5  -1  -2  203.66   69.08
  -5  -1  -2  195.14   76.27
   5  -1  -2  195.23   57.86
  -5  -1  -2  136.96  157.73
  -5   1  -2  173.98   47.39
   5   1  -2  241.04  126.22
   5   1  -2  190.63   39.32
  -5   1  -2  128.76   44.40
   5  -1  -2  201.06   74.78
  -5  -1  -2  188.77  107.98
   5   1  -2  171.17   60.32
   5   1  -2  176.12   79.35
  -5   1  -2  159.90   84.84
   5   1  -2  191.72   46.28
   5  -1  -2  232.85   38.73
   5   1  -2  253.82   61.17
   5   1  -2  179.68   60.54
   5  -1  -2  162.03   46.88
  -5  -1   3 5486.16 1149.77
  -5  -1   3 6580.54 1501.62
  -5   1   3 3902.25  849.52
  -5   1   3 4393.50  944.01
   5  -1   3 5324.65 1122.02
  -5  -1   3 5589.72 1171.05
   5   1   3 5837.80 1218.49
   5   1   3 6370.99 1320.94
  -5   1   3 4713.65  982.70
   5  -1   3 5185.14 1090.97
   5  -1   3 6045.21 1237.25
   5  -1   3 5392.84 1128.93
   5  -1   3 4262.35  867.38
  -5  -1   3 3946.44  812.62
   5   1   3 5963.72 1251.78
  -5   1   3 3325.54  718.35
  -5  -1   3 4955.16 1059.22
   5   1   3 5208.51 1111.38
   5  -1   3 6245.92 1314.55
   5   1   3 4465.13  900.85
   5   1   3 5391.98 1122.15
   5   1   3 4864.91  979.96
   5   1   3 5960.42 1226.25
   5   1  -3 4904.61 1019.86
   5   1  -3 5135.57 1140.08
   5   1  -3 4516.22  958.28
   5  -1  -3 5251.09 1113.76
  -5   1  -3 4279.50  904.08
   5  -1  -3 5549.50 1174.43
  -5   1  -3 4285.19  910.21
   5   1  -3 5224.92 1069.50
   5  -1  -3 5192.68 1055.85
  -5  -1  -3 4318.34  915.36
  -5   1  -3 4582.38  957.47
  -5  -1  -3 4039.37  831.70
  -5  -1  -3 3868.27  984.42
  -5  -1  -3 4965.59 1019.36
  -5   1  -3 5500.43 1128.13
   5   1  -3 4042.32  835.14
   5   1  -3 5194.03 1079.77
  -5   1  -3 3853.93  814.64
   5   1  -3 5180.93 1029.74
  -5  -1  -3 3832.94  847.72
   5  -1  -3 4902.66 1025.07
  -5  -1  -3 3580.01  731.64
   5  -1  -3 4781.04 1027.02
   5   1  -3 5116.17 1083.63
  -5  -1  -3 5296.26 1133.39
   5   1  -3 4133.05  844.66
  -5   1   4  433.18   95.40
   5  -1   4  527.87  171.33
   5   1   4  454.30   80.95
  -5   1   4  602.67  128.58
   5   1   4  436.24  110.84
  -5  -1   4  430.14  113.95
   5  -1   4  442.60  104.30
  -5   1   4  467.08  111.87
  -5  -1   4  357.93   87.71
   5   1   4  491.51  100.61
   5   1   4  534.90  143.50
  -5   1   4  236.37   78.21
   5  -1   4  444.00  106.03
   5   1   4  510.14  107.51
   5  -1   4  493.85  108.58
   5  -1   4  398.11   76.31
  -5  -1   4  359.80   68.99
   5  -1   4  986.75  164.01
  -5  -1   4  372.30  113.26
   5   1   4  632.42  133.08
  -5   1   4  294.14   78.85
  -5  -1   4  431.15   89.07
   5   1   4  506.06  116.68
   5   1   4  404.11   73.25
   5  -1  -4  414.92   71.46
  -5   1  -4  375.00   86.54
   5  -1  -4  407.45   91.99
   5   1  -4  406.24  100.30
   5   1  -4  399.12   72.54
   5   1  -4  412.71   93.41
  -5  -1  -4  332.66  151.01
   5   1  -4  323.45   68.00
  -5   1  -4  834.37  139.00
  -5   1  -4  394.69   91.25
   5  -1  -4  419.59   71.36
   5  -1  -4  388.92   88.64
  -5  -1  -4  338.89  102.02
   5   1  -4  361.53   67.50
  -5   1  -4  374.95  105.62
  -5   1  -4  407.26   95.33
   5   1  -4  426.13  109.44
   5   1  -4  411.12  109.63
  -5  -1  -4  412.28   97.53
  -5  -1  -4  422.36  115.50
   5  -1  -4  688.11  179.69
   5   1  -4  532.43  112.07
  -5  -1  -4  354.51   66.04
   5  -1  -4  484.40  116.06
  -5  -1   5  518.54  117.72
  -5  -1   5  741.43  171.83
   5  -1   5  640.17  148.10
   5  -1   5  743.17  157.67
   5   1   5  646.73  114.28
   5  -1   5  648.15  142.25
   5  -1   5  607.68  116.74
   5  -1   5  690.57  152.28
  -5   1   5  650.89  137.20
  -5   1   5 2412.01  391.68
   5  -1   5  805.72  167.42
  -5   1   5  337.57   99.63
   5  -1   5  736.91  155.77
  -5   1   5  471.18  117.81
   5   1   5  920.84  184.30
  -5  -1   5  503.70   95.12
   5   1   5  661.61  142.01
   5   1   5  663.07  152.77
  -5  -1   5  660.11  132.97
  -5  -1  -5  476.70   83.25
  -5  -1  -5 1563.83  287.50
  -5  -1  -5  497.63  108.05
  -5   1  -5  624.55  145.71
   5  -1  -5  594.33  129.09
  -5  -1  -5  585.32  117.16
  -5  -1  -5  533.89  160.37
   5   1  -5  585.60  122.74
   5  -1  -5  605.88  107.46
   5   1  -5  611.93  111.48
   5   1  -5  648.78  135.71
  -5   1  -5  588.54  119.44
  -5   1  -5  598.27  134.81
   5  -1  -5  619.63  130.40
   5  -1  -5  679.89  151.59
  -5   1  -5  317.57   83.93
   5   1  -5  501.63  103.62
   5   1  -5  541.06   99.74
  -5  -1  -5  458.02  133.37
   5   1  -5  643.69  150.15
  -5   1  -5  568.24  115.78
   5   1  -5  681.46  139.75
   5  -1  -5  621.46  111.01
  -5  -1   6  232.91   69.56
   5   1   6  241.40   52.02
   5  -1   6  357.85   73.36
  -5  -1   6  228.01   67.24
   5  -1   6  238.01   59.92
   5   1   6  276.59   90.39
   5  -1   6  241.80   76.65
   5  -1   6  233.96   75.29
   5   1   6  246.23   76.76
   5  -1   6  310.38   88.48
  -5  -1   6  198.15   45.42
   5   1   6  277.18   69.37
  -5  -1   6  382.70  105.22
   5   1  -6  214.87   66.55
   5  -1  -6  279.67   84.19
   5   1  -6  266.92   72.07
  -5   1  -6  222.08   54.39
   5  -1  -6  221.86   72.85
   5  -1  -6  232.91   51.83
   5   1  -6  243.37   79.04
  -5   1  -6  238.94   64.92
   5   1  -6  242.02   69.90
  -5   1  -6  254.67   87.82
  -5  -1  -6  224.89   60.14
   5  -1  -6  286.90   85.09
   5   1  -6  189.56   42.06
  -5  -1  -6  250.85   63.43
  -5  -1  -6  185.82   90.56
   5  -1  -6  251.03   71.86
  -5  -1  -6  245.33   92.15
   5  -1  -6  234.66   52.52
  -5  -1   7 2229.53  458.73
   5  -1   7 2045.21  426.74
   5  -1   7 2016.77  430.59
   5   1   7 2172.51  466.06
   5  -1   7 1924.42  412.12
   5   1   7 2137.61  444.76
  -5  -1   7 2377.82  463.52
  -5   1  -7 2106.66  456.77
   5   1  -7 2152.94  421.52
  -5  -1  -7 1529.18  375.17
   5  -1  -7 1985.10  417.98
   5  -1  -7 1984.74  411.92
   5  -1  -7 1882.02  447.64
   5  -1  -7 1944.98  384.70
  -5   1  -7 1849.22  386.81
   5   1  -7 1980.49  424.65
   5  -1  -7 2292.94  480.89
  -5  -1  -7 1694.64  344.72
  -5  -1  -7 2035.25  453.02
   5   1  -7 2170.87  440.25
   5   1  -7 2189.34  478.80
  -5  -1  -7 1825.28  375.33
  -5  -1   8   79.54   59.05
   5   1   8   84.37   62.30
   5   1   8   89.64   74.65
   5  -1   8   88.80   57.96
   5  -1   8  117.33   64.85
   5  -1   8   93.08   65.37
   5   1  -8   96.50   45.19
  -5  -1  -8   56.03  135.00
  -5   1  -8  102.87   74.50
  -5  -1  -8   84.76   75.50
  -5  -1  -8   61.21   32.05
   5   1  -8   79.76   46.53
  -5  -1  -8   73.77   41.84
   5  -1  -8  193.58   64.25
   5  -1  -8   75.05   61.31
  -5   1  -8   68.50   50.77
   5  -1  -8   92.05   67.45
   5  -1  -8   88.09   38.45
   5   1  -8   76.11   64.94
   5   1  -8  110.09   54.51
   5   1   9  442.68  145.08
  -5   1   9  326.58  120.77
   5   1   9  396.10  124.66
   5  -1   9  515.69  130.10
  -5  -1   9  389.16  148.15
   5  -1   9  361.08  120.51
   5  -1   9  453.15  137.16
   5   1  -9  399.94  102.80
  -5   1  -9  300.71  100.11
  -5  -1  -9  309.09  139.75
   5  -1  -9  364.08  119.72
   5   1  -9  380.06  105.43
  -5  -1  -9  330.46   91.60
   5  -1  -9 1598.74  285.01
   5  -1  -9  397.53  169.61
   5   1  -9  453.18  148.09
  -5  -1  -9  344.92  136.61
   5  -1  -9  341.28   88.25
   5   1  -9  372.02   96.32
  -5   1  -9  363.94  133.50
   5   1  10  824.32  213.48
  -5   1  10  745.83  192.95
   5   1  10  751.57  192.22
   5  -1  10  742.32  176.62
   5  -1  10  793.95  199.03
   5  -1  10  724.59  249.13
  -5  -1  10  886.18  195.03
   5   1 -10  750.44  166.71
   5   1 -10  841.78  192.49
  -5   1 -10  589.83  157.64
  -5  -1 -10  652.56  203.84
   5   1 -10  759.91  176.75
  -5  -1 -10  638.09  150.81
   5  -1 -10  751.46  181.02
   5  -1 -10  650.16  149.44
   5   1 -10  817.58  216.28
  -5  -1 -10  601.08  192.06
   5  -1 -10  676.32  183.17
   5  -1 -10  744.12  182.06
  -5   1 -10 1041.72  268.91
   5  -1  11 1028.59  226.72
  -5  -1  11 1044.11  235.48
   5   1  11 1081.94  257.83
  -5   1  11 1055.27  254.99
   5   1  11 1167.68  277.25
   5  -1  11 1140.53  280.35
   5  -1  11  993.08  237.62
  -5  -1 -11  861.05  236.79
   5   1 -11 1055.02  217.09
  -5  -1 -11  856.02  194.52
  -5  -1 -11  880.84  246.26
  -5   1 -11 1368.44  336.14
   5  -1 -11  877.78  194.29
   5   1 -11 1022.42  225.81
   5  -1 -11 1003.89  235.38
  -5   1 -11  770.01  247.12
   5  -1 -11 1027.29  234.82
   5  -1 -11  986.29  225.10
   5   1 -11 1121.79  247.47
   5   1 -11 1101.93  269.64
  -5   1  12  192.40   81.38
   5  -1  12  365.71   96.09
  -5  -1  12  391.04  110.09
  -5   1  12  405.75  120.53
   5  -1  12  418.78  135.99
   5   1  12  381.53  123.58
   5   1  12  387.55  128.30
   5  -1  12  437.91  169.46
  -5  -1 -12  297.03  129.92
  -5   1 -12  372.03  139.88
   5   1 -12  389.13  109.24
   5   1 -12  391.92  106.91
   5  -1 -12  340.22  105.79
   5  -1 -12  359.30   94.97
   5   1 -12  358.53  123.51
  -5   1 -12  322.75  115.62
  -5  -1 -12  310.36  115.20
  -5  -1 -12  288.00   82.27
  -5   1  13  241.55   69.39
   5   1  13  282.02  102.37
  -5   1  13  289.62  100.83
  -5   1  13  269.61   79.83
   5  -1  13  275.64   73.93
   5  -1  13  281.18  108.60
  -5  -1  13  280.71  105.91
   5  -1  13  305.82  102.30
   5   1  13  286.12  103.21
  -5  -1  13  304.24   93.23
   5   1 -13  326.44   96.50
   5   1 -13  282.09   84.25
  -5  -1 -13  213.03   71.69
  -5  -1 -13  309.63  124.09
  -5  -1 -13  190.83   59.60
  -5   1 -13  242.50   94.24
  -5   1 -13  241.37   99.70
   5  -1 -13  246.41   70.38
   5   2   0 2443.75  466.16
   5  -2   0 1854.06  338.38
   5  -2   0 2090.43  417.18
   5   2   0 2384.82  461.63
   5  -2   0 2380.21  454.06
  -5  -2   0 2280.77  459.80
  -5  -2   0 3214.05  639.10
   5  -2   0 1881.50  353.88
   5  -2   0 2076.17  424.89
   5  -2   0 2216.75  404.64
   5   2   0 2490.35  475.05
  -5   2   0 1789.37  367.05
  -5   2   0 1620.37  305.31
  -5   2   0 1745.11  345.98
  -5   2   0 1302.00  271.06
  -5  -2   0 1359.80  274.25
  -5  -2   0 2838.74  566.39
  -5  -2   0 1979.97  385.48
   5   2   0 2473.62  520.53
   5   2   0 2741.78  544.78
  -5  -2   0 1773.84  393.40
   5   2   0 2006.53  404.46
   5   2   1  489.18  154.14
  -5  -2   1  927.14  165.35
  -5   2   1  377.50   70.12
  -5   2   1  481.90   94.65
   5  -2   1  513.52  132.81
  -5  -2   1  374.52   82.27
  -5  -2   1  935.91  196.89
  -5   2   1  507.06  109.74
   5  -2   1  558.14  120.90
  -5   2   1  370.29   81.75
  -5  -2   1  430.58  136.50
   5   2   1 2325.66  354.59
   5   2   1 2556.83  380.08
   5  -2   1  460.79  106.37
   5   2   1  676.93  156.27
  -5  -2   1  631.01  125.12
  -5   2   1  291.74   72.45
   5   2   1  562.52  127.84
  -5   2   1 1002.27  187.38
   5   2   1  443.28   80.90
   5  -2   1  400.47   91.63
   5  -2   1  487.46   92.25
   5   2   1  555.91  121.70
  -5  -2  -1  752.37  168.51
  -5  -2  -1 2062.49  305.61
   5  -2  -1  622.80  134.17
   5   2  -1  578.34  114.93
  -5  -2  -1  445.39   91.81
   5  -2  -1  476.22   81.80
  -5  -2  -1  320.19   73.34
   5  -2  -1  500.39  102.94
   5   2  -1  658.97  151.68
  -5  -2  -1  368.67  110.04
   5   2  -1  469.06  102.20
  -5   2  -1  369.56   84.96
  -5   2  -1  305.82   80.39
   5  -2  -1  475.04   87.54
  -5  -2  -1  464.24  120.04
   5   2  -1  513.85  133.30
  -5   2  -1  448.59  110.17
   5  -2  -1  381.71   73.16
   5   2  -1  513.15  112.64
   5  -2  -1  540.88  128.85
  -5   2   2  432.63   82.75
   5  -2   2  701.85  127.04
  -5   2   2  499.94  103.17
  -5   2   2  497.33  114.69
   5  -2   2  629.65  117.87
  -5   2   2  537.26  124.44
   5  -2   2  927.90  181.55
  -5  -2   2  898.81  168.20
  -5  -2   2  795.94  148.23
   5  -2   2  792.44  158.71
  -5   2   2  605.43  111.70
   5  -2   2  811.88  179.29
   5   2   2  723.44  129.50
   5   2   2  685.04  136.41
   5   2   2  808.71  169.32
   5   2   2  926.69  197.37
  -5  -2   2  817.16  207.76
   5   2   2  717.79  137.61
   5   2   2  852.48  170.67
  -5  -2   2  709.94  143.40
  -5  -2   2  512.17  108.16
  -5  -2   2  727.44  163.05
   5   2   2  997.69  197.87
  -5   2  -2  661.11  153.24
  -5   2  -2  580.10  124.41
   5  -2  -2  604.05  108.99
   5   2  -2  760.02  151.27
   5  -2  -2  809.08  169.75
  -5  -2  -2  754.02  175.22
   5  -2  -2  613.28  116.24
  -5  -2  -2  750.81  152.23
   5  -2  -2  727.46  155.31
  -5  -2  -2  627.88  197.26
  -5  -2  -2  587.54  140.07
   5   2  -2  784.06  177.42
   5   2  -2  745.89  140.97
  -5   2  -2  522.59  117.97
   5  -2  -2  800.57  168.35
  -5  -2  -2  595.88  117.02
   5   2  -2  667.04  132.50
   5   2  -2  746.31  147.98
  -5  -2  -2  517.47  103.33
   5   2   3 1226.55  250.17
   5   2   3 1096.07  206.40
   5   2   3 1312.73  236.13
  -5  -2   3 1144.76  207.16
  -5  -2   3 1203.62  252.12
  -5  -2   3 1405.99  321.28
   5  -2   3 1083.92  200.64
  -5   2   3  727.96  162.96
  -5   2   3  518.89  129.84
   5   2   3 1314.23  258.62
   5   2   3  997.29  196.94
   5  -2   3 1041.42  206.66
   5   2   3 1261.30  261.38
  -5  -2   3  851.10  170.40
   5  -2   3 1153.97  249.06
  -5  -2   3  992.91  201.74
   5   2   3 1229.77  242.62
   5  -2   3 1422.65  272.51
   5  -2   3  954.09  197.96
   5   2  -3  972.70  191.53
   5   2  -3 1092.83  242.13
  -5   2  -3  816.93  172.91
  -5   2  -3 1078.85  215.82
  -5   2  -3 1011.02  202.27
   5  -2  -3 1099.20  227.64
   5  -2  -3 1198.39  252.92
   5  -2  -3  959.97  187.04
   5  -2  -3  916.43  167.16
   5   2  -3 1085.07  208.74
   5   2  -3 1083.24  248.36
  -5  -2  -3  969.07  203.98
  -5   2  -3  962.68  187.23
   5   2  -3 1061.93  211.11
  -5  -2  -3 1092.28  243.65
  -5  -2  -3 1137.47  225.96
   5  -2  -3 1330.42  240.55
  -5  -2  -3  893.22  165.97
  -5  -2  -3 1045.06  248.03
   5   2  -3 1124.28  208.55
   5  -2   4 2229.27  448.26
  -5  -2   4 3837.49  877.67
   5   2   4 1728.00  354.31
   5  -2   4 3178.81  621.39
   5   2   4 2337.48  476.31
   5  -2   4 2246.10  440.45
  -5  -2   4 2160.73  446.33
   5  -2   4 2676.91  565.51
   5  -2   4 2216.47  440.58
   5   2   4 2162.40  437.02
   5   2   4 1779.52  362.59
   5  -2  -4 2618.48  536.66
   5  -2  -4 2473.59  465.71
   5  -2  -4 2086.43  403.85
   5   2  -4 2020.86  411.94
   5  -2  -4 2419.51  500.82
   5   2  -4 2485.55  492.92
  -5  -2  -4 2289.45  462.65
  -5   2  -4 2170.69  448.53
   5   2  -4 2637.86  511.49
  -5  -2  -4 2101.16  398.00
  -5  -2  -4 2334.37  477.20
   5   2  -4 2300.26  477.52
   5   2  -4 2291.06  472.00
  -5  -2  -4 2229.52  487.50
   5  -2  -4 2074.83  423.32
  -5  -2  -4 2284.37  514.88
   5   2   5  286.44   73.10
   5  -2   5  280.03   71.72
   5  -2   5  312.66  119.69
   5   2   5  281.22   77.72
   5  -2   5  254.95   71.18
   5  -2   5  279.86   68.62
   5  -2   5  409.27   99.00
  -5  -2   5  350.68  100.74
   5   2  -5  325.08   99.80
  -5  -2  -5  266.09   80.49
   5   2  -5  281.81   68.95
   5   2  -5  340.06  109.48
  -5  -2  -5  269.67  106.96
  -5   2  -5  346.50   97.20
   5  -2  -5  301.52   97.22
   5   2  -5  339.98   86.27
   5  -2  -5  279.52   95.67
  -5  -2  -5  271.67  122.05
   5  -2  -5  510.71   91.92
   5  -2  -5  252.98   76.36
   5  -2   6 1538.68  319.02
   5  -2   6 1466.67  300.32
   5   2   6 1612.55  327.23
  -5  -2   6 2085.72  421.39
   5  -2   6 2193.38  419.79
   5  -2   6 1808.24  473.81
   5   2   6 1429.29  302.29
   5  -2  -6 1625.33  387.12
   5   2  -6 1442.87  286.00
   5  -2  -6 1751.93  384.89
   5   2  -6 1757.20  375.62
  -5  -2  -6 1478.91  316.24
   5  -2  -6 1443.78  311.77
  -5   2  -6 1448.17  318.86
   5   2  -6 1688.91  335.40
   5  -2  -6 1402.82  275.78
  -5  -2  -6 1459.06  371.61
  -5  -2  -6 1865.21  387.69
  -5  -2  -6 1460.43  401.45
   5  -2   7  135.25   44.45
   5  -2   7   96.53  116.03
   5  -2   7  101.49   48.08
   5   2   7  102.74   53.34
   5   2   7  106.90   53.00
   5  -2   7  103.16   43.54
  -5  -2   7  128.60   53.76
   5   2  -7  102.33   41.45
  -5   2  -7   89.70   62.59
   5   2  -7   92.53   52.87
   5   2  -7  104.00   45.21
  -5  -2  -7   84.20   97.05
  -5  -2  -7  103.85   61.31
  -5  -2  -7   80.44   74.92
   5   2  -7  112.10   65.95
   5  -2  -7  117.89   67.27
   5  -2  -7  100.62   66.50
  -5  -2  -7   99.28   54.41
   5  -2  -7   94.27   59.44
  -5  -2   8  130.73   42.70
  -5  -2   8  197.40   56.81
   5  -2   8  142.56   85.00
   5  -2   8  152.03   62.03
   5  -2   8  130.89   49.17
   5   2   8  144.93   63.13
   5   2   8  145.10   67.17
   5  -2  -8  188.82   81.01
   5   2  -8  177.15   77.70
   5   2  -8  168.38   50.56
  -5  -2  -8  127.29   91.37
   5   2  -8  531.51  111.36
  -5   2  -8  112.46   43.84
   5   2  -8  267.15   76.40
  -5  -2  -8  547.57  113.70
  -5  -2  -8  126.44  113.85
  -5   2  -8  230.31  106.72
   5  -2  -8  130.43   75.90
  -5  -2  -8  180.14   70.76
   5  -2   9  154.65   49.30
   5   2   9  158.03   68.37
   5  -2   9  146.96   61.99
  -5   2   9  133.00   76.42
  -5  -2   9  131.99   43.98
   5   2   9  139.40   59.78
   5   2   9   -0.65   44.79
   5  -2   9  138.57   82.78
  -5   2  -9  157.69   91.64
  -5  -2  -9  236.69  101.03
  -5  -2  -9  130.23  104.78
   5   2  -9  166.13  116.88
  -5  -2  -9  131.03   62.99
   5  -2  -9  137.13   74.20
   5   2  -9  165.26  122.11
  -5   2  -9   96.89   43.35
   5   2  -9  156.47   63.83
  -5   2  10  545.80  146.59
   5  -2  10  558.62  137.50
   5   2  10  542.79  120.95
   5   2  10  523.37  128.88
   5  -2  10  630.07  257.34
   5   2  10  551.65  141.89
  -5  -2  10  487.16  107.85
  -5  -2 -10  449.40  147.56
   5   2 -10  572.33  148.36
  -5  -2 -10  447.06  121.90
  -5   2 -10  318.51   88.21
   5  -2 -10  514.88  144.32
  -5   2 -10  546.64  159.32
   5  -2 -10  567.26  154.18
   5   2 -10  547.82  141.85
   5   2 -10  564.24  138.75
  -5  -2 -10  406.07  143.51
   5  -2  11  150.64   95.43
   5   2  11  121.18   56.12
   5  -2  11  125.48   62.38
  -5   2  11  133.58   74.34
   5   2  11  130.98   73.82
   5   2  11  129.72   44.89
  -5  -2  11  117.99   47.06
   5   2 -11  123.37   67.75
   5   2 -11  130.99   73.81
  -5  -2 -11   98.49   86.98
  -5   2 -11  162.07  175.11
   5   2 -11  150.84   73.25
  -5   2 -11   75.11   69.21
  -5  -2 -11  111.25   62.59
  -5  -2 -11  111.68   77.59
   5  -2 -11  135.96   77.43
   5  -2 -11  127.67   76.16
   5  -2  12  233.06   75.85
  -5   2  12  263.36   84.54
  -5  -2  12  210.72   59.24
  -5  -2  12  220.91   81.79
   5  -2  12  258.26  110.41
   5   2  12  225.19   99.89
  -5   2  12    0.09   63.98
   5   2  12  241.13   91.94
  -5  -2 -12  202.94   80.00
   5   2 -12  242.17   88.89
  -5   2 -12  156.92   61.45
  -5  -2 -12  187.99   70.68
  -5   2 -12  267.42  111.41
   5  -2 -12  216.00   89.82
   5   2 -12  255.41   93.23
  -5  -2 -12  197.69  102.44
  -5   2  13  213.69   70.74
  -5  -2  13  207.27   72.03
  -5   2  13  212.96   75.55
   5   2  13  219.95   81.85
   5  -2  13  198.08   60.75
   5  -2  13  229.23   95.43
  -5  -2  13  173.93   56.87
  -5  -2 -13  215.18   94.20
  -5  -2 -13  134.56   49.99
  -5   2 -13  131.43   50.77
   5   2 -13  203.10   80.85
  -5   2 -13  186.74   83.17
   5  -2 -13  202.11   79.21
   5   2 -13  189.37  110.55
   5  -3   0 2123.99  483.28
  -5  -3   0 2193.12  480.90
   5   3   0 2653.90  610.41
  -5  -3   0 7220.06 1376.43
   5  -3   0 1993.50  428.32
  -5  -3   0 3214.75  669.82
  -5  -3   0 4638.04  969.17
   5  -3   0 2260.10  451.92
   5  -3   0 2629.31  545.83
   5  -3   1 4965.16 1106.99
  -5  -3   1 5324.77 1236.96
  -5  -3   1 5551.03 1270.45
   5   3   1 7018.30 1557.51
  -5  -3   1 5756.44 1298.29
   5  -3   1 5938.03 1291.23
   5  -3   1 5423.52 1252.07
   5  -3   1 6790.35 1502.61
  -5  -3   1 8415.31 1858.78
   5  -3  -1 5369.78 1198.88
  -5  -3  -1 5385.27 1216.08
   5  -3  -1 5703.06 1304.51
  -5  -3  -1 7241.08 1617.18
   5  -3  -1 5499.21 1178.16
   5   3  -1 5638.95 1259.17
   5  -3  -1 6047.73 1325.87
  -5  -3  -1 6001.51 1360.63
  -5  -3  -1 6904.56 1584.90
   5  -3   2 1368.08  270.08
   5  -3   2 1568.30  327.88
   5   3   2 1442.65  311.83
  -5  -3   2 1209.87  280.77
  -5  -3   2 1261.36  306.15
   5  -3   2 1223.36  295.27
   5  -3   2 1086.72  224.22
  -5  -3   2 1291.67  292.32
  -5  -3   2 1478.91  341.11
   5  -3  -2 1365.50  265.34
   5   3  -2 1223.14  253.21
   5  -3  -2 1057.51  223.68
  -5  -3  -2 1163.52  298.46
  -5  -3  -2 1304.24  316.09
  -5  -3  -2 1096.36  231.52
  -5  -3  -2 1167.56  274.25
   5  -3  -2 1280.04  300.09
   5  -3   3  725.12  154.97
   5  -3   3  777.68  178.43
   5   3   3  615.63  157.37
   5  -3   3  516.17  108.52
   5  -3   3  608.83  227.24
  -5  -3   3  630.48  130.37
  -5  -3   3  669.44  185.37
  -5  -3   3  652.46  170.75
  -5  -3  -3  593.78  179.01
  -5  -3  -3  514.91  159.18
   5   3  -3  599.37  133.47
  -5  -3  -3  549.46  116.00
   5  -3  -3  474.90  101.35
   5   3  -3  580.82  122.44
  -5  -3  -3  483.43  127.88
   5  -3  -3  536.47  127.88
   5  -3  -3  786.57  151.14
   5  -3  -3  666.86  216.80
   5   3   4 1110.83  252.59
   5  -3   4 1491.01  309.98
  -5  -3   4 1280.96  292.64
   5  -3   4 1188.23  279.29
  -5  -3  -4  998.52  232.26
   5  -3  -4  907.07  191.78
  -5  -3  -4 1034.50  275.15
   5   3  -4 1162.31  229.10
   5  -3  -4 1230.94  262.36
   5   3  -4 1117.65  256.97
  -5  -3  -4 1240.85  286.85
   5   3  -4 1243.91  255.71
   5  -3  -4 1153.60  249.96
  -5   3  -4  985.68  219.93
   5  -3   5  160.80   76.48
   5  -3   5  123.85   84.38
  -5  -3   5  141.38   81.25
   5   3   5  162.67   80.15
  -5  -3  -5   93.40  101.79
  -5   3  -5  127.11   69.20
   5   3  -5  119.69   64.93
   5  -3  -5  176.06   67.96
   5   3  -5  120.34   79.87
   5  -3  -5  103.18   50.61
   5   3  -5  186.68   69.10
  -5  -3  -5  204.93   90.11
  -5  -3  -5  165.08   78.08
  -5  -3   6 1292.88  290.26
   5  -3   6 1499.77  310.91
   5  -3   6 1124.07  277.91
   5   3   6 1070.26  251.25
   5   3  -6 1162.29  332.31
   5  -3  -6 2288.72  435.10
   5  -3  -6  917.37  210.92
   5  -3  -6 1170.84  253.30
  -5   3  -6  991.53  241.99
  -5  -3  -6  852.24  229.60
  -5  -3  -6 1311.22  299.25
  -5  -3  -6  953.18  280.44
   5   3  -6 1127.44  238.30
  -5  -3   7  655.32  158.33
   5  -3   7  617.13  176.99
   5  -3   7  818.39  171.96
   5   3   7  582.57  124.65
  -5  -3  -7  634.96  200.66
   5   3  -7  556.40  128.15
  -5  -3  -7  446.69  143.46
   5  -3  -7  651.42  152.97
   5  -3  -7  510.53  135.28
  -5  -3  -7  527.98  147.26
   5   3  -7  620.79  165.66
  -5   3  -7  568.09  157.72
   5   3   8  123.80   49.77
   5  -3   8  100.26   82.89
   5  -3   8  126.18   47.22
   5   3   8  155.41   88.37
  -5  -3   8  135.73   55.11
  -5  -3  -8   81.51   65.38
   5   3  -8   94.47   89.71
   5  -3  -8   95.05   63.17
  -5   3  -8   87.67   69.60
  -5  -3  -8  115.82   94.95
   5   3  -8  215.80   84.69
   5  -3  -8   97.62   57.31
  -5  -3  -8   72.91   70.32
  -5   3   9  619.58  150.20
   5   3   9  640.73  164.87
   5  -3   9  628.49  182.94
   5   3   9  613.12  135.26
   5   3  -9  625.91  151.09
   5   3  -9  530.99  150.60
  -5  -3  -9  494.34  140.50
   5  -3  -9  622.14  162.23
   5   3  -9  490.49  110.17
  -5  -3  -9  466.11  145.92
  -5  -3  -9  691.99  199.92
  -5   3  -9  655.11  184.48
   5  -3  -9  601.48  161.56
   5  -3  10  642.13  193.84
   5   3  10  663.11  166.89
   5   3  10  638.18  144.27
  -5   3  10  674.40  158.20
  -5  -3 -10  630.22  184.08
  -5   3 -10  657.26  184.75
   5   3 -10  650.86  163.92
   5  -3 -10  636.52  179.59
   5   3 -10  625.14  173.16
  -5  -3 -10  521.41  147.44
  -5  -3 -10  471.63  149.53
   5  -3 -10  571.64  162.67
  -5  -3  11  799.75  159.17
   5   3  11  918.35  193.94
  -5   3  11  955.07  190.75
   5   3  11  968.79  207.71
   5  -3  11  945.00  242.00
  -5  -3 -11  732.28  180.88
  -5  -3 -11  727.82  172.98
   5  -3 -11  882.99  218.62
  -5   3 -11  894.22  228.44
   5   3 -11  862.81  218.60
  -5  -3 -11  709.50  187.78
   5  -3 -11  830.68  209.13
   5  -3  12  447.77  133.21
  -5   3  12  423.15  116.10
   5   3  12  382.29   75.58
   5  -3 -12  375.14  118.87
  -5  -3 -12  278.79   97.77
   5   3 -12  413.26  123.12
  -5  -3 -12  285.11   94.27
   5   3 -12  409.96  117.06
  -5   3 -12  429.31  134.66
  -5  -4   0 9145.22 2265.84
   5   4   011765.07 2833.76
  -5  -4   0 9753.27 2495.42
   5  -4   011528.48 2787.65
  -5  -4   011608.65 2889.91
   5  -4   010777.00 2562.98
   5  -4   0 9996.64 2461.66
   5  -4   1 1841.33  448.46
  -5  -4   1 2045.86  533.01
  -5  -4   1 1847.74  426.00
   5  -4   1 2235.63  461.36
   5   4   1 2083.18  470.14
   5  -4   1 2443.66  533.32
  -5  -4   1 1918.70  436.98
   5  -4  -1 2294.24  479.32
   5   4  -1 1931.76  412.76
  -5  -4  -1 4706.05  965.82
  -5  -4  -1 2319.32  538.79
   5  -4  -1 3098.12  656.39
  -5  -4  -1 1766.21  390.54
   5   4   2  426.42  133.91
   5  -4   2  490.17  145.48
  -5  -4   2  372.48  126.24
  -5  -4   2  401.77  114.31
   5  -4   2  454.83  114.71
   5  -4   2  375.03  111.04
   5  -4  -2  573.96  118.82
   5   4  -2  370.52  107.74
  -5  -4  -2  514.07  253.47
  -5  -4  -2  472.41  155.08
  -5  -4  -2  313.99  141.43
   5  -4  -2  366.78   97.56
   5   4  -2  363.35  113.85
   5   4  -2  385.26  112.80
  -5  -4  -2  342.59   86.05
   5  -4   3  163.03   71.72
   5  -4   3  161.14   87.65
  -5  -4   3  120.39   84.47
   5   4   3  140.51   87.68
   5  -4   3  121.47   66.99
  -5  -4   3  149.94   60.36
   5   4  -3  128.55   68.00
  -5  -4  -3  121.62   84.46
  -5  -4  -3  116.29   90.55
   5   4  -3  151.03   43.31
   5   4  -3  114.83   71.24
  -5  -4  -3   97.80   68.12
   5  -4  -3  122.99   51.39
  -5  -4   4  538.67  159.51
   5  -4   4  689.20  179.84
  -5  -4   4  566.63  124.12
   5  -4   4  485.61  132.63
   5   4   4  706.58  180.14
  -5  -4  -4  431.40  155.42
   5   4  -4  598.86  147.19
  -5  -4  -4  432.34  127.93
   5  -4  -4  466.23  107.34
   5  -4  -4  455.67  107.10
  -5   4  -4  397.84  118.26
  -5  -4  -4  495.25  149.43
   5   4  -4  516.98  142.54
   5  -4   5  938.06  220.93
  -5  -4   5  748.96  192.81
   5  -4   5  679.78  169.37
  -5  -4  -5  548.76  178.73
   5   4  -5  744.36  232.08
  -5  -4  -5  604.01  169.22
   5   4  -5  738.86  220.32
  -5   4  -5  570.59  155.07
   5  -4  -5  702.10  147.70
   5  -4  -5  632.62  138.79
  -5  -4  -5  555.26  149.11
   5  -4   6 1482.03  315.16
   5   4   6 1366.97  307.32
  -5  -4   6 1238.97  281.44
   5  -4   6 1042.61  242.86
  -5  -4  -6  882.37  244.21
  -5  -4  -6  847.50  204.56
   5   4  -6 1102.93  252.10
   5   4  -6 1206.09  259.88
  -5  -4  -6  846.41  216.28
  -5   4  -6  982.05  240.64
   5  -4  -6 1429.46  315.19
   5  -4  -6  853.59  183.24
   5  -4  -6 1108.12  221.77
   5  -4   7  488.47  133.88
   5  -4   7  665.96  151.20
   5   4  -7  480.84  118.29
  -5  -4  -7  342.00  103.03
  -5   4  -7  463.60  137.77
   5   4  -7  505.12  134.55
  -5  -4  -7  353.03  112.70
  -5  -4  -7  422.17  141.68
   5  -4  -7  491.18  117.10
   5  -4  -7  410.22  100.48
  -5  -4   8  193.00   70.80
   5  -4   8  232.42   67.06
   5  -4   8  203.96   81.19
   5   4  -8  167.47  118.20
  -5  -4  -8  115.76   58.16
   5   4  -8  162.65  117.25
  -5   4  -8  213.14  148.52
  -5  -4  -8  146.26   85.52
   5  -4  -8  152.46   60.33
  -5  -4  -8  112.98   67.68
   5  -4   9  977.20  187.11
  -5  -4   9  799.42  162.01
   5   4   9  727.79  186.82
   5  -4   9  637.48  164.70
  -5  -4  -9  594.76  165.58
  -5  -4  -9  457.61  120.57
   5  -4  -9  603.44  150.75
  -5  -4  -9  467.17  132.44
  -5   4  -9  818.87  231.29
   5   4  -9  665.33  174.47
   5  -4  -9  874.43  185.07
   5   4  -9  711.57  177.75
   5   4  10 3732.00  794.49
   5  -4  10 3246.88  700.70
  -5   4  10 3383.50  689.84
  -5  -4 -10 2210.78  497.58
   5  -4 -10 2963.30  636.83
  -5   4 -10 3281.22  731.74
  -5  -4 -10 2995.60  651.74
   5   4 -10 3378.20  724.22
   5   4 -10 3219.41  700.81
  -5  -5   0  712.16  157.96
   5   5   0  569.43  134.41
  -5  -5   0  820.67  206.46
   5  -5   0  885.39  182.23
   5   5   0  684.01  156.18
   5  -5   1  605.97  143.87
   5   5   1  538.37  118.39
  -5  -5   1  487.70  127.52
   5   5   1  450.15  102.64
  -5  -5   1  594.19  154.41
  -5  -5  -1  474.38  106.18
   5   5  -1  405.35  103.18
   5  -5  -1  633.68  156.81
  -5  -5  -1  521.46  158.24
   5   5   2  445.79  101.66
   5   5   2  606.24  133.65
  -5  -5   2  681.52  158.96
  -5  -5   2  605.51  153.09
   5  -5   2  820.07  182.02
   5   5  -2  734.32  178.96
  -5   5  -2  385.39   97.18
  -5  -5  -2  635.45  179.98
   5   5  -2  534.48  122.85
  -5  -5  -2  701.76  194.62
   5  -5   3  702.33  169.01
  -5  -5   3  702.63  153.82
  -5  -5   3  572.32  151.13
   5   5   3  545.25  128.68
  -5   5  -3  384.39  103.16
  -5  -5  -3  476.51  107.39
  -5  -5  -3  671.27  181.15
   5   5  -3  658.76  164.89
   5   5  -3  540.10  122.06
  -5  -5  -3  545.42  164.03
   5   5   4   93.64   53.02
  -5  -5   4   99.23   67.12
  -5  -5   4  126.82   45.67
   5  -5   4  146.78   71.58
   5   5  -4    0.90   53.32
   5   5  -4   88.66   44.29
  -5  -5  -4   84.85   71.61
  -5   5  -4   66.51   51.08
  -5  -5  -4   86.93   75.63
   5   5   5   59.74   50.87
  -5  -5   5   61.30   58.02
   5  -5   5   81.91   59.32
  -5   5  -5   50.74   50.35
  -5  -5  -5   50.28   60.48
   5   5  -5   69.37   54.90
   5   5  -5   54.35   37.54
  -5  -5  -5   49.72   63.55
   5   5   6  265.86   88.78
   5  -5   6  197.26   50.05
   5  -5   6  289.60   89.71
  -5  -5   6  269.79   91.15
   5   5  -6  234.82   92.34
  -5  -5  -6  192.10   85.24
  -5  -5  -6  211.44   90.62
   5   5  -6  238.17   78.62
  -5   5  -6  205.02   81.55
  -5  -5   7  582.23  138.82
   5  -5   7  650.74  195.15
   5   5   7  656.01  150.54
  -5  -5  -7  420.70  124.88
   5   5  -7  427.28  102.69
  -5   5  -7 1039.29  299.13
  -5  -5  -7  362.82  113.52
   5   5  -7  609.18  188.75
  -6   0   070586.4623626.45
   6   0   090830.6830474.27
  -6   0   113610.86 3897.22
   6   0   139579.9110917.97
  -6   0   131075.90 8650.39
   6   0   140766.7311207.10
  -6   0   136846.1010357.34
  -6   0   137843.7910491.41
   6   0   144097.5512178.88
  -6   0   143096.1711788.77
   6   0   147356.5813145.68
  -6   0   136091.4510271.59
   6   0   142543.8611730.13
  -6   0   135553.72 9737.04
   6   0   131523.44 8609.48
  -6   0  -144732.5512427.90
   6   0  -140219.2511059.52
   6   0  -144274.9812254.03
  -6   0  -115801.42 4458.17
  -6   0  -127030.67 7552.96
  -6   0  -129737.92 8254.72
  -6   0  -135265.45 9940.77
   6   0  -145308.9612620.90
   6   0  -141618.2911417.66
  -6   0  -131693.10 8803.20
   6   0  -142956.7811903.24
  -6   0  -140022.0311021.29
   6   0  -144015.2212107.47
  -6   0   2 4121.09  871.29
   6   0   2 4871.86 1113.49
   6   0   2 4895.59 1056.69
  -6   0   2 3995.52  843.55
  -6   0   2 4286.55 1012.43
  -6   0   2 5062.21 1127.65
   6   0   2 4323.71  878.81
   6   0   2 4842.73 1000.66
   6   0   2 5097.40 1102.99
  -6   0   2 4698.65  972.87
  -6   0   2 4339.88  956.00
   6   0   2 5201.04 1081.49
   6   0  -2 4737.34  997.89
  -6   0  -2 4773.93 1000.62
  -6   0  -2 2880.15  610.50
  -6   0  -2 4243.12  910.86
  -6   0  -2 5076.00 1070.00
  -6   0  -2 5229.22 1126.95
   6   0  -2 5007.96 1078.99
  -6   0  -2 3135.72  673.59
   6   0  -2 4765.56 1100.21
   6   0  -2 5040.94 1104.67
  -6   0  -2 4020.19  896.95
   6   0   3 2581.08  503.76
   6   0   3 2783.20  573.21
  -6   0   3 2410.67  512.45
  -6   0   3 2398.13  483.60
   6   0   3 2638.45  500.69
   6   0   3 2794.84  564.11
   6   0   3 2936.25  564.66
   6   0   3 2745.97  539.37
  -6   0   3 2504.02  508.55
  -6   0   3 1732.91  531.60
  -6   0   3 2577.02  522.81
  -6   0  -3 1793.63  356.89
   6   0  -3 2536.21  482.49
  -6   0  -3 2193.59  435.67
  -6   0  -3 2785.25  601.20
   6   0  -3 2816.52  556.92
   6   0  -3 2633.96  541.83
  -6   0  -3 2767.68  554.07
   6   0  -3 2636.32  524.53
   6   0  -3 2826.65  559.70
  -6   0  -3 2487.76  518.16
  -6   0  -3 2904.60  599.81
  -6   0  -3 2115.20  433.30
   6   0  -3 2655.99  522.97
   6   0   4 1253.32  262.57
  -6   0   4 1159.41  254.96
   6   0   4 1332.81  275.55
  -6   0   4 1050.95  216.15
  -6   0   4 1157.48  242.86
  -6   0   4 1161.67  364.30
   6   0   4 1164.89  210.97
  -6   0   4 1000.60  216.12
   6   0   4 1382.42  284.32
   6   0   4 1242.90  244.37
   6   0   4 1232.74  227.91
   6   0   4 1293.62  279.85
   6   0   4 1258.84  241.67
  -6   0  -4 1178.34  297.31
  -6   0  -4 1274.33  259.89
   6   0  -4 1094.27  202.67
  -6   0  -4 1049.57  232.97
   6   0  -4 1185.18  242.22
   6   0  -4 1157.34  235.71
  -6   0  -4 1212.51  257.31
  -6   0  -4  973.98  189.50
   6   0  -4 1080.32  216.03
   6   0  -4 1155.16  245.61
   6   0  -4 1111.04  218.33
   6   0   5 4388.82  956.99
   6   0   5 4387.77  913.04
  -6   0   5 5057.33 1176.04
  -6   0   5 3795.25  802.94
   6   0   5 4422.16  927.38
   6   0   5 4467.34  957.72
   6   0  -5 4089.34  855.96
  -6   0  -5 3375.12  719.91
  -6   0  -5 4259.70  917.84
   6   0  -5 3859.02  830.83
  -6   0  -5 3385.37  700.54
   6   0  -5 3667.21  793.08
   6   0  -5 3936.35  802.38
   6   0  -5 4611.33  966.22
  -6   0  -5 3922.32  851.68
  -6   0  -5 4079.17  890.34
   6   0  -5 4067.08  865.99
  -6   0   6 4902.43 1103.50
   6   0   6 6089.90 1341.10
   6   0   6 6155.95 1404.18
   6   0   6 6027.72 1359.82
   6   0  -6 5150.83 1111.24
   6   0  -6 5258.34 1158.70
   6   0  -6 5746.19 1294.86
   6   0  -6 5837.16 1282.21
  -6   0  -6 5608.47 1289.89
   6   0  -6 5914.92 1308.94
  -6   0  -6 5782.05 1312.01
   6   0  -6 6180.72 1367.76
   6   0   7  854.50  237.15
   6   0   7  743.02  199.14
   6   0   7  950.45  238.12
   6   0  -7  794.60  200.66
  -6   0  -7  758.44  221.02
   6   0  -7  767.61  174.95
  -6   0  -7  776.65  204.75
   6   0  -7 1008.30  223.34
   6   0  -7  817.72  281.60
   6   0   8 4781.02 1119.02
   6   0   8 5301.07 1188.19
  -6   0   8 4242.98  956.72
   6   0   8 4031.29  878.43
  -6   0  -8 4211.82 1008.24
  -6   0  -8 4362.25 1007.40
   6   0  -8 4309.06  969.42
   6   0  -8 4266.59  933.26
   6   0  -8 4521.14 1020.05
  -6   0   9 8532.39 2043.05
   6   0   910066.12 2378.48
   6   0   9 8397.89 2051.94
   6   0   9 7791.06 1868.05
  -6   0  -9 7346.93 1851.10
  -6   0  -9 7746.04 1895.86
   6   0  -9 8278.99 1976.68
   6   0  10  160.68   93.43
   6   0  10  146.36  105.22
   6   0  10  150.94   63.77
  -6   0  10  142.41   89.02
   6   0 -10  142.73   54.99
   6   0 -10  139.52   77.91
  -6   0 -10  118.65  119.54
  -6   0 -10  125.98   94.65
   6   0 -10  135.33   54.51
   6   0 -10  292.27  171.83
  -6   0  11 3162.51  681.14
   6   0  11 3480.77  790.94
   6   0  11 3270.52  723.89
   6   0  11 3261.27  686.61
  -6   0 -11 2703.26  768.92
   6   0 -11 2934.44  645.77
   6   0 -11 2903.70  601.87
  -6   0 -11 2599.56  617.44
   6   0 -11 2890.03  637.63
   6   0 -11 3204.09  725.12
  -6   0  12   62.83   56.49
   6   0  12   57.92   60.13
   6   0  12   52.88   74.87
  -6   0 -12   52.88   71.21
   6   0 -12   55.52   46.51
   6   0 -12   47.04   31.99
  -6   0 -12   55.38   68.59
   6   0 -12   53.32   60.79
  -6   0  13  588.65  147.99
   6   0  13  639.22  212.36
  -6   0  13  588.85  150.01
   6   0  13  631.03  173.33
   6   0 -13  542.26  119.18
   6   0 -13  474.05   98.42
  -6   0 -13  475.25  148.08
  -6   0 -13  457.15  133.07
  -6  -1   0 1593.69  319.35
   6  -1   0 2406.03  505.55
  -6   1   0 2347.51  441.05
  -6  -1   0 1398.37  293.96
   6   1   0 7747.83 1415.78
   6  -1   0 1879.35  360.65
   6   1   0 2442.58  475.57
  -6   1   0 2829.62  567.32
  -6   1   0 5744.73 1050.71
   6   1   0 2211.44  456.04
   6   1   0 2599.02  481.39
   6   1   0 2673.67  509.71
  -6  -1   0 2458.78  493.38
  -6  -1   0 3987.38  782.59
   6  -1   0 2895.01  591.09
  -6  -1   0 1956.05  615.69
   6  -1   0 6737.53 1228.21
  -6   1   0 1762.32  377.06
   6  -1   0 2608.47  517.81
   6   1   0 2279.66  460.78
  -6  -1   0 1753.55  332.32
   6  -1   0 2088.23  404.45
   6   1   0 3597.68  714.74
   6   1   1 5247.69 1061.71
   6   1   1 4325.29  916.81
  -6  -1   1 3671.20  734.18
  -6  -1   1 3841.01 1033.78
   6  -1   1 4773.12  978.61
  -6   1   1 4860.66 1020.89
   6  -1   1 4317.78  905.08
  -6   1   1 3578.56  756.12
   6  -1   1 4594.47  965.52
  -6  -1   1 3210.25  656.20
  -6  -1   1 4070.97  831.01
   6   1   1 4290.15  839.23
   6   1   1 4471.94  921.15
   6  -1   1 4124.96  825.35
  -6   1   1 3451.64  706.85
  -6  -1   1 2388.77  513.76
  -6  -1   1 5812.76 1206.62
   6   1   1 4209.37  882.69
   6   1   1 4469.60  914.52
   6  -1   1 4068.87  850.85
   6   1   1 4957.64 1042.36
  -6   1   1 3500.73  742.57
   6  -1   1 3622.26  720.23
  -6  -1   1 5393.19 1124.86
   6  -1  -1 6789.36 1370.72
   6  -1  -1 4500.48  922.94
   6  -1  -1 4460.83  950.48
   6   1  -1 7237.00 1475.06
   6  -1  -1 3685.89  748.85
  -6  -1  -1 3787.15 1025.59
  -6   1  -1 2505.78  538.23
   6   1  -1 4289.93  901.95
  -6  -1  -1 3074.07  637.77
   6   1  -1 5352.26 1075.26
  -6   1  -1 3795.99  800.27
   6   1  -1 3930.48  765.92
  -6   1  -1 4561.33  919.57
  -6  -1  -1 4651.63  979.28
   6   1  -1 4014.03  803.11
   6   1  -1 4368.13  894.69
   6   1  -1 4849.50  960.52
  -6  -1  -1 3002.21  627.86
  -6  -1  -1 4463.43  940.68
   6  -1  -1 5303.12 1097.54
  -6   1  -1 3443.47  733.07
  -6   1  -1 3657.38  764.47
   6   1  -1 4908.76 1062.19
  -6  -1  -1 3185.87  629.42
  -6  -1   2  841.26  307.79
  -6  -1   2  652.77  122.41
  -6  -1   2  647.17  120.16
  -6  -1   2  480.70  106.35
   6  -1   2  655.10  111.36
   6  -1   2  839.05  143.37
   6  -1   2  919.25  193.09
  -6  -1   2  791.97  176.75
   6   1   2  861.89  177.73
   6   1   2  906.83  208.75
   6   1   2  815.64  141.68
   6  -1   2  745.62  125.07
  -6   1   2  616.92  170.38
   6  -1   2  788.18  167.85
   6   1   2  954.90  216.26
  -6   1   2  715.32  158.09
   6   1   2  766.46  174.79
   6   1   2  927.53  189.08
  -6   1   2  811.37  159.10
   6  -1   2  894.31  237.49
   6   1   2 1054.34  199.53
  -6  -1   2  803.92  167.51
   6  -1   2 1050.13  203.73
  -6   1   2  549.37  134.33
   6   1  -2  946.65  193.60
  -6  -1  -2  745.10  171.57
   6   1  -2  938.47  242.49
  -6   1  -2  728.22  152.46
   6   1  -2  763.25  136.92
   6  -1  -2  865.52  172.84
   6  -1  -2  717.67  139.70
   6   1  -2  906.01  190.13
  -6   1  -2  568.01  122.21
  -6  -1  -2  812.46  180.40
   6   1  -2  611.35  112.98
  -6   1  -2  679.13  144.68
  -6  -1  -2  607.68  121.99
   6  -1  -2  937.33  196.27
   6   1  -2  840.38  172.18
   6   1  -2  826.63  164.58
  -6   1  -2  792.26  170.56
  -6   1  -2  918.14  173.97
  -6  -1  -2  737.35  164.07
   6  -1  -2  929.95  197.86
  -6  -1  -2  647.87  295.04
   6  -1  -2  863.46  166.31
   6   1  -2  892.04  148.96
  -6   1   3   55.94   42.70
  -6   1   3   67.38   45.47
   6  -1   3   70.30   47.95
  -6  -1   3   71.85   27.48
   6   1   3   71.49   38.32
  -6   1   3   68.53   38.16
   6   1   3   64.50   48.65
  -6  -1   3  172.09  128.84
  -6  -1   3   96.16   44.82
  -6  -1   3   71.43   51.33
   6  -1   3   64.88   74.29
   6  -1   3   63.43   47.18
   6  -1   3   84.06   45.38
  -6   1   3   48.32   35.08
  -6  -1   3   47.97   20.68
   6   1   3   68.46   39.64
   6  -1   3   65.94   19.53
   6   1   3   50.54   42.55
   6   1   3   72.20   48.41
   6   1   3   73.00   39.87
  -6   1   3   96.88   56.41
  -6  -1  -3   48.43   24.67
  -6  -1  -3   50.05   38.54
  -6  -1  -3   44.39   83.84
   6  -1  -3  108.43   58.96
  -6   1  -3   53.01   36.96
   6   1  -3   54.79   43.38
   6   1  -3   66.54   46.52
   6   1  -3   56.73   21.75
   6   1  -3   66.36   42.39
  -6  -1  -3   63.59   51.15
   6  -1  -3   65.35   49.03
  -6  -1  -3   57.25  128.49
   6  -1  -3   71.24   37.30
   6   1  -3   57.17   22.04
   6   1  -3   64.80   24.96
   6   1  -3   62.00   46.61
  -6   1  -3   67.53   39.95
  -6   1  -3   49.38   32.69
   6  -1  -3   67.24   56.67
   6   1  -3   45.31   13.60
  -6   1  -3   51.79   37.10
  -6   1  -3  175.07   35.32
   6  -1   4 1228.17  255.40
  -6  -1   4 1092.08  214.41
  -6  -1   4  932.20  229.87
   6   1   4 1411.03  273.57
  -6   1   4 1417.55  302.50
   6  -1   4 1625.95  305.99
   6  -1   4 1291.48  260.74
   6  -1   4 1063.30  195.66
   6  -1   4 1289.64  270.15
   6  -1   4 1182.30  248.28
  -6  -1   4  902.64  184.70
   6   1   4 1294.16  259.29
   6   1   4 1481.57  278.74
   6   1   4 1176.99  254.27
  -6   1   4 1253.09  250.20
   6   1   4 1324.94  302.80
   6   1  -4 1149.54  219.20
   6   1  -4 1299.25  259.70
  -6  -1  -4 1148.90  298.84
   6   1  -4 1137.99  224.29
  -6  -1  -4  799.76  204.22
   6   1  -4  978.74  187.72
  -6  -1  -4  938.84  305.45
   6   1  -4 1208.99  254.25
   6   1  -4  998.50  183.93
  -6  -1  -4  923.50  172.73
   6   1  -4 1125.95  240.26
  -6   1  -4  960.23  221.79
  -6   1  -4 1201.11  228.70
   6  -1  -4 1125.64  226.67
   6  -1  -4 1270.44  264.77
  -6   1  -4 1202.36  246.02
  -6   1  -4 1019.82  212.91
   6  -1  -4 1102.65  247.14
  -6   1  -4 1017.29  210.53
   6   1  -4 1074.17  189.92
   6  -1  -4 1330.83  274.51
   6   1   5  150.39   69.80
   6  -1   5  122.20   62.45
  -6  -1   5  135.49   77.74
   6  -1   5  120.24   94.68
   6  -1   5  110.55   34.98
   6   1   5  153.69   64.20
  -6   1   5  133.98  185.36
   6  -1   5  159.53   51.37
   6  -1   5  134.33   67.97
  -6  -1   5   93.54   29.15
  -6  -1   5  130.43   70.21
   6   1   5  127.92   46.41
   6   1   5  129.79   47.46
  -6  -1  -5   89.10   75.88
   6  -1  -5  136.91   66.12
  -6  -1  -5  119.33   95.62
   6   1  -5  104.52   30.20
   6   1  -5  125.73   56.33
   6   1  -5  125.37   49.19
   6   1  -5  116.40   44.00
  -6  -1  -5  113.68   68.07
  -6   1  -5  118.95   43.94
  -6  -1  -5   88.35   24.62
   6  -1  -5  115.25   59.65
   6   1  -5  104.85   38.05
   6   1  -5  174.67   64.44
  -6   1  -5  117.37   61.79
   6  -1  -5  110.24   52.86
   6  -1  -5  121.85   48.98
   6   1  -5  110.35   39.28
   6  -1   6   34.22   48.80
   6  -1   6   48.35   30.45
  -6  -1   6   67.51   61.95
   6  -1   6   41.25   54.70
   6  -1   6   44.08   57.40
  -6  -1   6   39.97   35.95
   6   1   6   45.48   54.68
   6   1   6   42.35   59.93
   6   1   6   38.62   31.45
   6   1  -6   39.43   43.41
   6   1  -6   42.60   53.43
  -6   1  -6  279.37   78.12
  -6  -1  -6   49.92   60.47
   6  -1  -6   53.55   49.29
   6  -1  -6   38.49   51.25
   6  -1  -6   37.16   42.69
  -6  -1  -6  134.42   82.84
  -6   1  -6   40.67   38.39
   6   1  -6   40.85   37.99
   6   1  -6   38.09   24.10
   6  -1  -6   46.34   52.68
   6  -1   7  204.61   84.78
  -6  -1   7  234.13   78.14
   6   1   7  205.23   60.09
   6   1   7  257.92  107.79
   6   1   7  227.37  105.31
  -6  -1   7  255.82   67.16
   6  -1   7  222.28  107.26
   6  -1   7  141.60   96.16
   6   1  -7  206.34   55.25
  -6  -1  -7  140.90  176.09
   6  -1  -7  241.47   97.88
   6   1  -7  223.98   72.62
   6  -1  -7  198.23   96.25
   6  -1  -7  245.18   77.55
   6   1  -7  198.93  106.37
  -6   1  -7  185.33   93.02
   6   1  -7  333.80  179.64
  -6   1  -7  236.92  111.00
  -6  -1  -7  227.06  102.04
  -6  -1   8 2010.93  433.48
   6  -1   8 1821.31  402.48
   6   1   8 1919.65  446.07
   6  -1   8 1927.89  449.55
   6  -1   8 2074.63  532.11
   6   1   8 2357.25  512.77
  -6   1  -8 1634.14  390.63
   6   1  -8 1857.35  373.47
  -6  -1  -8 1670.21  406.37
  -6   1  -8 1707.81  423.44
  -6  -1  -8 1470.00  387.19
   6   1  -8 1803.93  379.61
   6  -1  -8 2042.25  456.80
   6  -1  -8 1884.54  418.70
   6   1  -8 1901.47  404.55
   6   1  -8 1877.64  429.07
   6  -1  -8 3523.59  692.41
  -6   1   9  524.26  160.69
   6   1   9  762.82  193.15
  -6  -1   9  734.95  213.63
   6  -1   9  603.09  158.75
   6   1   9  639.36  183.86
   6  -1   9  664.34  187.53
   6  -1   9  726.02  252.52
   6   1  -9  589.53  142.59
   6   1  -9  643.56  148.69
  -6   1  -9  541.66  151.04
   6   1  -9  688.41  152.68
  -6  -1  -9  560.90  180.85
  -6   1  -9  939.66  355.13
  -6  -1  -9  474.46  184.49
   6  -1  -9  611.55  165.81
  -6   1  10  174.42   94.30
   6   1  10  240.41  105.42
   6   1  10  191.44  100.20
   6  -1  10  186.52   81.57
   6  -1  10  187.33   99.91
   6  -1  10  202.33   93.47
  -6  -1  10  191.52   69.47
   6   1 -10  198.30   67.49
  -6  -1 -10  216.49  115.33
   6  -1 -10  188.97   81.73
   6   1 -10  177.15   66.68
   6   1 -10  193.89   72.89
   6   1 -10  379.00  189.74
   6  -1 -10  181.90   78.27
  -6  -1 -10  150.73  118.29
   6  -1 -10  181.69   90.20
  -6   1 -10  149.03   77.42
  -6   1 -10  243.84  137.75
   6  -1  11  471.88  140.05
  -6  -1  11  787.74  176.93
   6   1  11  786.51  206.42
   6  -1  11  824.66  202.08
   6   1  11  776.54  206.84
   6  -1  11  795.24  213.38
  -6   1  11  725.67  188.93
  -6  -1 -11  625.40  193.53
   6   1 -11  785.36  208.49
   6   1 -11  735.60  159.44
  -6  -1 -11  633.73  207.70
  -6   1 -11  597.18  161.77
   6   1 -11  731.72  160.19
   6  -1 -11  753.95  182.12
   6   1 -11  786.57  210.21
   6  -1 -11  722.23  181.70
   6  -1 -11  738.91  179.11
  -6   1 -11  779.03  237.23
  -6  -1  12  343.81   94.95
   6  -1  12  356.68  123.66
   6  -1  12  410.26  105.23
  -6   1  12  341.22  108.11
   6  -1  12  375.06  114.01
   6   1  12  363.51  121.99
   6   1  12  368.37  123.29
  -6  -1 -12  303.45  123.75
  -6  -1 -12  262.68  197.42
  -6   1 -12  408.40  153.40
   6   1 -12  385.15   97.35
   6   1 -12  350.88   89.77
  -6   1 -12  266.13   96.57
   6   1 -12  332.75   80.08
   6   1 -12  335.90  117.62
   6  -1 -12  331.51  106.99
   6  -1  13   59.03   47.16
   6  -1  13   54.35   60.20
  -6  -1  13   57.31   42.00
   6  -1  13   53.11   36.22
  -6  -1  13   54.12   61.90
   6   1  13   56.97   59.68
   6   1  13   51.47   98.19
  -6   1  13   44.06   30.50
  -6   1  13   59.78   55.63
   6   1 -13   40.32   45.94
   6   1 -13   44.76   31.40
  -6  -1 -13   43.03   46.65
  -6  -1 -13   49.89   69.92
  -6   1 -13   39.86   46.93
   6  -1 -13   53.44   49.18
  -6   1 -13   90.09   65.68
   6  -2   0 1121.67  218.16
   6  -2   0 1169.68  255.63
  -6   2   0  921.75  204.09
  -6  -2   0 2505.22  498.35
  -6  -2   0  837.45  184.02
  -6  -2   0 1179.98  251.77
  -6  -2   0 1372.43  267.57
  -6   2   0 1104.26  206.43
   6   2   0 1182.32  251.29
   6   2   0 2803.07  501.46
  -6  -2   0 1297.11  261.60
   6  -2   0 1320.75  286.50
   6   2   0 3086.68  535.43
   6   2   0 1495.29  293.75
  -6  -2   0  891.60  238.11
  -6  -2   1 3211.45  657.98
   6  -2   1 1827.69  364.73
   6  -2   1 2110.74  454.53
   6  -2   1 2124.62  420.65
  -6  -2   1 2170.37  456.81
   6   2   1 2370.86  464.16
   6   2   1 3303.00  637.83
  -6  -2   1 2235.59  438.04
  -6  -2   1 1866.73  443.10
   6  -2   1 2128.11  443.54
  -6  -2   1 2004.21  412.70
   6   2   1 2336.55  519.66
   6   2   1 2533.43  496.11
  -6  -2  -1 1932.37  419.11
  -6  -2  -1 1765.29  362.95
  -6  -2  -1 1464.08  349.92
   6   2  -1 2167.09  442.26
   6   2  -1 1838.83  394.13
   6  -2  -1 2317.71  483.46
   6  -2  -1 2084.32  445.15
  -6   2  -1 2043.91  398.01
   6  -2  -1 2781.32  545.75
  -6  -2  -1 1746.75  352.14
   6  -2  -1 1879.39  367.35
   6  -2  -1 1703.65  342.68
   6   2  -1 2696.63  521.28
  -6  -2  -1 2408.39  526.51
  -6  -2  -1 3417.89  670.69
   6   2  -1 1835.14  376.93
  -6  -2   2  862.68  183.07
   6   2   2 1090.39  200.06
   6  -2   2  901.22  174.56
   6  -2   2 1065.81  244.80
   6  -2   2  936.01  177.78
   6   2   2 1132.49  237.82
   6  -2   2 1055.22  209.57
   6  -2   2 1075.48  227.75
  -6  -2   2 1287.33  232.18
   6   2   2  970.57  185.12
   6   2   2  953.72  201.82
  -6  -2   2 1056.57  271.89
  -6  -2   2 1002.28  229.51
  -6  -2  -2  663.54  131.03
   6   2  -2 1042.50  204.04
   6   2  -2 1352.74  242.15
  -6   2  -2  910.09  179.49
   6   2  -2 1012.39  208.67
   6  -2  -2  839.51  159.20
   6   2  -2  945.95  196.33
  -6  -2  -2  795.13  158.61
   6  -2  -2 1050.38  228.82
   6  -2  -2  853.66  179.68
   6   2  -2  965.38  178.06
  -6  -2  -2  735.33  184.01
   6  -2  -2 1307.30  276.95
  -6  -2  -2  712.94  150.22
  -6  -2  -2  851.02  206.70
  -6  -2  -2  633.59  182.64
   6  -2  -2 1242.00  237.80
   6   2   3 2744.96  544.68
   6  -2   3 3098.64  622.79
  -6  -2   3 3379.85  757.35
   6   2   3 3402.62  692.89
   6  -2   3 2949.88  634.45
   6   2   3 2513.02  495.37
   6  -2   3 2332.01  474.97
  -6  -2   3 3027.29  639.96
   6  -2   3 2679.20  535.29
   6   2   3 2458.76  515.00
   6  -2   3 3046.72  669.08
   6   2  -3 2802.86  549.01
   6   2  -3 2456.04  508.87
   6   2  -3 2823.71  574.67
   6  -2  -3 2258.60  447.72
   6   2  -3 2397.18  496.40
   6  -2  -3 3082.23  658.57
  -6  -2  -3 2081.99  460.29
  -6   2  -3 2274.34  471.51
  -6  -2  -3 2767.25  621.53
   6  -2  -3 2656.86  565.55
   6  -2  -3 2333.26  476.63
  -6  -2  -3 2711.85  602.29
  -6  -2  -3 2247.50  451.10
  -6  -2  -3 2682.38  545.64
   6  -2  -3 2995.01  588.28
   6  -2   4  527.96  114.49
  -6   2   4  960.89  193.26
  -6  -2   4  838.71  237.54
   6  -2   4  558.95  133.77
   6  -2   4  710.63  153.81
   6   2   4  703.32  142.81
   6   2   4  542.75  128.61
   6   2   4  719.31  165.88
   6  -2   4  634.22  173.33
  -6  -2  -4  601.67  173.19
   6  -2  -4  604.16  153.67
  -6   2  -4  477.03  117.88
   6  -2  -4  542.73  121.47
   6  -2  -4  525.19  105.05
  -6  -2  -4  531.12  124.87
   6   2  -4  536.78  125.39
  -6  -2  -4  605.88  158.14
   6  -2  -4  676.71  169.43
  -6  -2  -4  518.92   99.66
   6   2  -4  660.77  150.06
  -6  -2  -4  626.08  185.56
   6   2  -4  631.69  144.16
   6   2  -4  582.83  145.45
   6  -2   5 2692.10  562.65
   6   2   5 3064.59  641.55
   6  -2   5 2692.61  568.45
   6  -2   5 3130.33  688.53
   6  -2   5 3693.17  741.49
   6   2   5 3568.97  719.21
   6   2   5 2591.95  553.09
  -6  -2   5 2966.24  638.15
   6  -2  -5 2894.93  628.49
  -6  -2  -5 2716.95  644.01
   6   2  -5 3153.48  688.71
   6  -2  -5 2985.06  644.27
   6  -2  -5 2623.09  558.16
   6   2  -5 3003.85  638.82
   6   2  -5 2713.35  576.58
  -6  -2  -5 2777.76  582.54
  -6  -2  -5 2558.44  591.83
  -6   2  -5 2185.80  476.75
   6   2  -5 2512.94  502.01
   6  -2   6  163.25   86.59
   6  -2   6   99.70   46.28
   6   2   6  104.93   55.16
   6   2   6   96.95   82.51
  -6  -2   6  130.29   64.14
   6   2   6  132.37   53.62
   6  -2   6  121.84   51.54
   6  -2   6  119.29   81.03
   6  -2  -6  105.63   68.21
   6  -2  -6   97.55   56.02
   6   2  -6  117.76   51.41
   6  -2  -6  133.39  105.82
   6   2  -6  123.00   65.41
  -6  -2  -6  104.78   81.18
  -6  -2  -6  122.96   49.96
  -6   2  -6  110.27  130.43
   6   2  -6  102.59   36.74
   6   2  -6  104.45   54.76
  -6  -2  -6   89.05   99.68
   6  -2   7  445.83  147.80
   6  -2   7  381.90  100.18
  -6  -2   7  524.65  127.34
   6  -2   7  647.75  134.41
   6  -2   7  412.56  103.12
   6   2   7  526.57  129.07
   6   2   7  388.48  108.17
   6   2   7  432.87  111.86
  -6  -2  -7  388.09   99.79
   6   2  -7  506.32  124.40
   6   2  -7  464.23  127.80
   6   2  -7  425.61  102.13
  -6   2  -7  718.34  186.01
   6  -2  -7  390.59  115.92
  -6  -2  -7  336.48  164.14
   6  -2  -7  538.49  144.81
  -6  -2  -7  360.43  137.04
  -6  -2   8  303.65   76.76
   6   2   8  305.10   87.66
   6  -2   8  242.60  117.47
   6   2   8  243.05   89.11
   6  -2   8  208.28   73.88
   6  -2   8  203.59   67.41
   6   2   8  205.75   77.87
   6  -2  -8  240.50  100.94
   6  -2  -8  207.12   90.02
  -6  -2  -8  183.79  110.73
  -6   2  -8  312.94  119.05
   6   2  -8  661.53  144.34
   6   2  -8  368.87  105.80
   6   2  -8  249.26   72.10
  -6  -2  -8  306.43   83.65
  -6  -2  -8  226.59  138.26
   6   2  -8  232.54   67.91
   6   2   9  758.47  174.41
   6   2   9  830.75  191.48
   6  -2   9  839.72  223.46
   6   2   9  937.14  191.00
   6  -2   9  711.05  153.36
  -6   2   9  280.07  127.87
   6  -2   9  739.50  169.63
  -6  -2  -9  708.73  159.88
  -6  -2  -9  686.87  314.44
   6   2  -9  770.85  158.01
   6   2  -9  844.08  247.01
   6   2  -9  828.71  173.75
  -6   2  -9  730.75  202.00
   6  -2  -9 1074.22  290.58
  -6  -2  -9  647.18  198.63
   6  -2  10  162.52   65.76
   6  -2  10  163.50   51.55
   6   2  10  186.21   56.10
   6   2  10  178.20   79.22
   6   2  10  154.31   97.13
  -6   2  10  166.85   84.33
   6  -2  10  182.40   99.45
  -6   2 -10  160.19  101.59
   6  -2 -10  181.63   85.39
  -6  -2 -10  141.12   57.62
  -6  -2 -10  132.82  101.85
   6  -2 -10  163.64   82.59
   6   2 -10  166.16   77.96
   6   2 -10   55.26   57.91
  -6  -2 -10  133.20   99.57
   6   2 -10  179.39   77.53
   6  -2  11  691.90  160.30
   6   2  11  769.28  187.06
   6   2  11  683.59  156.62
  -6   2  11  714.22  178.64
   6  -2  11  782.41  208.62
  -6  -2 -11  623.94  190.14
   6   2 -11  715.87  172.89
   6   2 -11  699.02  174.80
   6  -2 -11  738.47  188.03
  -6  -2 -11  556.07  184.54
  -6  -2 -11  587.16  133.60
   6   2 -11  803.23  176.66
   6  -2 -11  659.25  176.14
  -6   2 -11  815.21  234.47
  -6   2  12  499.38  121.45
   6  -2  12  446.56  102.98
   6   2  12  517.56  131.90
   6  -2  12  527.36  147.49
  -6  -2  12  382.89   76.81
  -6  -2 -12  449.50  128.52
  -6   2 -12  510.85  171.48
  -6  -2 -12  391.80  138.78
   6   2 -12  515.75  127.52
   6  -2 -12  469.49  134.08
   6   2 -12  485.07  115.89
  -6   2 -12  225.45   61.44
  -6  -3   0 1665.93  395.87
  -6  -3   0 3774.21  890.20
   6  -3   0 1649.00  485.78
  -6  -3   0 8602.95 1584.92
   6  -3   1 5116.17 1186.02
   6   3   1 5823.46 1314.52
   6  -3   1 5874.04 1302.35
   6  -3   1 5029.92 1132.39
  -6  -3   1 6220.13 1406.57
  -6  -3   1 4868.23 1137.35
  -6  -3   1 6069.32 1403.26
  -6  -3   1 6741.55 1488.26
   6  -3  -1 5399.42 1256.07
  -6  -3  -1 4496.58 1037.92
   6  -3  -1 6145.34 1348.65
  -6  -3  -1 6832.91 1569.23
  -6   3  -1 4553.45 1006.82
   6  -3  -1 5524.82 1235.96
  -6  -3  -1 7895.74 1747.38
   6   3  -1 5660.30 1272.56
  -6  -3  -1 5058.82 1174.64
  -6  -3   2  850.07  177.10
  -6  -3   2  853.75  215.40
  -6  -3   2  857.97  247.59
   6  -3   2  773.25  178.46
   6   3   2 1068.17  241.75
   6  -3   2  803.74  224.32
   6  -3   2  939.39  211.30
  -6  -3  -2  778.11  244.42
  -6  -3  -2  700.82  161.49
   6   3  -2  846.07  197.01
  -6  -3  -2  904.29  237.44
  -6   3  -2  666.32  146.04
   6   3  -2  799.79  164.97
   6  -3  -2  743.56  173.29
   6  -3  -2 1118.04  227.68
  -6  -3  -2  855.64  192.58
   6  -3  -2  912.58  257.40
   6  -3   3    8.21   58.79
  -6  -3   3   14.31   53.11
  -6  -3   3   21.14   66.44
   6  -3   3    8.91   24.23
   6  -3   3    9.64   43.95
   6   3   3    8.39   50.21
  -6  -3  -3   13.66   62.46
   6  -3  -3    7.10   37.40
  -6  -3  -3    7.91   65.84
   6  -3  -3   12.33   26.24
  -6  -3  -3   33.42   25.84
  -6  -3  -3    9.69   35.26
  -6   3  -3    8.07   29.28
   6   3  -3   15.42   30.12
   6  -3  -3   19.16   89.55
   6   3  -3    0.55   43.97
   6   3  -3    5.97   30.45
   6   3   4 1542.57  339.41
   6  -3   4 1249.89  255.51
   6  -3   4 1776.69  366.67
  -6  -3   4 1745.60  385.48
   6  -3   4 1761.49  406.60
   6   3  -4 1423.70  318.29
   6  -3  -4 1413.10  306.70
   6  -3  -4 1518.38  331.19
   6   3  -4 1496.85  302.15
  -6  -3  -4 1120.88  244.14
  -6  -3  -4 1318.17  336.74
  -6   3  -4 1072.37  241.57
   6  -3  -4 1103.34  230.08
   6   3  -4 1634.62  325.95
  -6  -3  -4 1259.37  316.66
  -6  -3   5  323.72  120.42
   6  -3   5  334.28  124.91
   6  -3   5  338.51  103.72
   6   3   5  324.12  115.82
   6  -3  -5  234.85   69.00
   6  -3  -5  273.32   94.14
  -6   3  -5  202.04   81.83
  -6  -3  -5  263.20  132.14
   6   3  -5  298.91   75.91
   6   3  -5  342.72   86.19
  -6  -3  -5  203.15   70.24
  -6  -3  -5  294.87  187.01
   6   3  -5  303.81  110.24
  -6  -3   6  541.76  207.32
   6  -3   6  502.37  158.10
   6  -3   6  564.95  133.50
   6   3  -6  506.24  209.22
   6   3  -6  423.05   99.87
   6  -3  -6  401.41  105.96
   6  -3  -6  511.06  132.90
  -6   3  -6  360.04  113.91
   6   3  -6  468.32  103.36
  -6  -3  -6  445.68  172.61
  -6  -3  -6  446.24  118.11
  -6  -3  -6  381.33  138.20
  -6  -3   7   91.91   60.34
   6   3   7  149.65   90.29
   6  -3   7  189.06   91.34
   6  -3   7  103.64   88.56
   6   3  -7   89.61   45.51
  -6   3  -7   79.94  137.87
   6  -3  -7   84.94   62.36
   6   3  -7   61.11   40.83
  -6  -3  -7   69.07   55.91
  -6  -3  -7   86.98   98.03
   6   3  -7  183.47   82.37
   6  -3  -7   69.18   52.82
  -6  -3  -7   97.43   78.20
   6   3   8   37.63   30.45
   6  -3   8   39.13   72.39
  -6  -3   8   52.65   41.66
   6  -3   8   52.26   40.17
   6   3  -8   46.60   40.96
  -6   3  -8   30.26   68.17
   6  -3  -8   41.37   50.23
   6  -3  -8   40.58   52.22
   6   3  -8   35.24   32.02
   6   3  -8   36.30   63.82
  -6  -3  -8   26.10   64.16
  -6  -3  -8  103.48   80.31
  -6  -3  -8   39.16   85.83
  -6  -3   9 2017.64  412.96
   6  -3   9 1757.53  418.07
   6   3   9 2080.07  437.70
   6   3   9 1767.89  356.12
  -6   3   9 1701.72  377.49
   6   3  -9 1782.94  394.22
   6   3  -9 1586.11  325.67
  -6  -3  -9 1784.07  446.18
  -6  -3  -9 1306.79  332.81
   6  -3  -9 1801.28  404.63
   6  -3  -9 1605.13  363.42
   6   3  -9 1817.94  377.99
  -6  -3  -9 1394.15  311.03
  -6   3  -9 1633.19  386.88
  -6   3  10  252.09   89.66
   6   3  10  240.17   70.17
   6   3  10  276.14   91.93
   6  -3  10  258.27  120.12
   6  -3 -10  422.74  131.34
   6   3 -10  202.05   61.00
   6   3 -10  244.39   84.61
   6   3 -10  235.08  101.76
  -6  -3 -10  199.57   74.63
   6  -3 -10  231.13   96.04
  -6  -3 -10  181.90  102.95
  -6  -3 -10  237.96  119.70
  -6   3 -10  219.51  118.67
   6   3  11 1066.82  242.53
  -6  -3  11  719.01  138.01
  -6   3  11  959.19  191.11
   6  -3  11 1041.16  322.37
   6  -3 -11  834.59  208.12
  -6  -3 -11  932.84  225.40
  -6  -3 -11  641.62  146.17
   6   3 -11  910.27  215.64
   6   3 -11 1011.36  214.52
  -6   3 -11 1037.17  262.25
  -6  -3 -11  766.45  193.00
  -6  -4   0  866.50  284.95
  -6  -4   0 5442.26  982.99
   6   4   1 3604.35  774.47
  -6  -4   1 3004.44  653.42
  -6  -4   1 3388.91  777.04
   6  -4   1 3468.72  742.21
  -6  -4   1 2720.70  621.39
   6  -4   1 2945.21  661.66
   6   4  -1 3126.12  668.60
  -6  -4  -1 3918.80  862.20
  -6  -4  -1 4095.65  898.35
  -6   4  -1 2219.04  480.07
  -6  -4  -1 3036.07  657.77
   6  -4  -1 3238.76  719.04
  -6  -4  -1 3712.94  813.52
  -6  -4   2   22.88   54.27
   6  -4   2   -0.78   85.66
  -6  -4   2   23.94   35.12
   6  -4   2   53.73   53.06
   6   4   2   23.54   53.90
  -6  -4  -2  110.44   70.20
  -6  -4  -2   19.52   70.23
  -6   4  -2   19.21   29.70
   6  -4  -2   34.53   37.42
   6  -4  -2   26.47   40.67
   6   4  -2   22.99   43.38
  -6  -4  -2  116.39   75.58
   6   4  -2   25.05   48.64
  -6  -4  -2   24.53   29.63
   6   4  -2   23.47   31.76
  -6  -4   3   24.20   56.49
   6  -4   3   28.76   48.23
   6   4   3   40.87   94.57
   6  -4   3   65.44   54.82
  -6  -4   3   43.68   54.50
   6   4  -3   28.52   42.46
   6  -4  -3   27.73   26.79
   6   4  -3   27.13   28.63
   6   4  -3   25.85   52.13
  -6   4  -3   18.58   33.75
  -6  -4  -3   32.91   54.54
  -6  -4  -3   15.89  102.96
   6  -4  -3   26.51   38.56
  -6  -4  -3   25.23   63.14
  -6  -4   4   52.52   66.52
   6   4   4   60.31   69.94
   6  -4   4   54.62   57.64
   6  -4   4   65.65   61.73
  -6   4  -4   33.89   43.68
   6   4  -4   65.94   51.94
  -6  -4  -4   80.62   62.73
   6  -4  -4  101.85   45.45
   6   4  -4   91.26   69.15
  -6  -4  -4   48.67   57.25
   6  -4  -4   51.88   35.55
  -6  -4  -4   49.07   72.90
  -6  -4   5  422.41  133.58
   6  -4   5  488.85  129.14
   6   4   5  558.54  158.13
   6  -4   5  379.06  119.83
  -6  -4  -5  310.88  114.37
   6  -4  -5  368.02   96.26
   6   4  -5  430.19  112.73
   6  -4  -5  391.47   97.27
   6   4  -5  434.63  190.71
  -6  -4  -5  309.78  129.33
  -6  -4  -5  395.96  119.28
  -6   4  -5  272.68   95.06
   6  -4   6  153.63   68.03
  -6  -4   6  141.07   80.25
   6  -4   6  120.97   74.13
   6  -4  -6  122.80   54.55
   6  -4  -6  136.99   51.22
  -6  -4  -6  283.49   86.99
   6   4  -6  126.36   58.40
  -6  -4  -6  107.29   86.14
  -6  -4  -6  101.19   69.67
  -6   4  -6  102.40   65.04
   6   4  -6  128.52   75.32
   6  -4   7  393.16  116.86
  -6  -4   7  319.34  104.34
   6  -4   7  267.87   99.42
   6   4  -7  237.65   70.01
  -6  -4  -7  216.23   82.62
  -6  -4  -7  196.47   84.12
   6  -4  -7  256.12   66.13
   6  -4  -7  270.80   70.74
  -6  -4  -7  217.99  106.02
  -6   4  -7  317.42  181.54
   6   4  -7  271.89   97.66
   6  -4   8   32.80   41.35
   6   4   8   65.61   64.71
   6  -4   8   20.56   52.64
  -6  -4   8   47.93   41.30
  -6  -4  -8   17.91   59.64
   6   4  -8   19.09   42.62
  -6  -4  -8   15.52   44.21
   6   4  -8   18.16   94.47
   6  -4  -8   22.42   30.63
  -6   4  -8   16.56   62.76
  -6  -4  -8    0.02   41.97
   6  -4   9  908.50  222.15
   6  -4   9 1134.03  207.83
  -6  -4   9 1139.09  215.44
   6   4   9 1088.12  259.23
  -6  -4  -9  826.23  217.44
  -6  -4  -9  676.13  167.70
   6  -4  -9  840.68  179.87
  -6   4  -9  954.94  253.36
  -6  -4  -9  722.43  172.91
   6   4  -9  941.12  232.38
   6   4  -9  961.56  210.70
   6   5   0  212.09   75.21
   6  -5   0  359.70   98.70
  -6  -5   0  285.65   96.83
  -6  -5   0  234.19   71.91
   6   5   0  260.70   64.13
   6   5   1  929.74  193.19
  -6  -5   1  880.03  193.98
  -6  -5   1  938.58  234.18
   6   5   1  902.21  181.99
   6   5   1  382.08  136.53
   6  -5   1 1378.90  282.54
  -6  -5  -1  973.21  228.17
  -6  -5  -1  862.26  170.87
   6  -5  -1 1286.60  243.02
   6   5  -1  804.94  178.08
  -6  -5   2  320.29  138.89
   6   5   2  240.09   70.61
  -6  -5   2  380.85   91.83
   6   5   2  334.32   84.51
   6  -5   2  421.11  154.11
   6   5  -2  312.87   85.43
  -6   5  -2  181.44   51.83
  -6  -5  -2  383.00  113.10
   6   5  -2  508.75  130.48
  -6  -5  -2  430.07  126.73
   6   5   3  419.81  103.28
  -6  -5   3  416.24  118.17
  -6  -5   3  533.83  108.98
   6  -5   3 1464.54  293.89
   6  -5   3  404.50   88.85
   6   5  -3  513.92  173.70
   6   5  -3  414.21  102.65
  -6  -5  -3  424.90  121.81
  -6  -5  -3  371.03   92.31
  -6   5  -3  225.59   64.88
  -6  -5  -3  481.03  140.43
   6  -5   4  133.82   43.42
   6   5   4  146.41   60.62
  -6  -5   4  154.56   73.29
  -6  -5  -4  144.20   70.07
  -6   5  -4   83.49   42.58
  -6  -5  -4  127.67   80.16
   6   5  -4  139.20   57.03
   6   5  -4  171.36   68.42
  -6  -5  -4  127.99   47.41
   6  -5   5 1039.93  222.94
   6   5   5  657.47  151.50
   6  -5   5  573.48  115.94
  -6  -5   5  718.31  169.07
  -6  -5  -5  577.45  159.56
  -6   5  -5  413.69  103.94
  -6  -5  -5  485.67  105.70
  -6  -5  -5  589.86  145.93
   6   5  -5  596.20  132.50
   6   5  -5  742.01  160.18
   6   5   6  592.90  125.43
  -6  -5   6  233.31   85.43
   6  -5   6  295.17  100.17
   6   5  -6  295.86  112.34
  -6   5  -6  184.81   85.86
   6   5  -6  200.95   65.07
  -6  -5  -6  189.21   90.44
  -6  -5  -6  308.06   90.89
  -7   0   0   -0.02   57.30
  -7   0   0   38.89   21.36
  -7   0   0    0.72   20.82
  -7   0   0    0.54   26.90
   7   0   0    1.49   32.50
   7   0   0    0.01   15.67
  -7   0   0    0.02   17.87
   7   0   0    0.91   25.14
   7   0   0   -0.28   22.87
   7   0   0    2.52   19.83
  -7   0   1    8.75   67.65
  -7   0   1    5.88   23.15
   7   0   1    2.14   35.22
   7   0   1    0.00   18.34
   7   0   1   93.19   48.36
  -7   0   1    1.85   18.95
  -7   0   1   11.53   22.64
  -7   0   1    0.44   15.86
   7   0   1    1.84   16.79
   7   0   1    0.98   23.75
   7   0   1   41.78   27.39
  -7   0  -1    0.14   19.87
  -7   0  -1   86.14   28.39
  -7   0  -1   79.63   40.81
  -7   0  -1    0.51   19.34
  -7   0  -1    0.04   19.87
   7   0  -1    0.49   25.38
   7   0  -1   49.85   29.46
  -7   0  -1   21.37   24.51
   7   0  -1    1.51   28.66
  -7   0  -1    0.28   56.43
   7   0  -1   47.46   36.98
   7   0  -1   -0.01   17.80
  -7   0   2   10.24   15.25
   7   0   2    2.33   20.42
  -7   0   2    1.33   22.67
   7   0   2    2.32   38.94
   7   0   2    9.06   13.81
  -7   0   2    6.15   22.06
   7   0   2   -0.01   33.06
   7   0   2   11.32   23.69
  -7   0   2    1.40   70.43
   7   0   2    1.78   35.39
  -7   0   2    7.72   59.13
   7   0  -2   16.09   31.76
  -7   0  -2    0.19   23.88
   7   0  -2    3.55   65.36
  -7   0  -2   -0.03   19.75
  -7   0  -2    1.89   27.36
  -7   0  -2    0.75   26.11
  -7   0  -2   -0.01   51.82
   7   0  -2    0.01   16.65
  -7   0  -2    3.97   35.18
   7   0  -2   17.14   47.93
   7   0  -2   15.97   24.78
  -7   0  -2   54.51   21.27
   7   0  -2    1.37   54.12
   7   0   3    0.03   12.91
  -7   0   3    8.03   27.53
   7   0   3    0.00   18.76
   7   0   3    0.09   22.24
   7   0   3    2.38   37.11
  -7   0   3    1.12   40.25
   7   0   3   25.09   41.52
   7   0   3    2.47   17.88
  -7   0   3    0.55  137.30
   7   0  -3    0.00   15.85
  -7   0  -3    0.42   26.83
  -7   0  -3    1.20   32.59
   7   0  -3   13.01   37.39
  -7   0  -3    1.96   17.21
  -7   0  -3   46.29   24.22
   7   0  -3    4.06   26.41
   7   0  -3   -0.04   25.99
   7   0  -3    4.05   29.34
  -7   0  -3    0.06   47.44
   7   0  -3   33.37   15.19
   7   0   4   14.24   44.98
  -7   0   4    3.60  117.25
   7   0   4    8.32   47.21
   7   0   4   51.90   31.28
  -7   0  -4   -0.39   23.16
  -7   0  -4    0.53   50.32
   7   0  -4    5.80   31.41
  -7   0  -4    0.15   43.57
  -7   0  -4    0.38   32.86
   7   0  -4    7.91   37.70
   7   0  -4   42.91   30.10
   7   0  -4    1.65   39.56
   7   0   5    0.98   27.56
  -7   0   5   69.76   81.23
   7   0   5    0.70   46.32
   7   0   5   35.04   58.17
   7   0  -5    0.01   32.70
   7   0  -5    0.45   41.67
   7   0  -5    2.45   32.94
   7   0  -5    1.95   45.28
  -7   0  -5    0.17   49.03
  -7   0  -5   -0.28   34.23
  -7   0  -5   -0.91   43.99
   7   0   6   -0.03   66.94
  -7   0   6    1.62   38.59
   7   0   6    2.10   34.11
   7   0   6    4.05   59.44
   7   0  -6    0.03   64.78
   7   0  -6    0.37   49.46
   7   0  -6  115.81   54.81
   7   0  -6    1.83   47.84
  -7   0  -6   -0.21   44.96
  -7   0  -6    0.98   70.45
   7   0   7   -3.48   89.87
   7   0   7    6.70   42.75
   7   0   7    0.79   67.64
   7   0  -7    2.29  114.92
  -7   0  -7  268.48  104.81
   7   0  -7    0.63   60.54
   7   0  -7    1.15   57.35
  -7   0  -7    0.59   52.81
   7   0   8    1.57   88.07
   7   0   8    8.09   32.91
  -7   0   8    0.43   50.59
   7   0   8    0.91   62.18
  -7   0  -8    2.01   50.74
   7   0  -8    4.73   50.45
  -7   0  -8  200.07   99.26
   7   0   9    0.45   32.55
  -7   0   9    7.34   60.34
   7   0   9    7.51   66.66
   7   0   9    0.59   75.64
  -7   0  -9    0.62   90.78
   7   0  -9  301.26   88.76
   7   0  -9    0.40  107.44
   7   0  -9  304.46   83.46
  -7   0  -9    0.46   58.27
   7   0  10    4.00   44.95
  -7   0  10    1.27   39.18
   7   0  10    3.32   55.29
  -7   0 -10    2.60   41.05
   7   0 -10   -0.08   36.75
  -7   0 -10   -0.12   64.16
   7   0  11    2.79   40.65
   7   0  11    2.33   60.36
  -7   0  11   -0.56   26.30
   7   0 -11    3.53   37.15
   7   0 -11   -0.39   28.26
  -7   0 -11    0.78   48.31
  -7   0 -11   -2.91   36.66
   7   0  12   -0.74   44.15
  -7   0  12    0.70   35.15
   7   0  12   -0.71   90.87
  -7   0 -12   91.99   82.81
   7   0 -12    1.64   41.94
  -7   0 -12    1.67   53.98
   7   0  13    0.62   40.32
   7   0  13    1.42   49.08
  -7   0  13    9.60   39.18
  -7   0  13    1.34   36.68
  -7   0 -13   -0.15   41.25
  -7   0 -13    0.74   44.48
   7   0 -13   20.54   19.12
   7   1   0 2435.79  489.54
  -7  -1   0 1357.23  272.32
   7   1   0 2184.90  427.17
  -7  -1   0 2562.02  512.46
   7   1   0 1978.77  410.02
  -7  -1   0 2072.61  411.35
   7  -1   0 1664.23  317.55
   7   1   0 1930.56  383.92
   7  -1   0 2087.69  418.93
   7  -1   0 1729.05  336.91
   7  -1   0 2019.45  427.83
   7  -1   0 2123.03  492.77
   7  -1   0 2409.70  483.36
  -7   1   0 1512.19  323.63
  -7  -1   0 1842.72  619.53
  -7   1   1  119.99   96.90
   7   1   1  390.43   91.84
   7   1   1  426.24  109.48
   7  -1   1  460.54  126.94
  -7   1   1  895.02  180.53
   7   1   1  405.84  105.83
  -7  -1   1  315.98   69.86
   7  -1   1  640.99  122.52
   7  -1   1  870.33  212.90
   7  -1   1  353.90   67.06
   7  -1   1  407.09  120.86
  -7  -1   1  951.13  224.97
   7  -1   1  442.54  111.05
  -7  -1   1  423.96  286.51
   7   1   1  415.34   98.84
  -7  -1  -1  388.10  105.59
   7   1  -1  468.97  100.38
   7   1  -1 2154.77  357.10
   7   1  -1  573.58  120.24
   7  -1  -1 2187.72  345.14
   7   1  -1  600.07  136.66
   7  -1  -1  494.42  131.36
  -7  -1  -1  389.71  289.99
   7  -1  -1  813.87  183.75
   7  -1  -1  352.93   75.05
  -7  -1  -1  278.70   66.24
  -7  -1  -1  402.03  113.69
  -7   1  -1  343.16  102.46
  -7   1  -1  379.24   77.44
  -7   1   2 5094.53 1091.28
   7   1   2 3654.34  791.82
   7   1   2 3739.65  769.28
  -7  -1   2 3758.86 1000.33
   7  -1   2 4093.64  846.03
  -7  -1   2 3560.10  748.00
   7   1   2 3719.56  773.68
   7  -1   2 3422.27  729.90
   7  -1   2 3576.08  764.33
   7  -1   2 3642.02  782.86
  -7  -1   2 2686.71  556.15
   7   1  -2 3633.54  759.19
  -7  -1  -2 3661.50  790.00
  -7   1  -2 3273.53  674.73
   7   1  -2 3999.69  854.02
   7   1  -2 3502.74  737.41
   7  -1  -2 3610.72  762.64
  -7  -1  -2 2784.44  839.83
   7  -1  -2 3851.50  818.83
  -7  -1  -2 3071.06  682.17
   7  -1  -2 3084.45  636.75
   7  -1  -2 3817.70  819.79
   7   1  -2 3461.32  707.69
   7   1   3   68.71   47.03
  -7  -1   3   31.76   22.19
   7  -1   3   38.65   50.50
   7  -1   3   41.10   57.03
   7   1   3   45.26   38.97
  -7  -1   3   64.25  135.67
  -7  -1   3   36.56   22.28
  -7   1   3   55.81   70.40
   7  -1   3   37.84   48.20
   7   1   3   45.41   56.38
   7  -1   3   78.11   49.27
   7   1  -3   56.45   22.95
   7  -1  -3   55.36   35.45
   7  -1  -3   50.14   53.08
  -7  -1  -3   30.02  146.09
  -7  -1  -3   54.31   56.82
   7   1  -3   46.87   55.96
  -7   1  -3   35.68   34.69
   7  -1  -3   40.62   55.78
   7   1  -3   36.71   22.85
  -7  -1  -3   43.05   57.49
   7   1  -3   45.39   49.16
   7  -1  -3   46.17   42.48
   7  -1   4 1608.49  346.39
  -7  -1   4 1293.02  251.86
   7  -1   4 1725.78  372.54
   7   1   4 1620.70  357.29
  -7   1   4 1496.55  361.33
   7   1   4 1786.91  352.20
  -7  -1   4 1663.95  325.98
   7   1   4 1797.22  367.30
   7  -1   4 1723.15  363.90
   7  -1   4 2088.78  407.56
  -7  -1   4 1303.56  321.54
  -7  -1  -4 1398.41  434.65
  -7  -1  -4 1599.59  357.21
  -7   1  -4 1443.90  305.05
   7  -1  -4 1737.72  372.31
   7   1  -4 1657.01  357.53
   7   1  -4 1808.47  355.83
   7  -1  -4 1814.46  386.35
  -7  -1  -4 1373.95  331.27
   7   1  -4 1386.78  265.03
   7   1  -4 1412.02  276.57
   7  -1  -4 1598.49  327.50
   7  -1  -4 1438.27  331.68
   7   1  -4 1857.84  386.92
   7   1   5 3747.50  800.80
   7  -1   5 3569.38  780.32
   7  -1   5 4118.99  839.43
   7  -1   5 3673.06  794.18
   7   1   5 3477.64  769.65
   7   1   5 4222.65  893.87
  -7   1   5 3106.38  818.73
  -7  -1   5 3655.83  821.58
   7  -1   5 3515.37  765.14
   7   1  -5 3431.33  719.54
  -7  -1  -5 2627.76  630.66
   7  -1  -5 3155.81  684.43
  -7   1  -5 2914.66  641.85
   7   1  -5 3020.58  631.77
   7   1  -5 3266.32  716.34
   7   1  -5 3666.66  787.82
   7  -1  -5 3441.33  747.28
  -7  -1  -5 3045.56  772.40
  -7  -1  -5 3295.13  740.09
   7  -1  -5 3475.76  756.88
   7  -1  -5 3169.64  680.32
   7   1   6 5488.49 1176.73
   7   1   6 5099.69 1169.15
   7   1   6 5495.87 1239.26
  -7  -1   6 4582.31 1012.67
  -7  -1   6 6878.82 1557.78
   7  -1   6 5940.58 1257.06
   7  -1   6 5241.97 1191.62
   7  -1   6 5409.65 1223.24
   7  -1   6 5161.82 1175.16
   7  -1  -6 4759.89 1093.18
  -7  -1  -6 3936.18  963.42
  -7   1  -6 4162.95  965.53
   7   1  -6 5199.08 1161.48
   7   1  -6 5056.23 1156.99
  -7  -1  -6 4639.71 1082.21
   7   1  -6 5279.08 1151.76
  -7   1  -6 4535.95 1004.13
   7  -1  -6 5824.88 1309.74
   7  -1  -6 5125.57 1161.06
   7  -1   7 2246.14  501.96
   7   1   7 2128.87  494.64
   7  -1   7 2167.83  489.37
   7  -1   7 2134.31  490.57
   7   1   7 2609.90  570.64
  -7  -1   7 2180.01  460.23
  -7  -1   7 2286.99  469.52
   7   1  -7 2206.06  510.45
  -7   1  -7 1696.83  409.58
  -7   1  -7 1875.15  403.73
  -7  -1  -7 2092.39  567.78
   7  -1  -7 1957.56  475.89
   7   1  -7 2125.43  443.73
   7  -1  -7 2424.24  539.75
   7  -1  -7 3479.55  698.19
   7   1  -7 2265.54  489.73
  -7  -1  -7 1758.98  455.13
  -7  -1   8  692.86  162.08
   7  -1   8  657.88  177.89
   7  -1   8  689.73  181.28
   7   1   8  793.69  199.64
   7   1   8  650.14  189.63
   7  -1   8  657.25  185.49
  -7  -1  -8  545.94  179.02
   7   1  -8  996.66  195.71
  -7   1  -8  766.57  235.09
  -7   1  -8  544.92  134.97
   7   1  -8  629.14  160.78
   7  -1  -8  708.30  191.63
   7  -1  -8  650.13  172.81
  -7  -1  -8  668.49  227.08
  -7  -1   9   25.74   38.96
   7  -1   9   86.86   68.68
   7   1   9   86.08   81.55
   7  -1   9   94.39   68.63
   7  -1   9  110.94   80.03
  -7   1   9   72.92   78.24
   7   1   9   98.43   77.70
  -7  -1  -9   73.12  106.98
  -7   1  -9   70.52   49.48
   7   1  -9  329.51  104.44
   7   1  -9   95.33   58.45
  -7   1  -9  107.78  113.44
   7  -1  -9  199.32   69.58
  -7  -1  -9  144.84  150.35
   7  -1  -9   91.50   72.50
   7   1  -9   88.00   44.79
   7  -1  -9  358.25   89.56
  -7  -1  10 1804.23  366.71
   7  -1  10 1795.22  413.95
   7   1  10 1846.21  416.65
   7  -1  10 1878.11  410.92
   7   1  10 1777.92  411.69
  -7   1  10 1755.49  399.32
   7  -1  10 1972.09  425.01
  -7   1 -10 1226.58  281.14
  -7  -1 -10 1418.54  391.02
  -7   1 -10 1765.93  461.76
   7  -1 -10 1759.37  382.11
   7   1 -10 1657.79  337.53
  -7  -1 -10 1400.53  366.90
   7   1 -10 1782.45  380.38
   7  -1 -10 1653.18  375.20
   7  -1 -10 1743.78  378.32
   7   1  11  370.60  184.13
  -7   1  11  350.75  118.12
  -7  -1  11  351.57   89.82
   7  -1  11  368.82  125.06
   7  -1  11  375.66  111.00
   7   1  11  386.41  126.98
   7  -1  11  379.97  110.27
   7  -1 -11  372.08  103.71
   7   1 -11  369.89   96.27
   7   1 -11  378.40  129.58
   7   1 -11  374.32   87.27
  -7  -1 -11  314.11  149.42
   7  -1 -11  454.69  114.34
  -7   1 -11  341.15  158.55
  -7   1 -11  248.26   82.29
  -7  -1 -11  291.79  129.03
   7  -1 -11  353.24  115.66
   7  -1  12  312.13   87.60
  -7   1  12  300.61   92.73
   7  -1  12  306.21  104.65
   7  -1  12  332.57   90.09
  -7   1  12  229.46   65.83
   7   1  12  330.17  171.86
   7   1  12  358.12  113.01
  -7   1  12  262.78   76.96
  -7   1 -12  275.21  130.15
   7  -1 -12  295.94   97.75
   7   1 -12  312.66  112.44
   7   1 -12  304.92   73.56
  -7  -1 -12  251.08  112.60
   7   1 -12  282.11   64.90
  -7   1 -12  190.49   99.95
  -7  -1 -12  260.09  114.00
   7  -2   0 1008.73  289.06
   7   2   0 1047.19  228.54
   7   2   0 1228.43  254.19
   7  -2   0  839.49  173.43
  -7  -2   0 1149.23  277.00
   7  -2   0 1044.68  236.42
   7  -2   0 1309.85  273.91
  -7  -2   0 1071.00  228.00
  -7  -2   0  790.32  231.55
   7  -2   1  377.09  121.26
  -7  -2   1  341.66  113.82
  -7  -2   1  321.20  146.28
   7  -2   1  305.88   74.01
  -7  -2   1  358.21   81.41
   7  -2   1  370.45  112.53
   7  -2   1  475.95  128.57
   7   2   1 1322.24  228.36
   7   2   1  388.83  111.19
  -7   2  -1  396.96  104.09
   7  -2  -1  488.26  133.69
   7   2  -1  351.02   97.64
   7  -2  -1  468.95  130.96
   7  -2  -1  433.78  112.42
  -7  -2  -1  255.13  116.78
   7   2  -1  471.34  120.22
  -7  -2  -1  348.05  104.69
   7  -2  -1  318.76   73.00
  -7  -2  -1  402.11  138.69
   7  -2   2  170.84   71.63
  -7  -2   2  118.26  107.85
   7   2   2  114.56   56.59
   7   2   2  126.94   65.95
   7  -2   2  103.53   73.10
   7  -2   2  172.21   79.57
  -7  -2   2  143.09   74.43
   7  -2   2   97.64   37.98
   7  -2  -2  133.47   56.23
   7   2  -2  104.08   53.29
  -7  -2  -2  100.71   81.76
  -7  -2  -2  122.10   71.77
  -7  -2  -2   84.41   70.49
  -7   2  -2  119.78   55.04
   7  -2  -2  125.82   82.26
   7   2  -2  111.84   57.29
   7  -2  -2  117.22   70.67
   7  -2  -2  103.38   34.10
   7  -2  -2   99.80   49.71
   7   2   3  882.66  175.58
   7  -2   3  739.86  155.92
   7  -2   3  941.91  213.72
   7   2   3  789.54  183.89
   7   2   3  965.90  267.09
  -7   2   3 1329.42  278.44
   7  -2   3 1199.70  259.37
   7  -2   3  830.54  208.11
  -7  -2   3 1003.86  281.27
  -7  -2   3 1160.57  252.76
  -7   2  -3  797.18  207.99
  -7  -2  -3 1087.64  318.14
  -7  -2  -3  641.25  167.37
   7   2  -3  886.10  195.37
   7  -2  -3 1023.39  310.91
  -7  -2  -3  794.21  217.91
   7  -2  -3  818.36  200.92
   7  -2  -3  727.66  151.74
   7   2  -3  782.46  175.47
   7   2   4  187.39   70.41
  -7  -2   4  291.38  147.80
   7  -2   4  208.61  160.41
  -7   2   4  297.09   93.90
   7   2   4  231.74   81.54
   7  -2   4  320.63  101.70
   7  -2   4  181.55   55.78
   7   2   4  246.66   89.67
   7  -2   4  236.11  124.15
   7   2  -4  200.62   45.47
   7  -2  -4  218.93   93.20
   7   2  -4  186.29   66.98
   7  -2  -4  195.19   83.15
  -7   2  -4  172.12   74.02
   7   2  -4  224.12   78.37
   7   2  -4  224.67   80.25
   7  -2  -4  180.99   58.85
  -7  -2  -4  203.01  103.07
  -7  -2  -4  172.83   66.42
  -7  -2  -4  207.83  115.28
   7   2   5   19.35   40.01
   7  -2   5   17.31   39.06
  -7  -2   5   20.30   46.78
   7   2   5   19.95   37.27
   7  -2   5   22.99   46.26
   7  -2   5   19.38   54.38
   7   2   5   19.40   29.32
   7  -2   5   15.24   28.40
  -7  -2  -5   12.99   75.57
  -7  -2  -5   19.75   59.65
   7  -2  -5   23.34   50.80
   7  -2  -5   17.31   48.73
   7  -2  -5   21.68   33.07
   7   2  -5   20.68   42.53
   7   2  -5   14.31   15.51
   7   2  -5   16.16   37.23
  -7   2  -5   14.70   45.36
   7   2  -5   22.43   40.75
   7  -2   6  472.15  114.99
   7  -2   6  326.08   97.06
  -7  -2   6  389.94  116.05
   7   2   6  369.22  103.67
   7  -2   6  300.48   88.68
   7  -2   6  357.58  129.08
   7   2   6  311.04  101.73
   7   2   6  387.88   99.51
   7  -2  -6  463.13  117.57
  -7  -2  -6  307.22  131.48
   7   2  -6  355.54  167.00
  -7   2  -6  279.76  106.55
   7  -2  -6  350.75  133.84
   7  -2  -6  398.96  190.77
   7   2  -6  328.51   91.70
  -7  -2  -6  305.37  156.46
   7   2  -6  358.47  101.90
   7  -2   7  575.63  141.10
   7  -2   7  620.73  182.93
   7  -2   7  534.83  133.79
   7  -2   7  751.67  153.14
   7   2   7  707.88  161.93
   7   2   7  532.75  145.07
   7   2   7  662.88  154.81
  -7  -2   7  738.54  169.61
  -7   2  -7  545.43  161.66
   7   2  -7  562.96  142.98
   7   2  -7  693.78  168.98
   7  -2  -7  540.21  145.52
   7  -2  -7  682.81  183.03
   7   2  -7  619.53  156.48
  -7  -2  -7  479.41  198.51
   7   2  -7  570.27  121.64
  -7  -2  -7  515.09  180.15
   7   2   8  645.26  133.52
   7   2   8  368.93  105.05
   7  -2   8  315.80  126.27
  -7  -2   8  367.39  117.37
   7  -2   8  308.39   88.91
   7   2   8  268.40   92.76
   7  -2   8  286.86   85.52
  -7  -2  -8  392.85  177.77
   7   2  -8  320.02   87.70
   7   2  -8  315.26  101.68
   7   2  -8  311.83   74.72
  -7   2  -8  284.66  120.52
   7  -2  -8  327.38  124.61
  -7  -2  -8  251.98  131.65
   7  -2  -8  298.79  105.44
   7   2   9  111.95   60.45
  -7   2   9  105.97   84.29
   7  -2   9  114.59   55.11
   7   2   9  135.80   50.70
   7   2   9  132.81   68.61
   7  -2   9  109.86   52.46
   7  -2   9  136.23   90.78
   7   2  -9  139.53   77.10
  -7   2  -9  102.18   93.99
  -7  -2  -9   96.78  103.84
  -7  -2  -9  101.35   98.80
   7   2  -9  282.58   88.51
   7   2  -9  136.73   67.81
   7   2  -9  121.60   50.05
   7  -2  -9  514.12  120.46
   7  -2  -9  119.98  124.96
  -7   2  10  360.64  122.43
   7  -2  10  352.54   86.61
   7   2  10  359.24  102.95
   7  -2  10  344.84   95.96
   7  -2  10  397.54  136.70
   7   2  10  399.42  116.95
   7   2 -10  396.33   92.00
  -7  -2 -10  304.71  136.22
  -7   2 -10  370.21  159.13
   7  -2 -10  359.23  121.52
   7   2 -10  387.03   88.73
   7  -2 -10  388.81  126.57
  -7  -2 -10  299.61  149.29
   7   2 -10  374.25  106.64
   7   2 -10  385.31  121.84
   7  -2  11  148.07   56.55
  -7   2  11  152.87   76.13
   7  -2  11  148.56   45.01
   7  -2  11  168.94   88.00
   7   2  11  162.37   75.09
   7   2  11  145.75   59.14
  -7  -2 -11  119.60   96.62
  -7   2 -11  155.14  116.23
   7   2 -11  138.04   47.34
   7   2 -11  156.51   63.09
  -7  -2 -11  139.13  100.23
   7   2 -11  188.45   77.81
   7  -2 -11  148.02   78.54
  -7  -2  12   58.15   46.02
  -7   2  12   51.53   46.24
   7   2  12   61.63   51.96
   7  -2  12   60.00   53.73
  -7   2  12   53.71   44.62
  -7  -2 -12   47.69   68.51
  -7  -2 -12   52.35   60.10
   7   2 -12   56.01   39.97
  -7   2 -12   49.63   82.44
   7  -3   0 1834.01  416.65
  -7  -3   0 3262.34  728.79
   7   3   0 2154.85  484.76
   7  -3   0 2149.24  497.26
  -7  -3   0 1545.19  379.44
  -7  -3   0 3846.58  748.28
  -7  -3   0 1941.42  433.09
   7  -3   0 2749.95  585.24
   7   3   1 3414.03  750.13
  -7  -3   1 2723.92  635.99
   7  -3   1 4481.02  948.63
   7  -3   1 2883.65  654.77
   7  -3   1 2979.07  657.12
  -7  -3   1 3595.74  824.03
  -7  -3   1 4046.72  841.97
   7  -3  -1 3049.48  669.85
  -7  -3  -1 2429.89  561.35
  -7  -3  -1 4519.85  928.05
  -7  -3  -1 3111.31  727.44
  -7  -3  -1 2948.40  670.93
   7  -3  -1 4289.64  904.77
   7  -3  -1 3502.77  805.27
   7   3  -1 3230.30  716.53
   7   3  -1 2776.03  574.97
   7  -3   2  366.51  164.39
   7  -3   2  300.26   95.52
  -7  -3   2  557.12  170.75
  -7  -3   2  390.42  128.19
   7  -3   2  291.28  119.81
   7   3   2  349.62  118.68
   7  -3  -2  286.75   93.43
   7  -3  -2  383.38  102.60
   7   3  -2  321.13   96.85
  -7  -3  -2  331.00   92.63
   7  -3  -2  376.91  160.36
   7   3  -2  316.40   80.08
  -7   3  -2  245.05   66.05
  -7  -3  -2  364.64  227.10
  -7  -3  -2  290.69  140.89
  -7  -3  -2  344.55   96.80
   7  -3   3  560.39  186.92
   7  -3   3  266.53  110.95
   7   3   3  356.64  112.22
  -7  -3   3  315.27  119.76
   7  -3   3  290.32  116.67
   7   3  -3  317.39   77.08
   7  -3  -3  266.99   92.61
   7  -3  -3  318.55   78.60
   7   3  -3  294.85  105.49
  -7   3  -3  193.23   61.37
  -7  -3  -3  253.20   70.15
  -7  -3  -3  306.03  134.59
   7   3  -3  310.93   92.93
  -7  -3  -3  267.43  100.93
   7  -3  -3  317.35  113.92
  -7  -3  -3  273.21  128.12
   7   3   4 1410.43  316.28
  -7  -3   4 1390.79  328.17
   7  -3   4 1794.88  452.66
   7  -3   4 1217.08  300.91
   7  -3   4 1103.63  232.95
  -7  -3  -4 1059.26  284.47
  -7   3  -4  782.64  179.99
  -7  -3  -4 1166.49  314.66
   7   3  -4 1223.99  287.79
   7  -3  -4 1261.09  294.64
  -7  -3  -4 1163.62  246.05
   7  -3  -4 1152.14  265.10
   7   3  -4 1334.29  280.29
   7   3  -4 1367.18  266.75
   7   3   5 5176.74 1138.22
   7  -3   5 4532.31 1044.35
   7  -3   5 3995.79  862.70
  -7  -3   5 5281.02 1182.58
   7  -3   5 6998.58 1517.40
   7   3  -5 4752.71  997.13
   7   3  -5 3628.22  781.20
   7  -3  -5 3609.06  788.40
   7  -3  -5 4357.69  972.95
  -7  -3  -5 3993.06  975.63
  -7  -3  -5 3685.56  881.81
  -7  -3  -5 3876.05  838.94
   7   3  -5 4704.66 1052.00
   7  -3  -5 4224.97  942.25
  -7   3  -5 2597.55  649.42
   7   3  -5 4911.69 1050.06
  -7  -3   6 2898.96  682.41
   7  -3   6 2252.59  536.32
   7   3   6 2512.31  547.67
   7  -3   6 3663.34  741.70
  -7  -3  -6 1736.88  440.55
   7   3  -6 2282.12  469.48
   7   3  -6 1898.32  394.30
   7   3  -6 2426.10  528.47
   7  -3  -6 1935.23  413.45
  -7  -3  -6 1723.06  363.07
  -7  -3  -6 2410.85  586.74
   7  -3  -6 2083.13  459.83
  -7   3  -6 1745.86  411.17
   7  -3  -6 2451.87  535.02
   7   3  -6 1909.64  384.39
   7   3   7 1358.66  313.32
   7  -3   7 1774.56  354.50
   7  -3   7 1240.41  320.04
  -7  -3   7 1534.41  324.69
   7   3  -7 1054.68  221.62
  -7   3  -7  963.02  245.88
   7  -3  -7 1336.64  306.54
  -7  -3  -7 1437.73  368.34
   7   3  -7 1295.56  301.26
   7   3  -7 1211.09  240.52
   7   3  -7 1164.56  257.67
  -7  -3  -7  940.17  267.55
   7  -3  -7 1104.30  244.45
   7  -3   8  129.90  103.72
  -7  -3   8  170.36   64.33
   7  -3   8  169.68   57.09
  -7  -3  -8  152.70  122.53
  -7   3  -8  253.90  101.84
   7   3  -8  204.38   92.08
  -7  -3  -8  100.53  155.75
   7   3  -8 1007.45  160.63
   7   3  -8  135.97   51.59
   7  -3  -8  127.94   85.83
   7  -3  -8  133.32   80.64
   7  -3  -8  124.09   66.19
  -7  -3   9  914.58  198.06
   7  -3   9  799.59  218.13
   7   3   9 1045.86  273.57
  -7   3   9  789.31  196.57
   7   3  -9  822.18  170.05
   7  -3  -9  907.03  225.29
   7  -3  -9  758.42  182.58
  -7  -3  -9  585.35  184.29
  -7   3  -9  617.92  189.63
  -7  -3  -9  782.94  242.79
   7   3  -9  842.35  205.35
   7   3  -9  704.36  153.46
   7   3  10 1135.07  227.20
  -7   3  10 1074.59  236.41
   7  -3  10 1036.34  253.78
   7   3 -10 1018.42  235.60
  -7   3 -10 1144.62  291.13
   7  -3 -10  928.62  270.15
   7   3 -10 1105.90  221.29
  -7  -3 -10  927.08  317.47
  -7  -3 -10  738.66  211.33
  -7  -4   0 1244.40  270.03
  -7  -4   0 1493.09  369.58
   7   4   0 1119.21  252.85
   7  -4   0 1576.19  338.70
   7  -4   0 1242.74  299.69
   7   4   0 1260.17  260.63
  -7  -4   0 1013.43  240.56
  -7  -4   1  860.92  189.86
  -7  -4   1  821.88  206.56
  -7  -4   1 1229.37  310.13
   7  -4   1  883.01  232.46
   7   4   1  907.49  216.93
  -7  -4  -1  775.56  181.41
  -7  -4  -1 1281.95  317.02
  -7  -4  -1 1023.07  241.48
   7   4  -1  894.15  202.19
  -7  -4  -1 1196.14  259.61
   7  -4  -1 1256.10  265.69
   7  -4  -1 1002.19  248.35
   7   4  -1 1443.17  285.01
   7   4   2 1757.99  373.64
  -7  -4   2 1503.75  338.42
  -7  -4   2 1519.96  298.58
   7  -4   2 2739.08  547.71
   7  -4   2 1415.32  323.20
   7  -4  -2 1524.02  333.16
  -7  -4  -2 1268.47  323.75
   7  -4  -2 1293.80  264.59
  -7  -4  -2 1518.00  329.05
   7  -4  -2 1825.49  357.94
  -7  -4  -2 1268.43  262.66
  -7   4  -2  899.31  193.11
  -7  -4  -2 1453.29  336.95
   7   4  -2 1364.81  315.38
   7   4  -2 1616.20  333.14
   7   4  -2 1453.52  302.60
   7   4   3  564.93  152.22
   7  -4   3  415.29  128.07
  -7  -4   3  558.54  151.94
   7  -4   3  749.02  189.04
  -7  -4  -3  516.75  129.29
   7   4  -3  506.19  147.65
   7   4  -3  600.06  135.08
  -7  -4  -3  421.33  144.60
   7   4  -3  532.33  119.25
  -7   4  -3  287.49   75.88
   7  -4  -3  526.33  135.25
   7  -4  -3  425.59   97.76
  -7  -4  -3  478.06  150.32
   7  -4   4  317.93  105.82
   7  -4   4  489.20  149.52
  -7  -4   4  439.80  129.96
   7   4   4  353.24  116.56
   7  -4  -4  292.53   77.01
  -7  -4  -4  300.69  120.03
  -7  -4  -4  283.65  176.80
   7   4  -4  342.24  114.86
   7  -4  -4  348.66   94.74
   7   4  -4  389.19   95.13
  -7   4  -4  173.08   59.41
   7   4  -4  350.60   82.39
  -7  -4  -4  306.00   88.34
   7   4   5    9.64   51.04
  -7  -4   5   10.15   49.33
   7  -4   5   16.59   46.04
   7  -4   5    8.87   61.86
  -7  -4  -5    8.82   54.48
   7  -4  -5    7.46   30.06
   7  -4  -5    0.12   33.37
   7   4  -5   10.83   48.88
  -7  -4  -5   15.98   30.73
   7   4  -5   21.40   30.79
  -7   4  -5    7.18   66.05
  -7  -4  -5    4.45   48.33
  -7  -4   6   28.29   54.02
   7  -4   6   25.19   52.69
   7  -4   6   38.60   59.46
   7   4   6   25.69   56.50
  -7  -4  -6   21.08   32.52
  -7  -4  -6   18.13   59.65
   7   4  -6   28.87   54.20
   7   4  -6   21.28   27.06
   7  -4  -6   23.52   38.43
  -7   4  -6   14.99   46.10
   7  -4  -6   30.87   36.10
  -7  -4  -6   19.06   53.64
  -7  -4   7  691.47  162.65
   7  -4   7  551.11  155.45
   7   4   7  616.05  163.43
   7  -4   7  817.20  178.93
  -7  -4  -7  436.40  103.66
  -7  -4  -7  530.32  163.27
   7  -4  -7 1111.78  215.25
   7   4  -7  571.06  153.09
  -7  -4  -7  436.46  138.03
   7   4  -7  559.09  123.21
  -7   4  -7  416.42  130.75
   7  -4   8  498.20  108.27
  -7  -4   8  456.04  107.84
   7   4   8  411.61  117.62
   7  -4   8  439.99  130.31
   7  -4  -8  312.11   68.51
   7   4  -8  397.18  127.32
  -7  -4  -8  298.68  110.33
  -7   4  -8  299.58  116.47
  -7  -4  -8  267.38   68.00
  -7  -4  -8  351.94  127.21
   7   4  -8  391.12   91.94
   7  -4   9  218.60   85.12
   7   4   9  377.55   99.96
  -7  -4  -9  201.14   93.23
   7   4  -9  205.33   84.69
  -7  -4  -9  124.51   90.54
   7  -4  -9  390.68   87.52
  -7   4  -9  233.38  106.35
   7  -5   0    6.08   17.79
   7   5   0    1.12   24.20
   7   5   0   -0.01   19.69
   7  -5   0   12.26   28.38
  -7  -5   0    2.35   30.49
  -7  -5   0    2.88   22.18
   7   5   1   34.47   31.87
   7   5   1   33.37   32.87
  -7  -5   1   33.30   37.51
   7  -5   1   51.52   49.17
  -7  -5   1   29.43   31.26
   7   5   1   31.97   32.12
   7  -5   1   34.49   26.66
   7   5  -1   36.66   36.28
   7   5  -1   30.10   36.04
   7  -5  -1   46.96   25.04
  -7  -5  -1   40.04   45.76
  -7  -5  -1   30.67   23.47
   7  -5  -1   37.91   30.00
  -7  -5   2   54.72   29.77
   7   5   2   49.75   35.30
   7   5   2   52.44   64.86
   7  -5   2   49.78   30.48
  -7  -5   2   55.01   46.62
   7   5   2   38.11   33.42
   7  -5   2   74.21   60.12
   7   5  -2   55.83   65.31
  -7  -5  -2   68.18   53.78
   7   5  -2   45.09   39.95
   7   5   3  261.66   66.82
   7  -5   3  263.14   68.65
   7  -5   3  379.21  114.98
   7   5   3  191.17   56.72
  -7  -5   3  260.52   87.55
   7   5   3  261.52   76.06
   7   5  -3  311.01   79.59
  -7  -5  -3  260.20   94.93
   7   5  -3  243.95   79.53
   7   5   4   26.85   39.12
   7  -5   4   31.25   27.84
   7  -5   4   39.05   55.25
  -7  -5   4   30.32   45.11
   7   5   4   -0.19   25.16
   7   5  -4   25.64   37.12
  -7  -5  -4   46.30   51.87
   7   5  -4   43.87   33.29
   7  -5   5  333.10  103.45
  -7  -5   5  253.37   84.77
   7   5   5  232.53   76.44
   7   5  -5  236.14   60.37
   7   5  -5  211.44   67.32
  -7  -5  -5  214.18   88.74
   8   0   0   57.65   33.71
   8   0   0   89.81   40.76
   8   0   0   64.01   53.09
  -8   0   0   43.30  104.17
   8   0   1  237.64   83.10
   8   0   1  187.46   55.67
   8   0   1  187.26   46.21
   8   0   1  179.79   48.55
  -8   0   1  115.28  137.47
  -8   0  -1  151.49  126.31
   8   0  -1  210.72   75.06
  -8   0  -1  179.98   78.37
  -8   0  -1  162.32   46.22
   8   0  -1  213.23   62.37
   8   0  -1  200.88   60.63
   8   0   2  310.34  110.09
  -8   0   2  297.66  316.98
   8   0   2  263.08   58.35
   8   0   2  304.15   81.24
   8   0   2  284.69  124.83
  -8   0  -2  238.72  145.57
   8   0  -2  321.12  101.96
   8   0  -2  337.32   89.24
  -8   0  -2  260.32   76.63
  -8   0  -2  256.64   65.58
   8   0  -2  345.45  122.40
   8   0  -2  323.16   84.66
   8   0   3 4384.02  985.67
  -8   0   3 3809.52 1135.59
   8   0   3 3424.90  700.45
   8   0   3 4368.29  927.15
   8   0   3 4249.89  984.89
   8   0  -3 4209.07  951.40
  -8   0  -3 4102.94  884.47
   8   0  -3 3776.68  822.99
   8   0  -3 4142.32  885.08
  -8   0  -3 3069.01  787.51
   8   0  -3 4336.22  933.46
  -8   0  -3 3350.16  757.28
   8   0   422132.23 5972.73
   8   0   422955.66 6149.48
   8   0   421843.31 5730.13
  -8   0   424200.60 6826.91
   8   0  -420387.23 5377.19
   8   0  -421885.07 5807.32
  -8   0  -421365.28 5669.94
  -8   0  -417609.59 4771.77
   8   0  -419500.33 5214.27
  -8   0  -414442.37 4068.98
   8   0  -420872.22 5588.78
   8   0   5 7675.87 1735.00
  -8   0   510145.70 2490.10
   8   0   5 7804.97 1885.35
   8   0   5 8007.15 1921.20
   8   0  -5 7295.72 1683.82
   8   0  -5 7526.79 1749.81
   8   0  -5 7932.07 1833.29
   8   0  -5 7151.97 1705.09
  -8   0  -5 7048.36 1650.14
  -8   0  -5 6143.09 1509.76
  -8   0  -5 3960.82 1064.71
   8   0   617885.75 4744.69
   8   0   619022.20 5012.30
  -8   0   615849.61 4160.87
   8   0  -617555.68 4602.15
  -8   0  -616139.17 4237.02
  -8   0  -613918.10 3766.52
   8   0  -618072.74 4700.28
   8   0  -617650.09 4560.59
   8   0   7 1305.73  324.54
   8   0   7 1261.68  319.06
  -8   0  -7  947.04  278.44
   8   0  -7 1271.48  308.22
   8   0  -7 1197.31  264.64
   8   0  -7 1246.84  293.12
   8   0  -7 1300.35  291.81
  -8   0  -7 1112.79  264.79
   8   0   8  566.52  172.14
   8   0   8  617.46  179.08
  -8   0   8  537.27  147.21
   8   0  -8  890.63  202.00
   8   0  -8  554.93  161.51
   8   0  -8  550.37  124.14
  -8   0  -8  407.74  170.25
  -8   0  -8  478.73  137.86
  -8   0   9   34.24   55.66
   8   0   9  121.32   72.78
   8   0   9   29.91   70.21
  -8   0  -9   23.77   50.64
  -8   0  -9   28.88  146.43
   8   0  -9   36.88   61.82
  -8   0  10  297.98  100.05
   8   0  10  281.75  111.49
   8   0  10  269.97  112.46
   8   0 -10  295.19  166.69
   8   0 -10  269.39   97.92
  -8   0 -10  222.42   87.98
  -8   0 -10  202.07  133.86
  -8   0  11   81.99   48.86
   8   0  11   68.62   73.52
   8   0  11   81.89   70.16
   8   0 -11   67.00   57.25
  -8   0 -11   58.03   88.87
  -8   0 -11   55.56   54.91
  -8   0  12  604.65  139.80
   8   0  12  775.70  181.91
   8   0  12  698.25  181.90
   8   0 -12  706.06  178.63
  -8   0 -12  471.60  126.65
   8   0 -12  620.97  143.58
  -8   0 -12  510.36  171.86
  -8  -1   0 1899.11  400.58
   8   1   0 1578.20  326.64
   8  -1   0 1368.32  268.88
   8  -1   0 1754.16  395.73
   8  -1   0 3239.45  636.17
  -8  -1   0 1824.68  643.66
   8   1   0 1758.40  361.76
   8  -1   0 1840.69  404.18
  -8   1   0 2246.13  504.81
   8  -1   1 1161.60  266.79
  -8   1   1 1585.52  379.98
   8   1   1 1067.24  258.01
  -8  -1   1 1190.52  254.52
  -8  -1   1 1392.64  519.56
   8  -1   1 2051.40  408.50
   8   1   1 1195.18  251.19
   8  -1   1 1299.33  301.95
  -8  -1  -1 1001.07  222.35
   8  -1  -1 1463.54  332.36
  -8   1  -1 1391.70  333.46
  -8  -1  -1 1076.82  249.82
  -8  -1  -1 1047.05  483.86
   8   1  -1 1149.18  246.19
   8  -1  -1 1478.28  387.51
   8   1  -1 2856.76  562.63
   8   1  -1 1222.01  247.82
   8  -1  -1 2529.99  487.70
   8  -1  -1  942.99  190.21
   8   1   2   99.50  139.83
   8  -1   2   99.21   69.97
  -8  -1   2  126.54  197.83
  -8   1   2  116.40  102.09
   8   1   2   90.13   52.39
   8  -1   2  112.53   79.11
   8   1   2   94.49   48.58
   8  -1   2  105.09   67.97
  -8  -1   2  100.80   54.07
   8   1  -2  102.49   77.38
   8   1  -2  100.30   38.45
   8  -1  -2  100.58   76.35
  -8  -1  -2   93.84   64.39
   8  -1  -2   83.29   56.38
   8   1  -2   98.03   63.16
  -8  -1  -2   85.60   60.19
   8  -1  -2  109.63   74.02
   8  -1  -2   97.26   59.39
  -8   1  -2   98.51   46.14
  -8   1  -2   76.60   85.08
  -8  -1  -2   83.02  209.93
   8  -1   3 2301.56  505.49
   8  -1   3 2400.14  519.46
   8  -1   3 2445.37  552.54
   8   1   3 2474.36  521.10
  -8   1   3 2252.96  556.71
   8   1   3 2450.66  497.48
   8   1   3 2369.09  542.07
  -8  -1   3 3263.81 1021.38
   8   1  -3 2628.64  555.52
   8  -1  -3 2305.44  475.26
  -8  -1  -3 2189.78  678.93
  -8   1  -3 1947.65  453.10
   8  -1  -3 2440.69  532.44
   8   1  -3 2345.77  519.47
   8  -1  -3 2556.78  556.65
   8  -1  -3 2152.73  458.95
  -8  -1  -3 1985.17  463.04
  -8  -1  -3 2378.41  534.19
   8   1  -3 2212.24  457.23
   8  -1   4 1327.96  298.99
  -8  -1   4 1111.46  293.09
   8  -1   4 1281.85  300.40
  -8   1   4 1600.44  747.97
   8   1   4 1358.18  325.49
   8   1   4 1377.09  278.21
   8  -1   4 1399.83  340.61
   8   1   4 1476.28  321.60
   8  -1  -4 1353.62  313.26
   8   1  -4 1292.97  267.69
  -8  -1  -4 2479.54  516.92
  -8  -1  -4 1125.31  291.02
  -8   1  -4 1052.22  302.06
   8   1  -4 1294.93  303.59
  -8  -1  -4 1272.81  422.42
  -8   1  -4 1384.03  350.09
   8  -1  -4 1375.92  381.91
   8  -1  -4 1305.00  279.01
   8   1  -4 1464.70  340.21
   8   1   5  251.59  116.93
  -8   1   5  232.82  181.38
   8  -1   5  235.30  120.78
   8  -1   5  245.81  103.64
   8   1   5  236.27   67.03
   8  -1   5  224.28  104.80
  -8  -1   5  258.61  126.18
   8   1   5  259.54  107.31
   8   1  -5  227.54  114.02
   8   1  -5  236.68   70.47
   8   1  -5  246.21  107.97
  -8   1  -5  229.01  183.13
   8  -1  -5  227.03  105.63
   8  -1  -5  219.52   86.65
   8  -1  -5  217.74   90.31
   8  -1  -5  236.60   99.74
  -8   1  -5  231.70  122.46
  -8  -1  -5  180.19  120.86
  -8  -1  -5  242.87  157.36
  -8  -1  -5  253.01  115.52
   8  -1   6  362.34  132.83
   8  -1   6  266.37  122.26
   8   1   6  264.26  133.77
  -8  -1   6  375.51  139.94
   8  -1   6  284.83  171.43
   8   1   6  308.27  176.00
  -8  -1  -6  284.67  146.13
   8  -1  -6  401.30  122.55
   8   1  -6  262.26   74.58
  -8  -1  -6  248.90  119.24
  -8   1  -6  237.03  107.25
  -8   1  -6  246.98  143.69
   8  -1  -6  326.33  120.45
   8   1  -6  275.13  109.58
   8  -1  -6  283.67  116.42
   8  -1   7  767.05  186.78
   8  -1   7  739.26  198.22
   8   1   7  721.59  210.30
  -8  -1   7  808.84  173.77
   8   1   7  755.67  255.33
   8  -1   7  796.12  211.70
  -8  -1   7  735.48  161.92
  -8  -1  -7  600.24  227.38
  -8   1  -7  737.86  218.64
   8   1  -7 1618.34  409.00
  -8  -1  -7  653.01  192.99
   8   1  -7  750.35  186.99
   8  -1  -7  668.46  229.55
   8   1  -7  710.00  151.97
   8  -1  -7  709.33  177.45
   8  -1  -7  798.58  206.78
   8  -1  -7  682.61  167.38
   8  -1   8  377.13  124.42
   8   1   8  360.40  131.91
   8  -1   8  360.87  125.67
  -8  -1   8  388.25   97.32
   8   1   8  373.83  181.75
   8  -1   8  389.84  115.37
   8  -1  -8  379.15  108.35
   8   1  -8  373.54   87.59
   8  -1  -8  408.85  131.72
   8  -1  -8  403.02  129.60
   8   1  -8  467.94  144.71
  -8  -1  -8  299.89  160.85
   8  -1  -8  428.19  117.54
  -8  -1  -8  388.42  134.29
  -8   1  -8  336.17  151.01
   8   1  -8  372.16  113.70
   8   1   9  243.66  164.31
  -8   1   9  192.44   97.75
   8   1   9  196.18   98.27
  -8  -1   9  201.32   57.57
   8  -1   9  191.87   90.69
   8  -1   9  199.97   79.94
   8  -1   9  201.32   92.61
   8   1  -9  188.06   77.36
   8  -1  -9  193.25   76.61
  -8  -1  -9  265.55  109.86
  -8   1  -9  176.58  128.72
   8  -1  -9  227.96   94.67
  -8  -1  -9  171.98  135.93
   8   1  -9  192.82   54.33
   8  -1  10  199.87  103.77
  -8  -1  10  200.62   56.63
   8   1  10  268.07  102.76
   8   1  10  200.81   97.60
   8  -1  10  202.82   90.99
  -8   1  10  200.06   94.03
   8  -1  10  210.46   87.31
  -8   1 -10  123.62   49.98
   8   1 -10  516.39  195.22
   8  -1 -10  467.74  107.38
   8  -1 -10  191.96   86.96
  -8   1 -10  168.30  129.75
  -8  -1 -10  168.43  130.91
  -8  -1 -10  164.90  103.80
   8   1 -10  224.94   80.03
   8  -1 -10  256.30   84.68
   8  -1  11  406.84   96.81
   8  -1  11  419.43  111.42
   8  -1  11  400.33  121.41
   8   1  11  426.93  129.32
  -8   1  11  412.92  121.80
  -8  -1  11  378.34   83.97
   8   1  11  524.27  144.33
  -8   1 -11  202.01   60.85
  -8  -1 -11  337.24  124.89
  -8  -1 -11  354.47  244.61
   8  -1 -11  394.44  100.36
  -8   1 -11  360.67  257.68
   8  -1 -11  405.98  122.60
   8   1 -11  413.15  101.60
   8   1  12  223.17   92.24
   8   1  12  266.96   99.99
   8  -1  12  213.57   89.78
   8  -1  12  238.49  111.25
  -8   1  12  209.65   73.85
   8  -1 -12  208.75   83.53
  -8  -1 -12  182.44   98.64
  -8   1 -12  168.18  106.02
   8   1 -12  734.29  168.23
  -8  -1 -12  176.42   89.79
  -8  -2   0 2231.76  567.00
   8   2   0 3990.03  833.99
  -8  -2   0 2863.01  611.01
   8  -2   0 3235.97  695.16
  -8  -2   0 4550.65 1063.55
   8   2   0 3003.70  645.47
   8  -2   0 2562.47  553.36
   8  -2   0 2689.02  615.15
   8  -2   0 3045.30  686.85
   8   2   1 4287.20  827.64
  -8  -2   1 1720.39  448.15
   8  -2   1 1763.05  401.33
   8   2   1 1948.63  420.70
   8  -2   1 1906.21  431.23
  -8  -2   1 2072.04  470.30
   8  -2   1 2271.90  482.05
   8  -2   1 1612.50  338.54
   8  -2  -1 2088.48  496.25
  -8  -2  -1 1892.29  411.13
   8  -2  -1 2066.42  440.37
   8  -2  -1 2259.40  501.34
  -8  -2  -1 1419.76  368.12
   8   2  -1 2029.59  429.51
   8   2  -1 1837.70  410.31
  -8  -2  -1 1887.20  449.22
   8  -2   2  728.65  198.79
  -8  -2   2  807.08  215.08
   8  -2   2  701.82  154.09
   8  -2   2  901.05  218.87
  -8   2   2 1188.13  278.15
   8   2   2  853.78  198.68
  -8  -2   2  843.06  263.07
   8   2   2  754.98  191.77
   8  -2   2  983.90  225.85
   8  -2  -2  819.81  215.36
  -8  -2  -2  758.10  213.60
   8   2  -2  809.91  190.59
  -8   2  -2  711.99  145.47
  -8  -2  -2  877.74  208.55
  -8  -2  -2  701.90  194.21
   8   2  -2  735.41  184.04
   8  -2  -2  954.51  252.91
   8   2   3  885.52  207.49
   8  -2   3  928.16  235.07
  -8  -2   3 1190.77  331.50
  -8   2   3 1296.17  299.84
   8  -2   3 1220.33  267.16
   8  -2   3 1067.39  250.21
   8   2   3 1026.99  229.44
  -8  -2   3 1054.63  245.34
   8  -2   3  823.93  176.30
  -8  -2  -3  808.97  205.83
   8   2  -3  874.27  202.43
   8  -2  -3  859.71  176.82
  -8   2  -3  791.05  169.58
   8   2  -3 1069.42  240.63
  -8  -2  -3  823.57  218.19
  -8  -2  -3  887.90  239.91
   8  -2  -3 1059.08  259.25
   8  -2  -3  972.13  237.37
  -8  -2   4 7112.64 1666.80
   8   2   4 5460.38 1184.12
   8   2   4 4700.67 1113.63
   8   2   4 5645.59 1242.43
   8  -2   4 5376.48 1215.61
   8  -2   4 6554.71 1431.42
   8  -2   4 4883.86 1122.85
   8  -2   4 4383.49  973.39
  -8   2   4 5416.39 1265.29
   8   2  -4 5511.99 1287.93
  -8  -2  -4 4591.38 1047.49
   8  -2  -4 4954.58 1131.57
   8   2  -4 5115.90 1139.55
  -8  -2  -4 3837.93  930.56
  -8  -2  -4 4590.93 1081.12
  -8   2  -4 3862.04  871.79
   8  -2  -4 4626.88 1021.80
   8  -2  -4 5505.41 1253.70
   8   2   5  212.50   80.76
   8  -2   5  228.13   88.03
   8  -2   5  208.20   92.09
   8  -2   5  213.29  107.89
   8  -2   5  188.57   64.09
   8   2   5  191.85   68.43
   8   2   5  174.51   81.93
  -8  -2   5  186.25   94.93
  -8  -2  -5  142.69  186.73
  -8  -2  -5  172.99  112.01
   8   2  -5  170.44   81.71
   8  -2  -5  170.07   98.63
   8   2  -5  189.70   88.63
  -8   2  -5  129.37   67.25
   8   2  -5  187.37   83.72
   8  -2  -5  175.94   69.40
   8  -2  -5  209.10  104.64
   8  -2   6 3234.58  706.53
   8   2   6 3479.55  776.39
   8   2   6 3979.95  849.97
   8  -2   6 3859.38  870.08
   8   2   6 4065.43  873.21
  -8  -2   6 4316.15  948.04
   8  -2   6 4706.20  982.12
   8  -2   6 3894.23  857.72
  -8   2  -6 2605.61  611.12
   8  -2  -6 3576.77  786.85
   8  -2  -6 3823.21  860.22
   8  -2  -6 4244.48  941.94
  -8  -2  -6 2739.62  806.70
   8   2  -6 3922.38  855.01
   8   2  -6 3951.77  852.25
  -8  -2  -6 3244.00  778.45
   8   2   7  228.17   68.29
   8  -2   7  179.08   79.87
   8  -2   7  198.62   66.51
   8   2   7  213.05   81.23
   8  -2   7  203.48   96.86
  -8  -2   7  266.04   86.48
   8   2   7  261.10   82.31
   8  -2  -7  214.25   82.21
   8  -2  -7  260.01  109.46
   8  -2  -7  292.70  105.37
  -8   2  -7  162.11   94.40
  -8  -2  -7  202.81  116.27
   8   2  -7  229.71   80.63
   8   2  -7  202.84   83.18
  -8  -2  -7  169.10  131.04
  -8   2  -7  151.31   81.86
   8   2  -7  216.97  118.85
  -8  -2   8  530.20  114.26
   8   2   8  474.21  102.14
   8   2   8  603.80  139.36
   8  -2   8  479.92  123.28
   8  -2   8  128.30   98.29
   8   2   8  429.12  117.93
   8  -2   8  414.87  104.15
   8  -2  -8  551.60  146.67
  -8  -2  -8  408.13  157.41
  -8   2  -8  413.67  238.82
   8   2  -8  445.89  113.26
   8   2  -8  456.24  116.97
   8  -2  -8  504.60  151.62
   8  -2  -8  444.25  127.18
  -8  -2  -8  370.90  164.22
   8   2  -8  480.14  131.03
  -8   2   9  861.97  223.59
   8  -2   9  905.87  196.27
   8  -2   9 1017.65  243.21
   8   2   9 1301.16  270.75
   8  -2   9 1028.12  219.93
   8   2   9  943.06  214.97
  -8  -2  -9  808.86  237.29
   8   2  -9 1056.89  224.35
   8  -2  -9 1021.96  240.65
   8  -2  -9 1017.24  240.71
  -8  -2  -9  846.63  259.76
   8   2  -9  959.33  203.50
  -8   2  -9  859.96  252.27
   8  -2  10  195.34   61.96
   8   2  10  192.15   70.46
   8   2  10  248.20   84.50
  -8   2  10  200.33   91.49
   8  -2  10  202.23   87.93
   8  -2  10  205.88   63.52
   8   2 -10  193.72   58.83
  -8   2 -10  156.96  125.53
  -8  -2 -10  156.04  104.04
   8   2 -10  181.80   64.76
   8   2 -10  259.38   92.80
   8  -2 -10  181.35   85.62
   8  -2 -10  312.09   99.44
  -8  -2 -10  164.17  118.90
   8  -2  11  182.58   72.48
  -8   2  11  181.28   74.76
   8   2  11  194.78   71.30
   8  -2 -11  185.20   79.64
  -8   2 -11  154.60  118.35
  -8  -2 -11  174.31  101.64
  -8  -2 -11  155.17  156.20
   8   2 -11  187.08   56.29
  -8  -3   0 1054.28  263.76
  -8  -3   0  685.82  185.82
   8  -3   0 1055.17  237.93
  -8  -3   0  887.44  190.15
   8  -3   0  774.30  183.97
   8  -3   0  827.92  215.59
   8   3   0  877.72  208.74
   8  -3   1   62.81   68.38
   8   3   1   56.57   63.37
  -8  -3   1  200.31   93.77
   8  -3   1   72.58   69.42
   8  -3   1   48.85   50.49
  -8  -3   1   44.36   65.82
  -8  -3  -1  247.65  101.71
   8  -3  -1   53.93   52.97
  -8  -3  -1   41.27   53.15
   8   3  -1   96.68   60.75
   8  -3  -1  144.21   92.83
  -8  -3  -1   67.61   52.01
   8  -3  -1   66.65   57.84
   8  -3   2  494.26  217.59
   8  -3   2  551.73  156.22
   8  -3   2  400.78  109.52
   8   3   2  434.05  129.16
  -8  -3   2  456.97  147.32
  -8  -3   2  396.59  135.82
  -8  -3  -2  350.23   99.15
  -8  -3  -2  415.69  157.35
  -8  -3  -2  386.69  120.38
   8  -3  -2  383.96  116.50
   8  -3  -2  508.08  235.64
   8   3  -2  438.83  120.64
   8  -3   3  163.97   93.48
   8  -3   3  100.13   54.04
  -8   3   3  177.39   78.26
  -8  -3   3  102.27   84.09
   8   3   3  123.63   75.43
   8  -3   3   84.86   93.21
  -8  -3  -3  108.62  151.41
  -8  -3  -3   95.08   43.56
   8   3  -3   96.13   87.26
   8   3  -3  118.28   65.29
   8   3  -3   82.24   37.90
   8  -3  -3  101.41   71.13
   8  -3  -3  155.06   89.38
  -8  -3  -3   93.57  101.13
  -8   3  -3   80.00   40.47
   8   3   4  901.11  214.99
  -8  -3   4  851.74  228.23
   8  -3   4  750.19  216.55
   8  -3   4  690.73  157.52
   8  -3   4 1102.94  258.11
   8   3  -4  771.56  204.62
  -8  -3  -4  759.70  226.22
   8   3  -4  788.07  233.16
   8  -3  -4  784.99  206.18
   8   3  -4  689.11  147.18
  -8   3  -4  512.91  129.47
  -8  -3  -4  682.72  222.72
   8  -3  -4  708.90  182.42
   8   3   5   44.34   60.05
   8  -3   5   47.27   64.24
   8  -3   5   29.49   57.90
   8  -3   5   34.82   74.99
  -8  -3   5   43.76   70.59
  -8  -3  -5   39.51   84.37
   8   3  -5   30.96   31.77
   8  -3  -5   40.63   60.22
   8  -3  -5   45.06  101.03
  -8  -3  -5   67.82   87.26
   8   3  -5   41.92   46.63
  -8   3  -5   22.56   40.60
   8   3  -5   35.10   64.87
   8  -3   6  225.22   84.99
   8  -3   6  170.41  112.78
  -8  -3   6  199.35  135.52
   8  -3   6  166.14   53.77
   8   3   6  190.68   87.11
  -8  -3  -6  204.29  124.71
   8  -3  -6  196.16   94.08
   8  -3  -6  161.85   57.60
   8   3  -6  187.37   91.23
  -8   3  -6  113.66   65.30
   8  -3  -6  167.05   83.89
   8   3  -6  145.35   52.67
  -8  -3  -6  144.21  111.56
   8   3  -6  185.39   66.64
  -8  -3   7   48.57   52.50
   8  -3   7   46.25   44.69
   8  -3   7   32.67   74.80
   8   3   7   40.28   54.26
  -8  -3  -7   32.20   80.64
   8   3  -7   71.69   39.67
   8   3  -7   54.69   37.16
   8  -3  -7   45.21   39.36
  -8  -3  -7   59.75   89.07
   8  -3  -7   47.88   65.39
   8  -3  -7   45.30   63.44
   8   3  -7   47.85   61.96
  -8   3  -7   26.10   53.09
  -8  -3   8  610.82  133.53
   8   3   8  545.47  130.59
   8  -3   8  471.69  150.22
  -8   3  -8  462.46  129.88
   8  -3  -8  566.37  153.57
  -8  -3  -8  526.72  192.07
  -8  -3  -8  393.98  150.40
   8   3  -8  523.43  140.69
  -8   3  -8  371.72  132.27
   8  -3  -8  485.30  119.28
   8   3  -8  482.48  114.31
   8  -3  -8  497.65  144.81
   8  -3   9   75.66   76.91
   8   3   9  701.33  118.64
  -8  -3   9   91.07   37.29
  -8   3   9   93.97   71.33
  -8   3  -9   74.18   88.51
  -8  -3  -9   59.79   82.39
   8   3  -9  721.22  113.60
   8   3  -9   81.97   64.09
  -8   3  10  153.47   64.24
   8  -3  10  147.11   76.36
  -8  -3 -10  137.13   81.79
   8  -3 -10  140.25   62.04
   8   3 -10  146.57   62.28
  -8   3 -10  122.16   98.84
  -8  -3 -10  108.49   79.98
   8  -3 -10  767.80  141.22
   8   4   0  111.25   61.82
  -8  -4   0   86.62   56.16
  -8  -4   0  164.66   98.29
  -8  -4   0   92.86   46.68
   8   4   0  144.78   44.47
   8  -4   0  127.20   68.78
   8  -4   0  116.33   77.94
   8   4   1  233.18   57.32
   8  -4   1  308.81  105.42
  -8  -4   1  204.29   82.74
   8  -4   1  243.91  101.18
   8   4   1  241.30   86.40
   8  -4  -1  249.97   96.96
   8   4  -1  260.23   64.69
  -8  -4  -1  207.82   72.84
  -8  -4  -1  198.51   66.52
   8  -4  -1  212.46   59.20
   8   4  -1  225.54   77.71
  -8  -4  -1  302.44  118.80
   8  -4  -1  274.24   83.02
   8   4  -1  220.31   94.05
  -8   4   2  247.07   80.23
   8   4   2  133.16   40.78
   8  -4   2  143.41   80.46
  -8  -4   2  131.20   74.99
   8  -4   2  198.95   92.34
   8   4   2  153.38   75.43
   8   4  -2  155.74   69.30
   8  -4  -2  149.21   79.67
   8   4  -2  144.40   61.37
   8  -4  -2  128.72   70.03
  -8  -4  -2  140.48   78.62
  -8  -4  -2  129.16   45.25
  -8  -4  -2  143.97   93.11
   8   4  -2  137.80   81.24
  -8  -4   3  770.41  191.52
   8  -4   3 1019.33  236.30
   8   4   3  849.16  196.86
   8  -4   3  671.08  174.28
  -8  -4  -3  689.08  185.31
   8   4  -3  707.49  185.55
   8   4  -3  761.34  198.86
  -8  -4  -3  617.06  181.30
   8  -4  -3  600.58  131.52
   8  -4  -3  739.85  178.26
   8   4  -3  834.09  161.18
  -8   4  -3  439.60   99.99
   8  -4   4  805.32  202.54
   8  -4   4 1241.50  275.50
   8   4   4  951.21  221.06
  -8  -4   4  974.18  229.00
  -8   4  -4  496.03  117.14
   8   4  -4  954.52  193.24
   8   4  -4  926.55  228.44
  -8  -4  -4  834.71  218.38
   8   4  -4  993.95  189.28
   8  -4  -4  905.68  240.20
   8  -4  -4  794.84  169.30
  -8  -4  -4  727.70  198.62
   8   4   5  608.41  156.62
   8  -4   5  801.76  188.83
  -8  -4   5  653.28  165.81
   8  -4   5  693.55  181.69
   8   4  -5  504.47   98.25
  -8  -4  -5  439.47  140.52
   8  -4  -5  610.22  145.09
   8   4  -5  590.07  160.78
   8  -4  -5  537.70  125.69
  -8  -4  -5  514.11  159.05
  -8   4  -5  322.25   89.52
  -8  -4   6  803.64  185.09
   8  -4   6  605.50  217.13
   8   4   6  693.56  169.00
   8  -4   6  891.35  192.75
  -8  -4  -6  598.95  170.36
   8   4  -6  687.96  172.36
   8   4  -6  609.57  115.45
  -8  -4  -6  479.58  141.40
   8  -4  -6  653.62  146.24
  -8   4  -6  352.72   99.73
   8  -4  -6  700.85  154.99
   8  -4   7  509.41  117.36
   8   4   7  385.72  107.91
   8  -4   7  323.95  151.95
   8  -4  -7  372.97  100.66
  -8  -4  -7  344.86  119.19
  -8  -4  -7  252.98   92.38
   8   4  -7  364.30  106.39
  -8   4  -7  194.19   76.45
   8   4  -7  296.49   55.72
  -8  -5   0  105.02   35.63
   8   5   0   89.04   44.87
  -8  -5   0   94.72   33.61
   8   5   0   25.12   25.72
   8  -5   0  100.09   33.32
   8  -5   1   50.70   42.61
   8   5   1   53.86   21.79
  -8  -5   1   39.88   33.64
   8   5   1   44.38   34.88
   8   5   1   48.73   35.68
   8  -5   1   37.47   28.13
   8   5  -1   49.91   26.06
  -8  -5  -1   57.14   66.51
   8   5  -1   39.79   40.14
   8  -5  -1   36.82   32.58
   8   5   2  133.86   50.02
   8  -5   2  110.36   38.42
  -8  -5   2  122.09   51.64
   8   5   2   98.01   42.39
   8  -5   2  155.92   64.11
  -8  -5  -2  127.30   54.70
   8   5  -2   81.31   23.64
   8   5  -2  116.59   55.20
  -8  -5   3   38.17   42.20
   8  -5   3   49.03   49.46
   8   5   3   62.89   41.02
  -8  -5  -3   43.81   43.90
   8   5  -3   39.99   40.40
  -9   0   0   -1.85  346.01
   9   0   0    5.56   40.90
   9   0   0    1.04   25.29
   9   0   0   14.12   24.01
   9   0   1    0.36   20.44
  -9   0   1    1.85  191.01
   9   0   1    2.65   39.45
   9   0   1    5.51   22.52
   9   0  -1   13.38   25.63
  -9   0  -1    0.44   86.78
   9   0  -1    2.08   67.00
   9   0  -1   -0.43   21.80
   9   0  -1    0.14   93.72
  -9   0   2    0.77  190.88
   9   0   2    0.74   19.50
   9   0   2    1.41   46.08
   9   0   2   22.00   49.41
   9   0  -2    6.53   57.81
  -9   0  -2    1.02   93.39
   9   0  -2   26.39   26.97
   9   0  -2    0.30   39.28
   9   0  -2    4.31   32.92
   9   0   3   -0.36   61.49
  -9   0   3   11.94  159.27
   9   0   3    2.62   97.34
  -9   0  -3    0.59   88.26
  -9   0  -3   -0.14   66.56
   9   0  -3   14.11   26.25
   9   0  -3    1.72   37.89
   9   0  -3    2.02   30.17
   9   0  -3    0.74   47.23
   9   0   4    3.42   65.88
  -9   0   4    2.28  129.23
   9   0   4   50.48  100.01
   9   0  -4    0.46   43.63
  -9   0  -4  116.95  166.81
   9   0  -4   -0.72   45.69
   9   0  -4   19.23   37.44
  -9   0  -4   -0.63   50.15
   9   0   5    2.29   63.85
   9   0   5    7.99   69.24
  -9   0   5    3.86   90.20
  -9   0  -5   -3.92  144.38
  -9   0  -5    0.23   33.67
   9   0  -5    1.11   35.88
   9   0  -5  309.49   82.78
   9   0  -5    1.06   35.75
   9   0  -5    2.09   51.93
  -9   0  -5   -0.39   55.94
   9   0   6    6.56   55.07
   9   0   6    1.24   52.03
  -9   0   6    4.88   40.19
  -9   0  -6    0.00   54.97
   9   0  -6    4.29   44.84
  -9   0  -6   33.35   32.02
   9   0  -6    0.39   46.92
   9   0  -6    3.79   28.59
   9   0  -6    3.81   31.78
   9   0   7    3.09   52.18
   9   0   7   38.84   55.93
  -9   0   7    0.89   33.58
  -9   0  -7    6.86   99.02
   9   0  -7    0.01   24.58
   9   0  -7  127.42   84.85
  -9   0  -7    0.24   30.24
   9   0  -7    8.68   44.57
   9   0   8    0.65   51.06
   9   0   8    9.66   47.82
  -9   0   8    0.89   33.21
  -9   0  -8    3.74   28.11
  -9   0  -8   49.99   62.55
   9   0  -8   -0.00   21.51
   9   0  -8    3.22   41.02
   9   0   9    1.24   47.91
  -9   0   9    1.70   35.69
   9   0   9   -0.66   50.66
  -9   0  -9    1.87   64.22
   9   0  -9   -0.65   44.30
   9   0  -9   63.28   48.69
  -9   0  -9   -0.22   29.48
   9   0  10    1.37   39.01
  -9   0  10    0.21   24.01
   9   0  10    1.15   42.20
  -9   0 -10    0.35   24.05
   9   0 -10   -0.19   34.02
  -9   0 -10   11.41   53.44
   9   0  11    0.40   57.74
   9   0  11    1.86   49.97
  -9   0  11    0.73   29.46
  -9   0 -11    0.41   73.53
   9   0 -11    0.45   44.13
   9   0 -11  538.63   95.39
  -9   0 -11    5.78   28.75
   9  -1   0 2729.53  544.76
   9  -1   0 1329.67  334.42
   9  -1   0 1601.99  372.55
  -9  -1   0 1520.08  596.71
   9   1   0 1284.91  280.34
  -9  -1   0 2531.04  496.67
   9   1   0 1198.11  267.79
  -9   1   0 1582.14  427.09
  -9  -1   1 3212.29  947.04
   9   1   1 3081.83  641.68
   9   1   1 2208.45  468.80
  -9   1   1 2528.95  652.09
   9  -1   1 2538.88  577.91
  -9  -1   1 2894.20  605.60
   9  -1   1 2818.69  643.20
   9  -1   1 2589.50  578.32
  -9  -1  -1 2709.10  872.73
  -9  -1  -1 2416.45  533.90
   9  -1  -1 2540.84  570.49
   9  -1  -1 2833.03  633.37
   9  -1  -1 3104.89  691.59
   9   1  -1 2663.18  619.93
   9   1  -1 2622.62  565.58
   9   1  -1 2693.78  560.07
   9  -1  -1 2260.48  464.19
  -9   1  -1 2489.90  627.09
   9  -1   2  776.41  221.53
   9  -1   2  637.56  179.91
   9   1   2  707.92  213.08
   9  -1   2  709.80  244.93
   9   1   2  735.53  173.03
   9   1   2  605.06  136.13
  -9   1   2  556.44  235.33
  -9  -1   2  899.23  379.32
  -9  -1   2  710.77  162.44
  -9  -1  -2  625.60  168.28
   9  -1  -2  673.40  194.64
  -9   1  -2  657.06  225.48
  -9  -1  -2  626.83  160.40
   9  -1  -2  703.61  188.09
   9  -1  -2  626.60  135.86
   9   1  -2  725.29  183.06
   9   1  -2  688.12  209.76
  -9  -1  -2  723.34  383.07
   9  -1  -2  643.72  170.48
   9  -1   3  859.62  214.52
   9  -1   3  935.58  228.87
   9   1   3  846.24  174.69
  -9  -1   3  657.76  236.38
  -9   1   3  533.71  347.38
   9   1   3  881.93  236.85
   9  -1   3  973.75  256.04
   9   1   3  879.87  205.30
  -9   1  -3  855.90  262.16
  -9  -1  -3  838.82  210.48
  -9   1  -3  799.06  185.69
   9   1  -3  809.43  173.57
  -9  -1  -3  974.61  395.08
   9  -1  -3  789.90  189.14
  -9  -1  -3  783.72  206.61
   9   1  -3  959.24  239.98
   9  -1  -3  906.47  193.48
   9  -1  -3  872.38  225.14
   9   1  -3  833.72  226.17
   9  -1  -3  944.22  234.90
   9  -1   4 4502.33 1024.56
  -9  -1   4 4048.53  971.31
  -9   1   4 4005.09 1153.29
   9   1   4 4405.78  966.58
   9  -1   4 4692.28 1045.66
   9   1   4 4560.83 1062.03
   9  -1   4 4399.54 1009.97
   9   1   4 4723.80 1049.04
   9  -1  -4 4612.92 1033.88
  -9   1  -4 3910.29  959.45
  -9  -1  -4 5136.48 1315.51
   9  -1  -4 4457.69 1009.19
   9  -1  -4 4420.15  972.09
  -9  -1  -4 4138.25  942.92
  -9   1  -4 4017.69  916.59
   9   1  -4 4895.39 1093.90
  -9  -1  -4 3777.46  903.97
   9   1  -4 4308.37  932.09
  -9  -1   5 3027.93  687.81
   9   1   5 2452.88  568.81
   9  -1   5 2376.60  538.28
   9   1   5 2708.35  589.77
   9  -1   5 2484.68  541.13
   9   1   5 2450.93  491.98
  -9   1   5 2831.43  728.62
   9  -1   5 2683.05  609.17
  -9   1  -5 1990.12  502.39
  -9   1  -5 2251.18  516.94
  -9  -1  -5 2368.82  540.10
   9  -1  -5 2372.76  516.36
   9   1  -5 2616.93  589.66
   9  -1  -5 2577.91  570.21
   9  -1  -5 1662.38  406.95
   9   1  -5 2671.64  584.88
  -9  -1  -5 1969.86  495.42
   9  -1  -5 2508.56  540.02
   9   1  -5 2496.35  505.34
   9  -1   6 2464.59  550.90
   9  -1   6 2303.59  513.67
   9   1   6 2205.24  508.16
  -9  -1   6 3398.15  734.23
   9  -1   6 2245.91  483.73
   9   1   6 2460.56  540.32
  -9  -1  -6 2139.46  486.74
  -9  -1  -6 1859.97  475.46
   9   1  -6 2329.79  507.60
   9  -1  -6 2299.92  500.02
   9   1  -6 2284.13  520.54
   9  -1  -6 2519.94  551.31
   9  -1  -6 2370.32  518.85
   9  -1  -6 2451.62  527.16
  -9   1  -6 1485.34  388.90
  -9   1  -6 1911.80  456.23
   9  -1   7  365.25   99.65
  -9  -1   7  420.92  100.24
   9   1   7  364.42  126.33
   9  -1   7  368.19  118.45
   9   1   7  415.40  124.32
   9  -1   7  384.59  126.32
   9  -1  -7  375.15  107.63
   9  -1  -7  365.21  101.12
   9   1  -7  420.24  122.09
   9  -1  -7  405.80  122.33
   9   1  -7   -0.39   81.75
  -9  -1  -7  316.53  146.46
  -9  -1  -7  348.56  117.39
   9  -1  -7  408.96  119.47
  -9   1  -7  307.85  126.03
   9   1   8   99.41   69.30
   9  -1   8   95.68   72.02
   9   1   8   83.79   73.54
  -9   1   8   -0.84   60.39
   9  -1   8   80.57   47.10
   9  -1   8   85.42   67.70
   9  -1  -8  103.38   69.06
   9  -1  -8   93.57   55.15
  -9  -1  -8   66.06   69.63
   9   1  -8   80.25   77.30
  -9  -1  -8   70.94  100.96
   9  -1  -8   88.98   52.37
  -9   1  -8   80.00   87.33
   9   1  -8   84.81   62.63
   9   1   9  312.59  111.97
   9   1   9  300.94  112.88
  -9   1   9  292.51  106.54
   9  -1   9  280.38   77.55
   9  -1   9  309.19  106.89
   9  -1   9  292.61  104.11
   9  -1  -9  275.74  120.93
   9  -1  -9  294.38  103.55
   9   1  -9  280.75   95.58
  -9  -1  -9  232.10  139.73
   9  -1  -9  289.16   88.66
   9   1  -9  325.02  114.76
  -9   1  -9  218.83  130.00
  -9  -1  -9  334.26  115.72
   9  -1  10    0.05   25.10
   9   1  10    3.51   50.72
   9   1  10    2.61   51.39
   9  -1  10    4.29   47.20
   9  -1  10    2.26   76.49
  -9   1  10    1.65   47.93
   9   1 -10    1.97   39.56
   9  -1 -10    3.86   47.94
  -9   1 -10   41.34   78.29
  -9  -1 -10    5.43  133.59
  -9  -1 -10    5.98   49.36
   9  -1 -10  186.42   49.61
   9  -1  11 1446.49  302.88
   9   1  11 1440.15  312.21
   9  -1  11 1296.66  281.81
  -9   1  11 1305.95  270.59
   9   1  11 1333.88  294.03
  -9  -1 -11 1133.87  290.74
  -9  -1 -11 1026.81  294.94
  -9   1 -11  995.11  280.69
   9   1 -11 1637.96  355.88
  -9  -2   0   25.41   86.99
  -9   2   0   36.91   86.27
   9   2   0   68.45   56.09
   9  -2   0   38.22   64.59
   9   2   0   54.79   52.01
  -9  -2   0   36.44   58.05
   9  -2   0   91.80   64.40
   9  -2   1    1.73   45.60
   9   2   1    1.37   38.24
   9   2   1    3.23   41.67
  -9  -2   1    3.98   42.61
  -9   2   1    0.84   62.88
  -9  -2   1   -0.71   72.89
   9  -2   1    0.08   47.40
  -9  -2  -1    1.08   58.28
  -9  -2  -1    0.69   88.12
   9  -2  -1    3.41   47.30
   9   2  -1    1.78   37.90
  -9   2  -1   -0.05   66.65
   9   2  -1   56.38   43.82
   9  -2  -1    3.44   51.73
  -9  -2   2  242.60  151.31
   9   2   2  204.87   84.92
   9  -2   2  228.33  103.26
   9  -2   2   65.21   80.02
   9  -2   2  193.97   60.81
   9   2   2  223.02   84.36
  -9   2   2  274.53  125.71
   9  -2   2  250.29   99.19
  -9  -2   2  277.35   95.43
  -9  -2  -2  217.89  105.74
   9  -2  -2  261.23  164.44
  -9  -2  -2  196.46  101.28
   9  -2  -2  223.87   98.58
  -9  -2  -2  271.47   87.72
   9   2  -2  200.43   77.36
   9   2  -2  237.33   90.64
  -9   2   3   20.22   71.95
   9  -2   3   23.06   29.90
  -9  -2   3  151.59  112.42
   9  -2   3   26.02   58.74
   9   2   3   24.83   47.03
   9  -2   3   23.99   63.29
   9  -2   3   27.80   58.15
   9   2   3   25.17   45.89
  -9  -2  -3   27.43   64.57
   9   2  -3   22.96   45.17
   9  -2  -3   21.08   61.75
  -9  -2  -3   22.27   51.84
   9   2  -3    2.30   49.12
  -9  -2  -3   22.94   51.38
   9   2  -3   32.65   52.05
   9  -2  -3   22.06   61.39
  -9   2   4  305.91  129.62
   9  -2   4  232.70  109.56
  -9  -2   4  347.71  168.27
   9  -2   4  788.10  183.66
   9   2   4  266.36   87.51
   9   2   4  220.78   87.07
   9  -2   4  265.48  105.45
   9  -2   4  220.82   67.06
  -9  -2  -4  211.45  104.67
   9  -2  -4  275.13   72.17
  -9  -2  -4  333.69  131.34
   9   2  -4  238.28   82.74
   9  -2  -4  263.89  115.42
   9  -2  -4  260.55  108.45
   9   2  -4  273.54  104.51
  -9   2  -4  211.11   95.76
  -9  -2  -4  244.95   87.43
   9   2   5   19.97   48.00
   9   2   5   58.81   42.26
   9  -2   5   19.24   56.33
   9   2   5   26.31   33.48
   9  -2   5   33.00   32.71
  -9  -2   5   21.46   67.35
   9  -2   5   35.04   56.13
  -9  -2  -5   19.24   69.90
   9  -2  -5   24.44   58.86
   9   2  -5   23.43   47.11
   9  -2  -5   18.13   34.78
  -9  -2  -5   17.05   69.91
  -9   2  -5  166.70   93.80
   9   2  -5   38.87   53.92
   9   2  -5   22.94   46.12
  -9   2  -5  190.53   85.90
   9  -2  -5  106.37   67.96
   9  -2   6  179.75   84.29
   9   2   6  186.61   77.19
  -9  -2   6  251.67   94.24
   9   2   6  282.11   72.74
   9  -2   6  226.74   91.03
   9   2   6  219.45   68.43
   9  -2   6  188.86   87.59
   9  -2  -6  219.82  150.62
   9  -2  -6  205.44   71.39
  -9   2  -6  159.07   83.18
   9   2  -6  207.86   85.79
  -9  -2  -6  166.15  113.47
  -9   2  -6  175.35   96.28
   9   2  -6  211.36   72.65
   9  -2  -6  238.12  103.05
   9   2  -6  188.40  126.87
  -9  -2  -6  169.44  105.89
   9   2   7   64.38   44.16
  -9  -2   7   78.33   53.22
   9  -2   7   55.53   62.26
   9  -2   7   69.98   58.23
   9   2   7   68.03   34.42
   9  -2   7   60.55   62.41
   9   2   7   55.18   87.97
   9  -2  -7   65.08   64.46
   9  -2  -7   72.74   73.18
  -9  -2  -7   56.10   90.20
  -9  -2  -7   70.02   82.13
   9  -2  -7   69.31   50.84
   9   2  -7   74.83   45.54
  -9   2  -7   48.30   67.59
  -9   2  -7   44.34   61.49
   9   2  -7   71.12   55.56
   9   2  -7   64.70   56.37
   9  -2   8   79.30   66.24
   9  -2   8   97.52   58.41
   9   2   8   88.17   92.78
   9   2   8   93.55   51.77
   9  -2   8   87.86   65.76
   9  -2  -8  105.29   77.12
  -9  -2  -8   78.35   97.05
   9  -2  -8   95.82   70.22
   9   2  -8   99.29   77.46
   9  -2  -8   95.66   97.61
  -9   2  -8   77.27   84.35
   9   2  -8   86.33   67.00
  -9  -2  -8   82.22   88.55
   9   2  -8   92.81   54.54
  -9   2   9   54.96   62.11
   9  -2   9   46.50   42.52
   9  -2   9   42.24   51.56
   9   2   9   49.94   43.24
   9   2   9   37.89   42.59
   9  -2   9   61.41   53.25
  -9  -2  -9   31.32   69.05
   9   2  -9   46.49   39.04
   9   2  -9   67.31  102.23
  -9  -2  -9   37.58   81.98
   9   2  -9   46.00   34.61
  -9   2  -9   29.61   83.92
   9  -2  -9   48.37   53.26
   9  -2  10   29.06   27.97
  -9   2  10   31.92   49.35
   9  -2  10   30.35   40.16
   9  -2 -10   28.18   44.31
  -9  -2 -10   21.77   57.01
  -9  -2 -10   17.08   72.75
  -9   2 -10   50.28   75.94
   9   2 -10   30.28   27.11
   9   3   0  265.63   95.81
   9  -3   0  202.88   82.28
  -9  -3   0  186.41   85.83
   9  -3   0  298.44  128.24
  -9  -3   0  415.00  138.84
   9  -3   1  475.78  153.66
   9  -3   1  483.25  130.60
   9  -3   1 2101.52  373.58
  -9  -3   1  469.29  146.06
  -9  -3   1  756.25  197.49
   9   3   1  534.11  147.94
  -9   3   1 1200.77  270.70
  -9  -3  -1  511.41  121.09
   9  -3  -1  453.25  130.00
  -9  -3  -1  444.58  125.85
  -9  -3  -1  708.02  193.07
   9   3  -1  549.11  144.12
   9  -3  -1  585.35  183.34
   9  -3   2   32.03   44.97
   9   3   2   34.25   59.01
   9  -3   2   40.79   61.19
   9  -3   2   50.34   66.24
  -9  -3   2   44.09   65.36
  -9   3   2   63.47   68.98
  -9  -3  -2   31.98   68.00
   9   3  -2   34.00   61.35
   9  -3  -2   25.70   53.54
  -9  -3  -2   33.93   42.32
   9   3  -2   33.13   51.75
   9   3  -2   27.73   28.68
   9  -3  -2   32.89   70.72
  -9  -3  -2   65.26   42.06
   9  -3   3  225.10  101.67
   9  -3   3  156.72   86.63
   9   3   3  197.10   91.95
   9  -3   3  234.93   76.98
  -9   3   3  209.65   94.69
  -9  -3   3  222.19  106.83
   9   3  -3  150.63   51.90
  -9  -3  -3  157.21   55.15
   9   3  -3  206.78   83.18
   9  -3  -3  197.97  105.18
   9   3  -3  170.05   91.15
  -9  -3  -3  173.54  118.64
   9  -3  -3  170.26   84.98
  -9  -3  -3  154.35   75.39
   9  -3   4 3283.51  699.24
   9  -3   4 2616.77  551.91
   9   3   4 2998.13  640.30
  -9  -3   4 3042.71  679.60
   9  -3   4 2456.25  628.32
   9   3  -4 2747.78  599.25
  -9   3  -4 1592.67  345.29
   9   3  -4 2365.16  518.09
   9  -3  -4 2551.65  563.50
   9  -3  -4 2654.73  591.89
  -9  -3  -4 2277.20  517.70
  -9  -3  -4 2444.14  587.88
   9   3  -4 2783.16  594.01
   9   3   5 1045.71  234.13
  -9  -3   5 1079.86  260.31
   9  -3   5 1074.81  240.60
   9  -3   5  807.27  213.85
   9  -3   5  859.22  186.18
   9  -3  -5  797.79  196.42
   9   3  -5  729.84  157.11
  -9  -3  -5 1116.30  367.74
   9   3  -5  905.09  205.95
  -9   3  -5  490.94  123.35
   9   3  -5 1533.05  368.63
  -9  -3  -5  760.30  230.18
   9  -3  -5  953.39  233.40
   9  -3   6 1519.62  351.63
  -9  -3   6 1974.85  419.46
   9  -3   6 1651.99  330.59
   9   3   6 1862.80  387.14
   9   3  -6 1788.05  384.39
   9  -3  -6 1907.55  420.10
   9   3  -6 1465.86  298.22
  -9   3  -6 1383.27  337.51
  -9  -3  -6 2169.92  589.37
  -9  -3  -6 1344.88  343.99
  -9   3  -6  944.97  259.76
   9   3  -6 1732.14  355.92
   9  -3  -6 1590.96  354.59
   9   3   7  250.65   76.80
   9  -3   7  231.32   56.88
  -9  -3   7  295.54   88.50
   9  -3   7  222.18   95.54
   9  -3  -7  223.12   59.57
  -9   3  -7  175.98   90.24
  -9  -3  -7  194.23  107.69
   9  -3  -7  231.86   90.70
   9   3  -7  244.72   86.23
  -9   3  -7  166.51   83.69
   9   3  -7  248.42   70.16
   9  -3  -7  263.51  100.62
  -9   3   8   -0.27   47.44
   9   3   8   17.96   29.32
   9  -3   8   42.63   47.86
  -9  -3  -8   66.59   59.74
   9  -3  -8   11.91   24.90
  -9  -3  -8   10.58   54.09
  -9   3  -8    4.83   40.90
   9   3  -8   15.17   21.68
   9   3  -8    9.11   37.76
  -9   3  -8   12.64   50.43
   9  -4   0 1409.26  328.67
  -9  -4   0 1209.44  261.20
  -9   4   0 1450.33  332.05
   9   4   0 1420.21  308.68
   9  -4   0 1169.13  234.65
   9   4   0 1221.79  299.53
  -9  -4   1  327.24  104.06
   9  -4   1  459.47  130.97
   9  -4   1  552.56  165.47
   9   4   1  390.95  121.55
  -9   4   1  444.71  132.82
   9  -4  -1  479.20  155.84
  -9  -4  -1  514.25  111.62
  -9  -4  -1  327.65   87.37
  -9  -4  -1  487.03  165.88
   9   4  -1  408.11  117.66
   9  -4  -1  337.91   85.08
   9   4  -1  363.35  137.65
   9   4   2 1057.94  241.17
   9  -4   2 1117.67  274.20
   9  -4   2 1274.41  281.37
  -9  -4   2  953.82  225.68
  -9   4   2 1139.14  258.00
   9   4  -2 1058.96  229.15
   9   4  -2  944.69  239.53
  -9  -4  -2  912.94  199.01
   9  -4  -2  847.53  176.98
  -9  -4  -2  850.67  171.00
   9  -4  -2 1063.24  256.78
  -9  -4  -2  940.85  256.50
   9   4   3  945.35  268.66
   9  -4   3  797.36  205.79
  -9  -4   3  819.48  201.62
   9  -4  -3  708.67  154.17
   9   4  -3  848.48  216.37
   9   4  -3  908.49  193.20
  -9  -4  -3  834.10  239.80
   9  -4  -3  850.03  203.77
  -9  -4  -3  780.24  217.43
   9  -4   4  845.58  186.16
   9  -4   4  374.73  118.42
   9   4   4  458.60  178.92
  -9  -4   4  428.38  125.97
  -9  -4  -4  385.34  117.22
   9   4  -4  415.99   97.47
   9  -4  -4  430.67  117.36
  -9  -4  -4  343.82  130.27
   9   4  -4  417.46  128.63
   9  -4  -4  380.43   94.80
   9   4   5   71.98   55.99
   9  -4   5   51.71   54.71
  -9  -4   5   69.82   57.87
   9  -4  -5   64.56   41.11
  -9  -4  -5   58.28   58.79
  -9  -4  -5   65.92   65.46
   9  -4  -5   71.25   50.13
  -9   4  -5   31.62   64.78
   9   4  -5   69.87   59.06
   9   4   6  211.61  114.77
   9  -4   6  156.50   71.60
  -9  -4   6  214.79   78.78
   9  -4  -6  182.82   61.16
  -9  -4  -6  179.69   80.32
   9  -4  -6  199.07   67.70
   9   4  -6  193.45   78.91
  -9  -4  -6  154.00   75.66
  10   0   0 2149.16  525.60
 -10   0   0 1532.16  728.30
  10   0   0 1866.80  380.77
  10   0   1 1069.91  214.92
  10   0   1 1259.39  297.34
 -10   0   1  977.68  551.49
 -10   0  -1  926.47  581.61
  10   0  -1 1087.15  230.12
  10   0  -1 1128.54  289.49
  10   0  -1 1247.75  278.01
  10   0   2  559.12  178.66
  10   0   2  572.00  164.72
 -10   0   2  559.96  378.02
  10   0  -2  494.11  122.78
 -10   0  -2  389.35  427.04
  10   0  -2  451.56  121.28
  10   0  -2  499.45  159.63
  10   0   3  414.80  146.77
 -10   0   3  851.29  373.34
  10   0   3  477.55  146.96
  10   0  -3  370.49   99.88
 -10   0  -3  769.37  416.02
  10   0  -3  402.11  112.64
  10   0  -3  446.37  103.78
  10   0  -3  399.04  131.85
  10   0   4  250.79  110.14
  10   0   4  291.88  112.68
 -10   0   4  367.97  217.04
  10   0  -4  238.84   95.09
  10   0  -4  233.43   73.46
 -10   0  -4  203.41  258.07
  10   0  -4 2129.35  331.44
  10   0  -4  253.89   70.58
 -10   0  -4  218.32   88.58
  10   0   5  138.71  146.04
 -10   0   5  105.43   78.40
  10   0   5  162.52  147.70
  10   0  -5  133.18   50.80
  10   0  -5  126.41   74.81
  10   0  -5  130.38   73.79
 -10   0  -5  135.62   79.97
  10   0  -5  120.26   51.92
 -10   0  -5  129.50  173.56
  10   0   6 1861.56  428.48
 -10   0   6 2032.88  435.42
  10   0   6 1878.62  424.87
  10   0  -6 1674.53  339.18
  10   0  -6 1875.70  410.64
 -10   0  -6 1413.42  349.29
 -10   0   7  401.06  104.05
  10   0   7  456.12  141.64
  10   0   7  443.77  141.99
  10   0  -7  439.82  129.92
  10   0  -7  433.48  129.82
 -10   0  -7  356.04  136.72
  10   0  -7  451.60   98.45
  10   0   8    6.86   55.66
  10   0   8   63.33   59.02
 -10   0   8    9.22   34.04
 -10   0  -8  115.72   75.45
  10   0  -8    7.64   50.65
  10   0  -8    6.21   47.63
  10   0   9  909.90  217.98
  10   0   9  866.78  214.40
 -10   0   9 1019.07  237.69
 -10   0  -9  713.57  218.04
 -10   0  -9  523.10  116.40
  10   0  -9  955.24  219.73
  10   0  -9  909.86  211.26
  10   0  10  770.67  190.84
 -10   0  10  610.19  119.99
  10   0  10  683.24  239.51
  10   0 -10  706.14  174.45
 -10   0 -10  562.74  195.28
  10   0 -10  733.14  184.61
  10   1   0 2426.41  512.64
  10  -1   0 2625.09  614.63
  10  -1   0 3333.62  727.38
 -10  -1   0 3219.44  938.26
  10   1   0 2463.86  532.67
 -10  -1   0 3150.58  661.00
  10  -1   0 2490.11  561.56
 -10   1   0 1611.72  511.22
 -10  -1   1 2471.82  498.84
  10  -1   1 1937.15  439.23
  10  -1   1 1807.22  417.36
  10   1   1 1831.28  393.05
 -10  -1   1 2457.52  960.75
  10   1   1 2143.38  501.74
  10  -1   1 1858.84  442.05
 -10   1   1 1283.60  420.68
  10   1   1 1682.02  358.94
  10   1  -1 1816.87  446.01
  10  -1  -1 2019.40  477.65
 -10   1  -1 1209.29  404.01
  10  -1  -1 1896.06  415.33
 -10  -1  -1 1464.24  329.17
  10  -1  -1 3353.82  687.24
 -10  -1  -1 2184.31  707.03
  10  -1   2 1608.25  372.97
 -10  -1   2 1168.58  332.41
  10   1   2 1777.50  379.70
  10  -1   2 1785.42  392.94
  10  -1   2 1931.71  444.84
  10   1   2 1763.06  422.53
  10   1   2 1559.55  319.47
 -10   1   2 1789.71  702.79
 -10   1  -2 1189.62  379.58
  10   1  -2 1811.91  388.54
  10   1  -2 1667.97  405.96
  10  -1  -2 1650.10  385.72
 -10  -1  -2 2208.71  670.94
  10  -1  -2 1563.34  355.39
  10  -1  -2 1595.10  321.96
 -10  -1  -2 1645.50  353.20
  10  -1  -2 1795.36  391.12
  10   1   3    3.52   20.19
  10  -1   3   23.72   45.81
  10   1   3   11.17   36.85
  10  -1   3    1.43   37.98
 -10  -1   3    2.09   61.88
 -10   1   3    3.48  156.24
  10  -1   3    1.49   56.30
  10   1   3   16.58   56.60
  10   1  -3    2.22   53.11
 -10  -1  -3   -0.01   35.13
  10  -1  -3    2.09   24.42
  10  -1  -3    2.80   47.65
  10  -1  -3    6.84   40.18
 -10  -1  -3    0.60   31.24
  10   1  -3    2.23   40.64
 -10  -1  -3    0.09  116.87
  10  -1  -3   57.11   69.78
  10  -1   4  674.60  158.08
 -10   1   4  679.65  302.78
  10   1   4  657.21  187.23
  10   1   4  732.92  172.26
  10  -1   4  718.93  202.09
 -10  -1   4  627.34  196.18
  10  -1   4  630.49  165.35
  10   1   4  559.08  112.23
 -10  -1  -4  417.68  188.60
  10  -1  -4  641.54  144.09
 -10  -1  -4  596.25  153.29
 -10   1  -4  379.19  191.99
 -10  -1  -4  603.71  164.96
 -10   1  -4  527.71  131.25
  10   1  -4  673.18  170.88
  10   1  -4  624.74  181.16
  10  -1  -4  621.96  154.91
  10  -1  -4  637.48  166.64
  10  -1  -4  583.31  149.84
 -10  -1   5  624.75  188.08
 -10   1   5  658.04  226.28
  10  -1   5  571.75  177.30
  10  -1   5  547.23  167.61
  10   1   5  479.69  154.66
  10   1   5  489.08  171.17
  10  -1   5  463.57  134.69
 -10  -1  -5  457.76  129.88
  10  -1  -5  539.20  130.14
 -10   1  -5  375.50  113.04
  10  -1  -5  474.57  135.69
  10  -1  -5  501.71  135.66
  10  -1  -5  463.35  122.11
 -10  -1  -5  422.19  144.26
  10   1  -5  491.85  141.54
 -10   1  -5  349.68  168.50
  10   1  -5  842.04  194.53
  10  -1   6  365.72  129.51
  10   1   6  325.95  121.02
  10  -1   6  333.26   89.25
  10   1   6  326.07  102.83
  10  -1   6  322.95  156.14
 -10  -1   6  322.69  132.91
 -10  -1  -6  278.25   97.30
  10  -1  -6  357.30  105.11
  10  -1  -6  346.45  105.60
  10  -1  -6  341.68  104.09
 -10   1  -6  233.65   92.56
 -10  -1  -6  281.70  123.31
 -10   1  -6  263.37  347.17
  10   1   7   25.60   51.29
  10  -1   7   68.71   37.28
  10  -1   7   23.21   89.80
  10  -1   7   29.10   62.50
  10   1   7   23.79  104.20
 -10  -1   7   27.83   34.98
  10  -1  -7   29.09   50.21
  10   1  -7   27.78   57.19
  10  -1  -7   29.26   50.30
  10  -1  -7   72.43   43.39
 -10   1  -7   16.86   54.96
 -10  -1  -7   23.10   72.58
 -10  -1  -7   24.00   48.08
  10  -1  -7   26.92   43.18
  10   1  -7   27.39   51.89
 -10   1   8  507.94  141.54
  10  -1   8  622.20  168.77
  10   1   8  543.62  210.61
  10  -1   8  546.29  193.17
  10   1   8  574.76  150.17
  10  -1   8  553.54  118.39
  10  -1  -8  625.62  140.60
  10   1  -8  560.49  156.67
 -10   1  -8  542.83  239.03
 -10  -1  -8  502.81  265.49
  10  -1  -8  577.34  152.46
 -10  -1  -8  455.78  130.00
  10   1  -8  539.59  145.04
  10  -1  -8  563.65  133.83
  10  -1   9  506.61  142.13
 -10   1   9  443.49  125.09
  10   1   9  464.50  127.98
  10  -1   9  411.24  161.33
  10  -1   9  359.37   77.63
  10   1   9  427.28  127.29
  10  -1  -9  446.98  109.45
  10  -1  -9  442.65  127.03
 -10  -1  -9  537.83  134.18
  10   1  -9  563.63  142.90
 -10  -1  -9  374.75  149.39
 -10   1  -9  341.84  148.38
  10  -1  -9  448.68  107.43
 -10   1  10  449.70  165.83
  10   1  10  389.35  115.64
  10   1  10  450.44  173.91
  10  -1  10  446.77  125.17
  10  -1  10  384.48  105.46
 -10   1 -10  269.09  127.67
  10   1 -10  473.26  147.92
  10   1 -10  408.52  110.13
 -10  -1 -10  349.35  138.81
 -10  -1 -10  263.60   83.76
  10  -1 -10  400.54  113.41
 -10   2   0  628.63  234.91
 -10  -2   0 1033.50  254.12
  10  -2   0  697.84  210.23
  10  -2   0  693.51  214.91
  10   2   0 1737.79  353.44
  10   2   0  664.78  173.16
 -10  -2   0  767.14  245.98
  10   2   1 1634.90  366.66
 -10   2   1 1161.31  332.66
 -10  -2   1 1528.80  333.55
  10   2   1 1023.32  235.61
  10  -2   1 1009.29  266.11
 -10  -2   1 1230.47  348.56
  10  -2   1 1154.44  289.83
  10   2  -1 1295.06  308.25
 -10  -2  -1  918.86  246.25
 -10   2  -1 1012.50  307.51
 -10  -2  -1 1039.41  289.95
  10  -2  -1 1104.39  355.24
  10   2  -1 1120.07  262.78
  10  -2  -1 1084.03  279.50
  10  -2   2 1349.33  322.51
  10  -2   2 1605.93  374.97
  10   2   2 1253.47  287.19
  10   2   2 1359.83  294.13
 -10   2   2 1906.34  476.53
 -10  -2   2 1724.48  451.73
  10   2  -2 1551.43  343.42
  10   2  -2 1218.76  292.01
  10   2  -2 1331.13  286.08
  10  -2  -2 1457.49  341.11
 -10   2  -2 1231.50  347.54
 -10  -2  -2 1401.13  343.94
  10  -2  -2 1393.18  335.24
 -10  -2  -2 1195.76  288.40
  10  -2   3   96.77   75.96
  10   2   3   90.02   53.35
 -10   2   3   88.86  173.16
  10   2   3   80.28   61.11
  10  -2   3   85.30   73.83
 -10  -2   3  119.82  126.56
 -10  -2  -3   92.37   58.05
  10  -2  -3   99.85   77.77
  10   2  -3   76.26   58.88
  10   2  -3   82.18   51.38
  10   2  -3  108.25   70.82
 -10  -2  -3   83.64   73.06
 -10  -2  -3  103.03   70.63
 -10   2  -3   80.81   99.50
  10  -2  -3   89.87   72.88
  10  -2   4  304.24  106.76
 -10   2   4  273.14  198.77
  10  -2   4  340.09  118.85
  10   2   4  324.73   86.49
  10   2   4  278.10   95.32
 -10  -2   4  310.84  125.03
  10  -2   4  273.53   74.32
  10   2  -4  371.38  114.53
 -10  -2  -4  284.92  112.30
 -10  -2  -4  397.88  108.59
  10   2  -4  319.01   86.79
 -10   2  -4  243.45  136.25
  10   2  -4  284.55   95.85
  10  -2  -4  318.89  112.72
  10  -2  -4  328.66  115.99
 -10  -2  -4  314.15  106.73
  10  -2   5  497.68  112.12
  10   2   5  576.96  124.42
  10  -2   5  652.17  220.90
  10  -2   5  602.12  163.17
 -10  -2   5  616.71  168.81
  10   2   5  516.68  136.69
  10  -2  -5  527.80  116.40
  10  -2  -5  600.30  165.89
  10   2  -5  560.40  150.34
  10  -2  -5  570.06  159.41
 -10   2  -5  416.84  113.96
 -10  -2  -5  512.67  156.18
  10   2  -5  507.47  136.39
 -10   2  -5  396.91  163.16
 -10  -2  -5  508.40  155.46
  10   2  -5  564.01  126.78
  10   2   6  323.19   74.61
  10  -2   6  339.91  111.09
  10   2   6  344.69   80.95
  10   2   6  289.65   94.77
  10  -2   6  314.82  105.14
  10  -2   6  265.38   71.06
 -10  -2   6  377.28  113.89
  10  -2  -6  311.66   82.67
  10  -2  -6  350.24  120.59
 -10  -2  -6  300.73  126.35
 -10  -2  -6  273.68  114.07
 -10   2  -6  176.61  116.52
 -10   2  -6  226.07   86.92
  10  -2  -6  315.26  108.50
  10   2  -6  322.96   80.34
  10   2  -6  651.51  204.14
  10  -2   7  338.64   81.06
  10  -2   7  414.79  117.86
  10   2   7  387.96  108.73
  10  -2   7  418.51  119.08
 -10  -2   7  508.55  120.69
  10   2  -7  397.26   89.28
  10  -2  -7  458.16  143.49
 -10   2  -7  216.61  116.05
 -10  -2  -7  388.97  145.60
  10   2  -7  413.89  116.64
 -10   2  -7  277.74  105.41
  10  -2  -7  394.72  119.39
  10  -2  -7  446.24  135.50
  10   2  -7  400.82  114.34
 -10  -2  -7  361.00  128.54
  10   2   8  785.87  171.49
  10  -2   8  877.11  192.75
  10  -2   8  614.97  125.82
  10  -2   8  838.74  184.51
 -10   2   8  691.57  182.74
 -10  -2  -8  706.42  188.76
 -10   2  -8  521.64  156.03
 -10  -2  -8  806.03  224.41
  10   2  -8  833.06  183.72
  10  -2  -8  845.69  194.46
  10   2  -8  785.14  149.46
  10   2  -8  885.28  196.47
  10  -2   9  652.23  140.83
  10  -2   9  635.83  137.74
 -10   2   9  668.83  167.21
 -10  -2  -9  666.38  199.21
  10   2  -9  702.95  162.71
 -10  -2  -9  564.63  155.52
  10  -2  -9  685.52  151.83
  10  -2  -9  706.49  160.68
 -10   2  -9  694.03  259.60
  10  -3   0  202.39  146.36
  10  -3   0    1.59   48.99
 -10  -3   0   86.71   72.42
  10   3   0   88.60   57.26
 -10  -3   0   33.57   53.80
  10   3   0   26.99   28.40
 -10  -3   1  506.90  152.57
  10   3   1  566.27  147.73
 -10   3   1  555.79  180.19
  10  -3   1  520.73  135.84
  10  -3   1  546.18  172.78
 -10  -3  -1  612.33  174.81
  10   3  -1  430.95   99.64
  10   3  -1 1504.94  285.11
  10  -3  -1  512.00  139.84
  10   3  -1  564.71  149.17
  10  -3  -1  570.44  170.28
 -10   3  -1  499.67  179.25
 -10  -3  -1  515.81  136.84
 -10  -3   2   44.71   67.44
  10   3   2   51.08   53.94
  10  -3   2   57.19   68.00
 -10   3   2   40.98   74.73
  10  -3   2   47.28   48.07
 -10  -3  -2   44.56   71.45
 -10  -3  -2   53.51   36.69
 -10  -3  -2   44.74   40.56
  10   3  -2   42.73   31.69
  10  -3  -2   37.59   72.48
 -10   3  -2   41.03   79.46
  10  -3  -2   52.84   57.72
  10   3  -2   37.71   61.02
  10   3  -2   54.75   99.41
 -10  -3   3  589.02  167.62
 -10   3   3  316.90  197.35
  10  -3   3  519.06  128.21
  10  -3   3  462.63  138.74
  10   3   3  571.33  142.78
  10   3  -3  554.84  144.94
  10   3  -3  461.30  102.88
  10  -3  -3  553.16  158.94
 -10  -3  -3  469.75  154.18
 -10   3  -3  415.92  159.63
 -10  -3  -3  511.77  124.63
  10   3  -3  595.31  154.86
 -10  -3  -3  503.70  109.83
  10  -3  -3  530.40  143.16
  10  -3   4  530.96  149.27
 -10  -3   4  681.29  184.05
  10   3   4  633.37  150.15
  10  -3   4  584.74  135.75
  10   3  -4  639.93  155.68
 -10   3  -4  417.18  161.09
  10  -3  -4  599.28  216.99
  10   3  -4  491.35  109.97
 -10  -3  -4  500.54  159.37
 -10  -3  -4  563.72  146.81
  10   3  -4  660.30  159.37
  10  -3  -4  617.08  158.01
  10  -3   5   99.48   69.58
  10   3   5  111.38   56.17
  10  -3   5  100.18   45.75
 -10  -3   5  154.61  136.86
 -10  -3  -5   81.82   77.28
  10   3  -5  108.83   60.60
 -10   3  -5   59.23   85.10
  10  -3  -5  109.76   65.61
  10  -3  -5  114.90   76.21
  10   3  -5  108.67   61.29
 -10  -3  -5   94.78   68.07
  10  -3   6  269.02   96.78
  10  -3   6  231.04   59.49
 -10  -3   6  281.93   90.64
  10   3   6  277.59   74.18
  10   3  -6  264.75   78.58
  10   3  -6  203.20   54.40
 -10  -3  -6  223.14  171.44
 -10  -3  -6  214.18   89.96
  10  -3  -6  235.72   85.20
  10  -3  -6  283.92  100.87
 -10   3  -6  156.54  103.91
  10   3  -6  248.26   77.77
 -10   3   7   77.30   70.64
  10   3   7  160.55   46.66
  10  -3   7  142.17   69.41
  10   3  -7  162.28   89.79
  10  -3  -7  171.41   77.30
 -10  -3  -7  120.96  122.11
 -10   3  -7   63.32   72.92
  10  -3  -7  154.42   69.14
 -10  -3  -7  134.22   71.69
 -10   4   0  444.66  146.16
  10  -4   0  516.44  123.13
  10  -4   0  633.84  176.46
 -10  -4   0  554.79  128.12
  10   4   0  602.56  174.10
  10   4   0  645.48  158.79
 -10  -4   1  198.13   73.16
 -10   4   1  145.96   78.10
  10  -4   1  220.31  104.38
  10   4   1  228.46   86.98
  10   4   1  308.23  110.80
  10  -4   1  119.51   31.00
  10  -4  -1  277.72  106.82
 -10  -4  -1  194.21   55.38
  10   4  -1  246.06  103.06
  10  -4  -1  202.92   52.90
  10   4  -1  234.57   79.49
 -10   4  -1  144.94   90.74
 -10  -4   2  390.35  109.80
  10   4   2  433.43  121.28
  10   4   2  101.33   91.70
  10  -4   2  411.52  130.45
  10  -4  -2  355.04   80.71
  10  -4  -2  399.40  123.02
 -10   4  -2  248.99  112.48
  10   4  -2  409.98  129.28
  10   4  -2  435.75  110.37
  10   4   3  761.33  176.46
 -10  -4   3  709.08  168.85
  10  -4   3  776.79  185.95
  10   4  -3  741.62  171.09
 -10  -4  -3  528.68  112.80
  10  -4  -3  641.10  132.19
  10   4  -3  730.57  155.61
 -10  -4  -3  696.44  179.75
 -10   4  -3  350.51  138.92
  10  -4  -3  788.38  176.30
  10  -4   4   41.30   48.73
  10   4   4   43.77   45.74
 -10  -4   4   43.13   47.87
  10  -4  -4   45.24   45.34
  10  -4  -4   41.90   22.18
 -10  -4  -4   33.32   54.64
 -10   4  -4   10.51   59.29
  10   4  -4   45.33   46.95
 -10  -4  -4   26.33   21.42
  11   0   0   -0.12   15.45
 -11   0   0    1.41  139.88
  11   0   0    1.89   28.30
  11   0   1   -0.03   31.26
 -11   0   1    9.76  133.86
 -11   0  -1    0.93  138.03
  11   0  -1   -0.01   24.36
  11   0  -1    0.53   18.32
 -11   0   2    4.69  174.08
  11   0   2   48.36   49.03
  11   0   2    0.08   52.11
  11   0  -2    0.05   45.44
  11   0  -2   -0.01   29.66
 -11   0  -2   17.31  180.31
  11   0  -2   36.63   55.63
  11   0   3    3.34   36.59
  11   0   3    0.78   40.23
 -11   0   3   -2.08  193.46
 -11   0  -3   13.63  122.71
  11   0  -3    0.30   25.96
  11   0  -3    0.01   21.13
 -11   0   4    2.08   50.65
  11   0   4   54.35   49.42
  11   0   4    2.66   49.89
  11   0  -4    0.28   43.12
  11   0  -4    0.01   24.91
  11   0  -4    3.23   34.53
 -11   0  -4   -0.18  121.71
 -11   0   5   17.66   38.41
  11   0   5    3.04   43.14
  11   0   5   -1.21   44.24
  11   0  -5    0.46   37.60
 -11   0  -5    0.37   30.89
  11   0  -5    0.02   21.05
 -11   0  -5   -1.38   78.92
  11   0  -5    1.05   32.92
 -11   0   6    2.59   20.33
  11   0   6    0.80   49.07
 -11   0   6    1.42   37.64
  11   0   6    1.40   48.18
  11   0  -6    0.37   19.35
 -11   0  -6    2.62   38.89
  11   0  -6   11.01   38.95
  11   0  -6  278.70   97.66
 -11   0   7   -0.11   18.11
  11   0   7    0.38   40.86
  11   0   7   11.13   42.91
  11   0  -7    1.93   36.70
 -11   0  -7   -0.08   37.79
  11   0   8    0.73   42.27
  11   0   8    2.27   42.55
 -11   0   8   -0.49   23.26
 -11   0  -8    2.24   41.51
  11   0  -8    7.20   37.31
  11  -1   0   74.34   88.56
  11   1   0  102.60   56.52
 -11  -1   0   74.55  103.66
  11  -1   0  169.41   67.89
  11  -1   0  -39.60  282.82
 -11   1   0   57.39  308.00
 -11   1   1 1460.03  642.75
  11   1   1 1494.99  307.42
  11  -1   1 1373.55  328.27
  11  -1   1 1715.71  396.89
  11  -1   1 1607.76  360.84
 -11  -1   1 1043.65  306.58
  11   1   1 1520.80  308.99
  11  -1  -1 1464.56  340.07
 -11  -1  -1 1008.50  296.51
 -11   1  -1 1249.09  630.99
  11  -1  -1 1423.71  306.55
  11  -1  -1 1262.74  293.98
  11   1  -1 1555.15  328.98
  11   1   2  489.18  156.44
  11  -1   2  480.47  134.72
  11  -1   2  533.72  129.00
  11  -1   2  597.73  246.97
  11   1   2  529.04  126.30
  11   1   2  495.65  135.71
  11  -1   2  512.04  196.44
 -11   1   2  449.93  354.75
 -11  -1   2  398.80  160.73
 -11  -1  -2  377.65  150.66
  11   1  -2  555.44  172.21
  11  -1  -2  503.71  130.61
  11  -1  -2  475.63  167.47
  11   1  -2  551.60  140.34
 -11   1  -2  437.98  629.79
  11  -1  -2  509.41  149.26
 -11   1   3  161.30  212.61
  11  -1   3  192.10  101.12
  11   1   3  147.89   92.81
 -11  -1   3  142.60  106.96
  11  -1   3  147.14   75.67
  11   1   3  192.46   68.46
  11  -1   3  162.30   61.69
  11   1   3  150.18   63.39
  11   1  -3  162.77   76.12
  11  -1  -3  237.00   74.95
  11  -1  -3  145.02   48.64
 -11  -1  -3  121.85   50.43
 -11   1  -3  214.21  482.96
  11  -1  -3  147.91   95.15
 -11  -1  -3  110.73   83.61
  11  -1  -3  148.40   75.06
  11   1   4  355.03  100.82
  11  -1   4  349.08   90.55
 -11   1   4  480.83  219.65
  11  -1   4  352.43  132.50
  11   1   4  314.58  120.90
  11  -1   4  311.80  104.00
 -11  -1   4  364.32  149.41
 -11   1  -4  253.47  303.02
  11   1  -4  513.93  132.97
  11  -1  -4  317.29  102.14
 -11  -1  -4  302.15   86.97
 -11  -1  -4  286.06  114.93
 -11  -1  -4  252.90   92.35
  11  -1  -4  309.80   81.27
  11  -1  -4  348.93   98.24
  11   1  -4  311.64  113.58
  11  -1  -4  297.26   90.53
  11   1   5  970.57  214.40
  11  -1   5  879.94  205.62
  11   1   5  859.58  218.85
 -11   1   5  689.41  171.87
  11  -1   5  933.71  189.87
  11  -1   5  982.93  242.69
 -11  -1   5 1228.24  298.12
 -11   1  -5  671.75  158.90
  11  -1  -5  924.68  203.23
  11   1  -5  863.62  210.90
 -11   1  -5  634.54  346.67
  11   1  -5  957.06  223.02
  11  -1  -5  934.26  200.25
 -11  -1  -5  737.53  179.08
 -11  -1  -5  780.68  172.16
  11  -1  -5  888.03  202.41
  11  -1  -5  865.94  191.44
  11  -1   6  180.04   79.05
  11  -1   6  191.03   56.80
  11  -1   6  222.19  102.65
 -11  -1   6  197.40   74.97
  11   1   6  211.55   82.07
  11   1   6  181.69   93.12
  11  -1  -6  206.04   75.85
 -11  -1  -6  158.67   61.66
 -11   1  -6  213.73   78.27
  11  -1  -6  611.38  118.24
  11  -1  -6  190.72   72.34
  11  -1  -6  201.39   73.56
 -11  -1  -6  170.42   85.30
 -11   1  -6  156.65  158.93
  11   1  -6  197.15   86.32
  11   1  -6  652.83  186.22
  11   1   7  146.19   82.75
  11   1   7  159.91   69.85
 -11   1   7  114.01   60.33
  11  -1   7  161.96   89.30
  11  -1   7  140.11   68.23
[truncated: 17,294 more chars]
