# Supplementary material for: Crystal structure of β-d,l-psicose
Source: Acta Crystallogr E Crystallogr Commun. 2015 Apr 9;71(Pt 5):o289–90. doi: 10.1107/S2056989015006623 (PMC4420085; doi:10.1107/S2056989015006623)
Supplement: Supplementary file 2 [file e-71-0o289-Isup2.hkl]

#
# h,k,l, Fc-squared, Fo-squared, sigma(Fo-squared), status flag
#
data_I
_shelx_title ' DL-Psicose_CS41'
_shelx_refln_list_code          4
_shelx_F_calc_maximum      101.74
_exptl_crystal_F_000       384.00
_reflns_d_resolution_high  0.8304

loop_
 _space_group_symop_operation_xyz
 'x, y, z'
 '-x+1/2, y+1/2, z+1/2'
 'x+1/2, -y+1/2, z'
 '-x, -y, z+1/2'

_cell_length_a    11.2629
_cell_length_b     5.3552
_cell_length_c    12.6538
_cell_angle_alpha  90.000
_cell_angle_beta   90.000
_cell_angle_gamma  90.000

_shelx_F_squared_multiplier     1.000

loop_
 _refln_index_h
 _refln_index_k
 _refln_index_l
 _refln_F_squared_calc
 _refln_F_squared_meas
 _refln_F_squared_sigma
 _refln_observed_status
   2   0 -15        161.89        172.63        22.84 o
   0   1 -15          3.49          1.85         3.50 o
   1   1 -15         18.26         22.10         4.02 o
   0   0 -14        128.33        132.75        22.90 o
   2   0 -14         97.98        101.92        15.49 o
   4   0 -14          1.36          0.42         1.14 o
   1   1 -14         26.88         29.95         4.13 o
   2   1 -14         31.96         31.38         4.02 o
   3   1 -14         28.08         25.72         3.59 o
   4   1 -14         47.96         52.16         5.25 o
   0   2 -14         21.10         25.29         4.54 o
   1   2 -14         15.10         14.81         3.14 o
   2   2 -14         30.59         34.47         4.55 o
   3   2 -14          6.81          5.43         2.39 o
   2   0 -13         75.66         73.25        10.26 o
   4   0 -13        175.68        176.11        17.09 o
   6   0 -13         58.44         59.64         7.32 o
   0   1 -13        101.00         94.18        15.21 o
   1   1 -13          4.26          4.85         2.25 o
   2   1 -13         44.58         43.53         4.60 o
   3   1 -13          8.73          9.88         2.88 o
   4   1 -13         28.43         29.97         4.20 o
   5   1 -13         33.02         30.33         3.50 o
   6   1 -13          7.16          6.00         2.12 o
   1   2 -13          9.43          8.27         2.34 o
   2   2 -13         53.87         55.85         5.20 o
   3   2 -13         17.61         22.53         3.73 o
   4   2 -13         20.82         27.88         3.77 o
   5   2 -13         24.09         20.87         3.20 o
   0   3 -13         46.57         43.72         6.49 o
   1   3 -13          6.54          5.30         2.26 o
   2   3 -13          3.24          5.60         2.82 o
   3   3 -13          9.49          9.76         3.74 o
   0   0 -12        109.39         93.78        18.11 o
   2   0 -12        390.76        363.52        41.43 o
   4   0 -12         98.73         92.47         9.25 o
   6   0 -12          5.94          6.30         2.63 o
   8   0 -12         67.41         70.17         9.18 o
   1   1 -12        145.71        130.99        10.52 o
   2   1 -12         57.77         55.29         6.12 o
   3   1 -12         25.07         28.92         3.76 o
   4   1 -12          9.36         10.66         2.48 o
   5   1 -12         45.45         41.63         4.18 o
   6   1 -12         36.87         40.64         4.33 o
   7   1 -12         34.99         33.48         4.00 o
   8   1 -12         26.42         33.68        10.09 o
   0   2 -12         98.80         91.79        10.29 o
   1   2 -12         24.60         21.30         3.59 o
   2   2 -12         66.41         63.11         5.74 o
   3   2 -12         21.37         23.93         3.07 o
   4   2 -12        153.49        138.30        10.69 o
   5   2 -12         24.48         25.52         3.56 o
   6   2 -12         49.87         49.30         4.95 o
   7   2 -12          3.58          6.32         3.41 o
   1   3 -12         79.30         77.26         7.26 o
   2   3 -12         11.17         11.95         2.84 o
   3   3 -12         39.30         40.35         4.70 o
   4   3 -12         39.96         40.36         4.27 o
   5   3 -12         43.75         43.81         5.53 o
   2   0 -11        369.29        353.94        32.36 o
   4   0 -11         90.78         76.71         7.46 o
   6   0 -11        381.59        357.80        33.43 o
   8   0 -11         10.99          7.32         4.38 o
   0   1 -11         16.10         15.65         4.34 o
   1   1 -11        546.75        527.74        38.14 o
   2   1 -11         16.88         16.80         2.51 o
   3   1 -11         62.36         53.01         5.24 o
   4   1 -11         75.55         73.26         5.33 o
   5   1 -11        140.80        120.85         7.90 o
   6   1 -11         91.27         87.48         6.79 o
   7   1 -11         43.93         42.96         4.20 o
   8   1 -11         43.64         41.10         4.84 o
   9   1 -11        139.07        147.55        18.51 o
   1   2 -11         27.80         25.21         3.87 o
   2   2 -11         48.58         43.95         4.35 o
   3   2 -11         10.07          8.57         2.07 o
   4   2 -11          6.56          4.07         1.67 o
   5   2 -11         15.56         14.56         2.92 o
   6   2 -11         90.38         83.61         7.16 o
   7   2 -11         17.80         18.10         3.35 o
   8   2 -11         22.46         21.35         4.64 o
   0   3 -11          3.06          2.48         3.95 o
   1   3 -11        263.28        251.10        20.07 o
   2   3 -11         19.43         20.49         3.29 o
   3   3 -11         15.65         12.68         2.43 o
   4   3 -11         89.74         84.46         7.30 o
   5   3 -11        105.58         97.44         9.19 o
   6   3 -11         95.16        104.40         9.25 o
   1   4 -11          0.68          0.35         1.32 o
   2   4 -11         15.50         15.42         2.92 o
   3   4 -11         50.82         51.39         6.67 o
   4   4 -11          0.41          0.52         1.94 o
   0   0 -10       4602.42       4644.72       775.57 o
   2   0 -10         70.93         72.03         8.03 o
   4   0 -10        171.08        158.63        12.52 o
   6   0 -10         18.74         17.81         3.74 o
   8   0 -10         32.97         29.63         6.73 o
  10   0 -10         68.65         82.72        12.95 o
   1   1 -10        265.30        242.19        15.58 o
   2   1 -10         27.71         23.86         2.62 o
   3   1 -10          2.00          1.81         1.20 o
   4   1 -10        221.09        228.02        13.94 o
   5   1 -10         98.12         88.10         6.09 o
   6   1 -10         20.12         23.55         3.17 o
   7   1 -10        207.97        195.62        14.90 o
   8   1 -10         27.19         28.85         4.35 o
   9   1 -10          0.60          5.98         2.93 o
  10   1 -10         41.37         43.28         5.66 o
   0   2 -10        548.27        516.92        52.58 o
   1   2 -10          4.53          7.60         2.18 o
   2   2 -10        306.64        289.50        18.25 o
   3   2 -10         59.99         53.38         4.20 o
   4   2 -10          1.16          1.43         1.40 o
   5   2 -10         58.01         58.93         5.10 o
   6   2 -10         18.91         17.21         3.12 o
   7   2 -10         42.54         44.89         4.69 o
   8   2 -10         20.30         24.42         3.64 o
   9   2 -10          3.56          3.53         2.40 o
   1   3 -10        310.60        288.86        21.65 o
   2   3 -10          3.49          4.55         1.91 o
   3   3 -10         11.76         12.87         2.23 o
   4   3 -10         17.99         18.45         3.42 o
   5   3 -10         79.34         72.27         7.16 o
   6   3 -10         27.80         28.39         3.68 o
   7   3 -10        118.38        120.62        12.46 o
   8   3 -10         14.95         28.43         9.50 o
   0   4 -10        193.23        187.56        18.07 o
   1   4 -10         10.18          9.61         2.49 o
   2   4 -10          3.31          9.14         4.38 o
   3   4 -10         14.09         14.72         3.21 o
   4   4 -10         29.15         30.35         4.57 o
   5   4 -10        343.70        369.26        32.58 o
   2   0  -9        331.93        333.90        25.39 o
   4   0  -9        128.39        117.73         9.30 o
   6   0  -9        994.79       1007.21       142.29 o
   8   0  -9          4.23          3.58         4.58 o
  10   0  -9        102.70         88.95        11.07 o
   0   1  -9        488.49        470.87        46.19 o
   1   1  -9        317.33        304.06        16.90 o
   2   1  -9        240.90        226.10        12.54 o
   3   1  -9         34.49         33.09         2.64 o
   4   1  -9         94.71         85.96         5.34 o
   5   1  -9         43.82         51.69         5.34 o
   6   1  -9         79.44         74.82         7.20 o
   7   1  -9         12.99         17.96         3.27 o
   8   1  -9         23.14         24.40         3.86 o
   9   1  -9         34.80         34.42         4.73 o
  10   1  -9         50.56         55.72         5.88 o
   1   2  -9         17.26         15.20         2.29 o
   2   2  -9        130.14        122.57         8.00 o
   3   2  -9        119.43        102.78         6.77 o
   4   2  -9        158.14        154.78        10.08 o
   5   2  -9         17.47         17.56         2.97 o
   6   2  -9        108.27         94.92         8.61 o
   7   2  -9         13.32         21.74         4.17 o
   8   2  -9        109.39        116.29        10.83 o
   9   2  -9          4.66          5.32         2.45 o
  10   2  -9         76.28         81.77         8.59 o
   0   3  -9         92.62         85.08         9.55 o
   1   3  -9        171.21        157.94        11.89 o
   2   3  -9        116.58        107.49         7.36 o
   3   3  -9         18.33         16.78         2.93 o
   4   3  -9         10.39         14.52         3.04 o
   5   3  -9         65.17         68.72         6.09 o
   6   3  -9        208.27        199.47        14.94 o
   7   3  -9         99.09         92.09         8.14 o
   8   3  -9          8.90         34.18        18.70 o
   1   4  -9         64.07         60.13         5.44 o
   2   4  -9         36.51         35.25         4.03 o
   3   4  -9         25.32         21.62         3.54 o
   4   4  -9         64.52         63.42         5.82 o
   5   4  -9         84.60         77.08         6.83 o
   6   4  -9        104.57        101.83         9.16 o
   7   4  -9         19.41         29.90         4.97 o
   0   5  -9         26.42         25.91         5.59 o
   1   5  -9         28.69         27.47         3.97 o
   2   5  -9         25.85         24.33         4.71 o
   3   5  -9          5.77          8.57         4.14 o
   0   0  -8       1676.67       1761.43       174.15 o
   2   0  -8        405.36        347.44        21.72 o
   4   0  -8        445.62        439.62        33.12 o
   6   0  -8        573.78        545.74        55.54 o
   8   0  -8         68.12         70.13         8.30 o
  10   0  -8          1.44          4.07         3.86 o
   1   1  -8        304.04        276.30        13.78 o
   2   1  -8        130.45        123.94         6.32 o
   3   1  -8        227.10        198.98         9.50 o
   4   1  -8        124.35        117.63         6.66 o
   5   1  -8          7.90         10.70         1.67 o
   6   1  -8        223.50        233.54        15.48 o
   7   1  -8         84.57         83.97         7.71 o
   8   1  -8         47.08         47.01         4.70 o
   9   1  -8         11.03         10.26         2.89 o
  10   1  -8         60.38         67.07         6.71 o
  11   1  -8          2.97          4.45         2.19 o
   0   2  -8        150.52        132.39        11.38 o
   1   2  -8         13.13         14.58         1.84 o
   2   2  -8        221.75        210.05        12.68 o
   3   2  -8          5.19          6.18         1.47 o
   4   2  -8        117.69        114.23         7.57 o
   5   2  -8         16.47         27.93         3.92 o
   6   2  -8         30.57         36.00         3.65 o
   7   2  -8         39.68         37.73         4.53 o
   8   2  -8         55.58         55.69         5.69 o
   9   2  -8         12.26         11.00         3.05 o
  10   2  -8         92.29         94.24         8.30 o
   1   3  -8         95.42         84.46         6.10 o
   2   3  -8         31.89         31.49         3.16 o
   3   3  -8         15.43         13.35         2.97 o
   4   3  -8          7.35          8.39         2.49 o
   5   3  -8         14.52         12.67         3.05 o
   6   3  -8          5.29          5.15         2.10 o
   7   3  -8         15.94         31.04         7.46 o
   8   3  -8         56.68         58.34         5.58 o
   9   3  -8          1.86          1.95         1.56 o
   0   4  -8        125.33        114.75        11.99 o
   1   4  -8        228.19        207.08        16.23 o
   2   4  -8         80.09         73.53         6.11 o
   3   4  -8         28.22         24.84         3.39 o
   4   4  -8          9.20          7.62         2.23 o
   5   4  -8         19.33         17.52         3.63 o
   6   4  -8          3.84          1.90         2.09 o
   7   4  -8         45.84         39.44         4.22 o
   1   5  -8         24.52         24.53         3.49 o
   2   5  -8          4.22          4.79         1.61 o
   3   5  -8         59.67         60.19         6.60 o
   4   5  -8         44.68         37.33         6.99 o
   2   0  -7        135.22        134.50         8.26 o
   4   0  -7        183.52        182.74        11.21 o
   6   0  -7        103.72        100.22        10.51 o
   8   0  -7        163.08        145.01        14.10 o
  10   0  -7         60.33         51.99         7.33 o
  12   0  -7        151.10        182.01        27.63 o
   0   1  -7        605.27        581.09        33.93 o
   1   1  -7        844.86        790.92        35.39 o
   2   1  -7        163.15        146.89         6.14 o
   3   1  -7        369.99        358.58        15.42 o
   4   1  -7          8.68         14.17         2.21 o
   5   1  -7        255.80        242.27        13.20 o
   6   1  -7         26.40         26.59         3.31 o
   7   1  -7        258.79        264.92        18.79 o
   8   1  -7         88.88         91.72         7.63 o
   9   1  -7         43.27         38.71         4.52 o
  10   1  -7          3.72          3.86         2.05 o
  11   1  -7         13.68         16.57         2.80 o
   1   2  -7         53.86         47.94         2.83 o
   2   2  -7         69.03         65.26         3.50 o
   3   2  -7          2.58          3.34         0.94 o
   4   2  -7        106.35        110.15         6.10 o
   5   2  -7         13.67         12.01         2.04 o
   6   2  -7         56.98         55.11         5.12 o
   7   2  -7         75.99         70.95         6.38 o
   8   2  -7         26.58         25.36         3.68 o
   9   2  -7         10.13          7.79         2.33 o
  10   2  -7         46.45         45.68         4.52 o
  11   2  -7          4.43          5.54         2.02 o
   0   3  -7        223.34        214.29        20.62 o
   1   3  -7        262.97        252.34        17.11 o
   2   3  -7        293.22        256.08        16.67 o
   3   3  -7         87.45         79.07         6.25 o
   4   3  -7        200.62        189.77        14.24 o
   5   3  -7         74.69         68.46         6.46 o
   6   3  -7         10.28         10.52         2.43 o
   7   3  -7        153.58        141.28        10.77 o
   8   3  -7          4.61          5.94         2.08 o
   9   3  -7         31.32         26.72         3.51 o
  10   3  -7         20.31         16.28         3.93 o
   1   4  -7        223.46        194.64        15.27 o
   2   4  -7         25.10         21.35         3.11 o
   3   4  -7         68.92         69.84         6.18 o
   4   4  -7         53.97         50.39         5.01 o
   5   4  -7         64.43         52.73         5.07 o
   6   4  -7         31.75         29.79         3.59 o
   7   4  -7         64.23         69.09         7.15 o
   8   4  -7         42.11         36.38         4.12 o
   0   5  -7         53.91         36.43        10.75 o
   1   5  -7         40.74         43.01         4.32 o
   2   5  -7         26.87         26.47         3.67 o
   3   5  -7         35.70         32.54         4.53 o
   4   5  -7         13.92         13.38         3.14 o
   5   5  -7         52.09         59.99        11.32 o
   0   0  -6        610.60        564.43        43.33 o
   2   0  -6        858.68        856.12        49.19 o
   4   0  -6         42.24         48.78         2.76 o
   6   0  -6        726.01        722.74        56.75 o
   8   0  -6       2313.75       2314.03       270.49 o
  10   0  -6        230.80        203.40        25.75 o
  12   0  -6         79.77         96.11        22.39 o
   1   1  -6        472.93        419.58        16.14 o
   2   1  -6        145.84        131.88         5.27 o
   3   1  -6        120.15        107.95         4.39 o
   4   1  -6        849.21        775.04        34.96 o
   5   1  -6         30.72         28.42         1.87 o
   6   1  -6          4.94          7.27         1.53 o
   7   1  -6        639.74        609.47        43.67 o
   8   1  -6         33.85         34.43         4.51 o
   9   1  -6        286.21        266.27        19.00 o
  10   1  -6         37.77         37.05         5.09 o
  11   1  -6         20.79         31.98         5.46 o
  12   1  -6         39.53         45.10         5.56 o
   0   2  -6        816.78        710.62        51.06 o
   1   2  -6         51.76         50.38         2.64 o
   2   2  -6        100.07        100.15         4.65 o
   3   2  -6        120.04        120.73         5.86 o
   4   2  -6        157.05        157.13         8.68 o
   5   2  -6        206.77        191.47        11.99 o
   6   2  -6         16.03         13.30         2.20 o
   7   2  -6         44.73         42.65         4.98 o
   8   2  -6        463.70        436.10        35.06 o
   9   2  -6         26.36         23.55         3.59 o
  10   2  -6         40.57         37.50         4.23 o
  11   2  -6          9.48          9.77         2.35 o
   1   3  -6        244.26        219.90        14.03 o
   2   3  -6        183.18        160.21        10.63 o
   3   3  -6        127.34        128.19         9.98 o
   4   3  -6         54.43         55.04         5.26 o
   5   3  -6        132.32        141.78        10.81 o
   6   3  -6         56.37         52.97         4.97 o
   7   3  -6        284.81        249.56        16.36 o
   8   3  -6         20.64         19.81         2.99 o
   9   3  -6        211.15        189.95        14.25 o
  10   3  -6         29.42         27.67         3.58 o
   0   4  -6         18.60         38.31        14.47 o
   1   4  -6        342.29        310.93        24.12 o
   2   4  -6        156.11        136.53        11.22 o
   3   4  -6        392.71        341.24        27.16 o
   4   4  -6         22.11         19.69         3.02 o
   5   4  -6        136.71        123.98         9.37 o
   6   4  -6         16.86         16.48         2.78 o
   7   4  -6          2.17          2.71         1.68 o
   8   4  -6         77.05         70.37         6.23 o
   9   4  -6         18.96         22.08         3.88 o
   1   5  -6         12.48         10.71         2.32 o
   2   5  -6         21.87         18.16         3.34 o
   3   5  -6         55.63         48.20         6.05 o
   4   5  -6         46.61         39.46         5.40 o
   5   5  -6         29.67         26.25         4.62 o
   6   5  -6         23.02         28.13         4.60 o
   2   0  -5       9666.15      10227.36       776.21 o
   4   0  -5         42.55         37.31         2.12 o
   6   0  -5        550.59        492.55        31.42 o
   8   0  -5        879.26        843.36        74.10 o
  10   0  -5         20.30         15.61         3.35 o
  12   0  -5         86.44         91.70        10.17 o
   0   1  -5        189.94        165.98         8.35 o
   1   1  -5        331.12        308.53        12.13 o
   2   1  -5       3720.18       3622.50       189.80 o
   3   1  -5       1183.07       1177.11        51.86 o
   4   1  -5         59.98         54.45         2.32 o
   5   1  -5         78.68         71.49         3.03 o
   6   1  -5         15.15         13.76         1.34 o
   7   1  -5        420.37        399.24        25.32 o
   8   1  -5         27.53         27.77         3.67 o
   9   1  -5        343.73        285.72        19.30 o
  10   1  -5         55.85         59.71         5.27 o
  11   1  -5        106.55        101.49         7.62 o
  12   1  -5         24.83         28.97         3.66 o
   1   2  -5         64.04         58.35         2.74 o
   2   2  -5        654.05        646.18        29.09 o
   3   2  -5         99.27         98.67         4.56 o
   4   2  -5        132.95        133.28         6.45 o
   5   2  -5         37.08         39.44         3.19 o
   6   2  -5        341.47        336.54        21.83 o
   7   2  -5          2.51          2.17         1.30 o
   8   2  -5         20.28         20.81         3.57 o
   9   2  -5          2.86          6.11         2.12 o
  10   2  -5         69.08         62.97         5.40 o
  11   2  -5        101.60         95.77         8.97 o
  12   2  -5          9.04          9.33         2.99 o
   0   3  -5        366.51        346.59        29.33 o
   1   3  -5        334.96        321.82        19.26 o
   2   3  -5        157.48        133.37         8.76 o
   3   3  -5        496.59        494.95        34.01 o
   4   3  -5        398.59        364.73        25.09 o
   5   3  -5         16.94         17.27         2.85 o
   6   3  -5         33.88         32.39         3.57 o
   7   3  -5        547.70        498.13        33.14 o
   8   3  -5          6.01          4.52         2.23 o
   9   3  -5        120.58        100.15         9.97 o
  10   3  -5         13.42         11.92         3.17 o
  11   3  -5         52.09         56.88         5.54 o
   1   4  -5         60.82         52.88         5.13 o
   2   4  -5        235.08        232.37        18.64 o
   3   4  -5       1048.78        954.53        79.44 o
   4   4  -5         70.77         61.49         6.29 o
   5   4  -5         93.34         77.02         7.16 o
   6   4  -5         46.52         44.20         4.81 o
   7   4  -5          1.02          1.22         1.63 o
   8   4  -5         64.76         60.02         5.62 o
   9   4  -5          7.70          7.40         2.68 o
   0   5  -5         10.61         10.74         2.94 o
   1   5  -5          3.30          5.88         2.05 o
   2   5  -5        358.37        364.78        40.56 o
   3   5  -5         27.25         26.46         4.64 o
   4   5  -5         18.45         16.43         3.81 o
   5   5  -5          6.70          6.66         2.74 o
   6   5  -5         83.17         67.55         6.39 o
   7   5  -5         26.68         27.07         4.86 o
   1   6  -5          8.22         11.88         5.11 o
   2   6  -5         38.96         41.92         5.31 o
   0   0  -4       2780.42       2469.49       222.40 o
   2   0  -4       1792.84       1692.40        99.13 o
   4   0  -4        416.43        362.28        19.40 o
   6   0  -4        146.85        137.74         8.54 o
   8   0  -4       3085.58       2805.04       282.05 o
  10   0  -4         32.13         51.91        24.35 o
  12   0  -4         82.79         83.81        10.49 o
   1   1  -4         32.20         32.53         1.41 o
   2   1  -4        398.59        388.96        15.17 o
   3   1  -4         22.90         24.39         1.30 o
   4   1  -4       1887.53       1775.55        81.92 o
   5   1  -4         50.90         50.91         2.26 o
   6   1  -4        161.02        133.43         6.00 o
   7   1  -4        207.57        193.02        11.46 o
   8   1  -4        163.91        168.06        12.03 o
   9   1  -4        558.51        544.70        39.44 o
  10   1  -4         79.33         71.06         5.88 o
  11   1  -4         40.45         39.08         3.95 o
  12   1  -4          1.03          2.18         1.49 o
   0   2  -4       3214.96       3149.31       224.02 o
   1   2  -4        214.77        224.49        20.42 o
   2   2  -4        283.45        274.76        10.56 o
   3   2  -4         40.68         40.34         1.73 o
   4   2  -4        258.72        262.61        11.29 o
   5   2  -4        304.00        283.64        14.33 o
   6   2  -4         70.33         69.16         4.36 o
   7   2  -4         24.10         23.91         2.61 o
   8   2  -4        652.77        590.83        44.78 o
   9   2  -4         34.85         31.02         3.88 o
  10   2  -4         37.42         38.98         4.35 o
  11   2  -4          1.69          2.72         1.98 o
  12   2  -4          2.16          1.72         2.32 o
   1   3  -4        336.88        333.25        18.90 o
   2   3  -4        183.08        187.25        11.05 o
   3   3  -4         45.24         42.65         3.07 o
   4   3  -4         11.69         14.40         4.67 o
   5   3  -4        147.07        134.55         9.33 o
   6   3  -4        173.03        161.52        11.11 o
   7   3  -4        167.31        141.16        10.56 o
   8   3  -4         99.88         84.51         7.84 o
   9   3  -4        317.57        291.75        22.47 o
  10   3  -4         69.18         68.22         6.51 o
  11   3  -4          8.23          7.92         1.73 o
   0   4  -4        113.37        116.28        12.81 o
   1   4  -4        183.09        168.43        12.10 o
   2   4  -4        335.59        323.60        23.27 o
   3   4  -4        498.17        431.94        36.26 o
   4   4  -4        187.06        146.94        15.69 o
   5   4  -4         65.35         57.56         5.50 o
   6   4  -4          4.84          7.77         2.16 o
   7   4  -4         44.25         37.36         3.62 o
   8   4  -4        110.65         98.53         7.79 o
   9   4  -4         43.41         48.31         5.54 o
  10   4  -4          3.55          4.17         1.59 o
   1   5  -4         24.81         19.91         3.18 o
   2   5  -4          9.43         11.30         3.96 o
   3   5  -4        148.52        153.88        23.02 o
   4   5  -4         96.71         72.31         9.80 o
   5   5  -4         10.58          7.77         3.01 o
   6   5  -4         16.83         15.52         2.80 o
   7   5  -4          3.52          4.60         2.71 o
   0   6  -4          2.92          7.56         3.14 o
   1   6  -4         17.20         20.16         4.04 o
   2   6  -4          3.71          7.62         4.68 o
   3   6  -4         31.00         27.35         4.74 o
   2   0  -3       2464.00       2194.17       140.52 o
   4   0  -3       1102.77       1043.53        58.79 o
   6   0  -3        330.50        311.43        17.20 o
   8   0  -3        532.89        483.48        40.51 o
  10   0  -3         57.58         51.66         6.64 o
  12   0  -3        135.69        148.92        16.50 o
   0   1  -3       1001.07        935.16        48.99 o
   1   1  -3       1681.46       1625.41        70.01 o
   2   1  -3       1502.59       1449.92        61.66 o
   3   1  -3       1317.20       1292.04        54.92 o
   4   1  -3        403.09        384.97        13.83 o
   5   1  -3        622.75        590.10        24.18 o
   6   1  -3          7.76          8.06         0.82 o
   7   1  -3          5.51          5.56         1.35 o
   8   1  -3        294.47        281.83        18.88 o
   9   1  -3        112.21        104.18         7.59 o
  10   1  -3          0.05          0.71         1.59 o
  11   1  -3         19.05         18.58         3.03 o
  12   1  -3          3.11          3.65         2.02 o
  13   1  -3         41.64         54.26         6.87 o
   1   2  -3         33.86         33.54         1.56 o
   2   2  -3         87.13         90.31         3.40 o
   3   2  -3          2.97          4.67         1.16 o
   4   2  -3        114.78        113.69         4.82 o
   5   2  -3        137.66        126.58         5.67 o
   6   2  -3        314.35        314.79        16.74 o
   7   2  -3        102.16         98.43         8.09 o
   8   2  -3        128.13        109.21         8.57 o
   9   2  -3          3.21          2.60         2.29 o
  10   2  -3         10.57         10.94         2.70 o
  11   2  -3         13.97         13.81         2.86 o
  12   2  -3         53.84         52.65         5.48 o
   0   3  -3        366.81        401.60        28.95 o
   1   3  -3        290.55        283.19        13.46 o
   2   3  -3         69.50         72.92         4.95 o
   3   3  -3        335.21        336.54        18.34 o
   4   3  -3         37.85         34.35         2.67 o
   5   3  -3         72.71         69.61         5.18 o
   6   3  -3          1.03          1.54         1.28 o
   7   3  -3         36.29         34.06         3.23 o
   8   3  -3         13.60         11.93         2.35 o
   9   3  -3         22.09         20.52         3.19 o
  10   3  -3         65.36         61.97         5.43 o
  11   3  -3         24.23         20.11         2.81 o
   1   4  -3        388.51        362.79        25.69 o
   2   4  -3        117.26        109.07         8.24 o
   3   4  -3        219.69        211.59        18.80 o
   4   4  -3        140.83        130.39        14.05 o
   5   4  -3         15.91         15.18         2.85 o
   6   4  -3          4.07          3.13         1.59 o
   7   4  -3         64.11         56.54         4.75 o
   8   4  -3         82.88         79.44         6.59 o
   9   4  -3         98.95         99.54         9.87 o
  10   4  -3         84.85         77.74         6.75 o
   0   5  -3         74.82         72.85        10.95 o
   1   5  -3         51.94         49.91         5.68 o
   2   5  -3        142.78        141.83        14.88 o
   3   5  -3        111.80        105.24        16.28 o
   4   5  -3         65.05         61.77         8.56 o
   5   5  -3         71.29         63.94         6.48 o
   6   5  -3         54.40         45.44         4.96 o
   7   5  -3         35.25         33.48         5.87 o
   8   5  -3          3.99          5.06         3.60 o
   1   6  -3          2.74          4.19         2.03 o
   2   6  -3         21.05         16.21         3.36 o
   3   6  -3          3.71          3.48         2.53 o
   4   6  -3          6.23          5.07         2.82 o
   0   0  -2      10343.25       8570.07      1024.39 o
   2   0  -2       1001.40        858.20        44.28 o
   4   0  -2        721.13        688.51        39.12 o
   6   0  -2        577.21        544.60        34.63 o
   8   0  -2         37.35         35.85         4.10 o
  10   0  -2         70.44         57.47         9.09 o
  12   0  -2          4.84          6.88         2.94 o
   1   1  -2       3503.18       3838.84       196.07 o
   2   1  -2        465.57        444.95        16.32 o
   3   1  -2       1202.11       1182.05        47.52 o
   4   1  -2        449.61        418.73        15.11 o
   5   1  -2         21.40         22.50         1.14 o
   6   1  -2         96.69         95.35         4.07 o
   7   1  -2        427.35        435.09        27.00 o
   8   1  -2         14.60         11.52         2.14 o
   9   1  -2         81.57         80.55         7.07 o
  10   1  -2        204.97        203.54        15.76 o
  11   1  -2         60.35         60.46         7.39 o
  12   1  -2          2.10          3.36         1.94 o
  13   1  -2          4.23          5.10         2.20 o
   0   2  -2        472.60        578.55        33.78 o
   1   2  -2        366.37        373.30        14.54 o
   2   2  -2         13.04         15.32         1.01 o
   3   2  -2        119.07        113.25         4.43 o
   4   2  -2         57.30         52.81         2.29 o
   5   2  -2         87.26         80.99         3.86 o
   6   2  -2        126.23        111.77         5.48 o
   7   2  -2         17.16         13.39         2.06 o
   8   2  -2         95.32         95.68         8.35 o
   9   2  -2         31.25         27.67         4.44 o
  10   2  -2        179.11        164.90        13.82 o
  11   2  -2          7.70          8.00         2.50 o
  12   2  -2          4.31          4.61         2.33 o
   1   3  -2        795.06        839.64        44.31 o
   2   3  -2         94.73         91.62         4.88 o
   3   3  -2        255.58        257.88        12.82 o
   4   3  -2         98.89         90.30         5.57 o
   5   3  -2        150.64        146.90        11.46 o
   6   3  -2         96.24         99.60         7.32 o
   7   3  -2         42.73         38.56         3.78 o
   8   3  -2         50.75         48.79         6.30 o
   9   3  -2          4.22          4.34         1.98 o
  10   3  -2          4.91          5.53         2.03 o
  11   3  -2         25.65         27.24         3.43 o
   0   4  -2        112.66        177.48        33.85 o
   1   4  -2        221.08        254.32        20.25 o
   2   4  -2        142.79        134.29         9.73 o
   3   4  -2         99.97         97.38         8.10 o
   4   4  -2         87.15         79.79         6.53 o
   5   4  -2         47.20         49.32         4.73 o
   6   4  -2          2.53          4.23         1.55 o
   7   4  -2        190.39        168.56        10.76 o
   8   4  -2         18.09         17.00         2.89 o
   9   4  -2        114.20        113.73         9.71 o
  10   4  -2         43.25         45.00         5.79 o
   1   5  -2          7.90          9.14         2.60 o
   2   5  -2         33.97         33.84         5.25 o
   3   5  -2        164.54        158.25        18.86 o
   4   5  -2         13.39         18.71         6.72 o
   5   5  -2         82.15         68.24         7.54 o
   6   5  -2         40.11         39.34         6.11 o
   7   5  -2          7.47          6.68         3.49 o
   8   5  -2         14.19         11.96         2.45 o
   0   6  -2         22.65         27.75         6.27 o
   1   6  -2          7.30          6.42         2.82 o
   2   6  -2          6.85          7.36         2.66 o
   3   6  -2         16.93         11.82         7.48 o
   4   6  -2         54.40         50.10        11.10 o
   2   0  -1       2882.43       2681.77       158.39 o
   4   0  -1        224.72        242.78        14.35 o
   6   0  -1       7242.19       6383.56       461.26 o
   8   0  -1         21.27         22.73         3.24 o
  10   0  -1        158.30        138.16        17.90 o
  12   0  -1        110.96        120.02        14.15 o
   0   1  -1        558.00        577.50        30.71 o
   1   1  -1       3272.55       3500.03       171.05 o
   2   1  -1       1599.99       1642.86        72.24 o
   3   1  -1       1182.40       1105.53        43.52 o
   4   1  -1        497.17        550.83        47.90 o
   5   1  -1       1287.60       1277.76        55.76 o
   6   1  -1        513.82        519.10        21.42 o
   7   1  -1         47.24         67.22        12.14 o
   8   1  -1        134.73        164.14        16.25 o
   9   1  -1        320.69        322.63        23.16 o
  10   1  -1        197.95        234.73        22.07 o
  11   1  -1        200.19        165.45        16.71 o
  12   1  -1         25.50         31.46         4.85 o
  13   1  -1          8.23          7.49         2.33 o
   1   2  -1        349.48        362.24        13.99 o
   2   2  -1        632.74        663.71        32.31 o
   3   2  -1        748.09        851.75        38.14 o
   4   2  -1        107.31        100.74         4.44 o
   5   2  -1         52.54         61.64         4.53 o
   6   2  -1        244.78        254.27        12.83 o
   7   2  -1         39.14         46.98         4.13 o
   8   2  -1        218.32        236.75        18.79 o
   9   2  -1          0.31          1.36         2.33 o
  10   2  -1        146.29        132.30        13.29 o
  11   2  -1         39.85         47.72         5.33 o
  12   2  -1         44.99         45.46         5.11 o
   0   3  -1        416.05       1008.45       245.54 o
   1   3  -1       1279.41       1563.66       122.56 o
   2   3  -1        724.47        751.48        38.95 o
   3   3  -1         82.10         82.65         4.37 o
   4   3  -1         74.01         81.46         6.24 o
   5   3  -1        700.94        752.77        55.86 o
   6   3  -1        699.99        708.63        52.66 o
   7   3  -1        381.89        401.58        28.97 o
   8   3  -1          7.30         10.69         2.81 o
   9   3  -1         65.44         64.23         7.08 o
  10   3  -1         60.49         74.09         8.40 o
  11   3  -1         39.55         33.18         3.88 o
   1   4  -1         27.76         34.28         4.43 o
   2   4  -1          3.72          6.63         2.61 o
   3   4  -1        105.08        115.44         9.38 o
   4   4  -1        135.42        139.59        11.02 o
   5   4  -1        252.49        300.96        40.21 o
   6   4  -1        396.46        398.94        32.20 o
   7   4  -1        115.48        132.37        10.33 o
   8   4  -1         30.15         28.61         3.09 o
   9   4  -1         42.99         49.28         5.17 o
  10   4  -1         24.73         25.57         3.58 o
   0   5  -1         84.93         86.69        18.47 o
   1   5  -1         55.91         57.05         6.80 o
   2   5  -1         16.89         24.72         3.60 o
   3   5  -1         35.13         29.76         4.74 o
   4   5  -1        163.25        153.06        12.91 o
   5   5  -1         66.70         60.04         7.49 o
   6   5  -1        121.82        117.94        12.10 o
   7   5  -1          4.20          4.49         1.50 o
   8   5  -1          5.32          5.44         2.12 o
   1   6  -1         10.14         13.41         3.77 o
   2   6  -1          1.34          4.55         4.11 o
   3   6  -1         19.60         36.79        10.57 o
   4   6  -1          2.60         36.33        22.57 o
   2   0   0         17.50         17.76         0.87 o
   4   0   0       1976.25       1732.44       101.28 o
   8   0   0          6.33          8.11         2.76 o
  10   0   0        243.54        233.85        34.95 o
  12   0   0         12.83         29.45         8.90 o
   1   1   0       3815.84       3926.29       184.12 o
   2   1   0        114.94        125.25         6.27 o
   3   1   0          3.00          4.50         0.48 o
   4   1   0       3593.54       3349.48       160.64 o
   5   1   0        558.15        704.51        73.37 o
   6   1   0        262.66        312.02        25.72 o
   7   1   0        205.98        238.69        12.56 o
   8   1   0        187.66        226.48        16.06 o
   9   1   0        135.63        201.41        19.26 o
  10   1   0        270.94        323.45        26.12 o
  11   1   0          4.38         11.91         4.35 o
  12   1   0         54.49         55.07         6.81 o
  13   1   0          0.44          3.40         1.89 o
   0   2   0       5680.57       5409.57       433.22 o
   1   2   0        121.47        153.43        15.48 o
   2   2   0       1700.84       1786.39        86.00 o
   3   2   0       1098.18       1216.06        54.25 o
   4   2   0        209.04        243.20        10.01 o
   5   2   0        257.06        252.49        10.36 o
   6   2   0        143.88        164.09        15.13 o
   7   2   0        129.16        127.93         9.60 o
   8   2   0        332.08        374.96        27.30 o
   9   2   0          2.95          6.30         2.91 o
  10   2   0         82.43        106.32        13.77 o
  11   2   0         10.02         23.25         4.74 o
  12   2   0          6.62         11.25         4.80 o
   1   3   0       2335.49       2717.91       160.46 o
   2   3   0          0.45         67.13        23.01 o
   3   3   0         46.62         50.31         3.04 o
   4   3   0         44.26         60.56         4.97 o
   5   3   0        262.84        345.14        46.59 o
   6   3   0        128.95        362.95       159.79 o
   7   3   0        243.73        284.52        28.25 o
   8   3   0        110.27        106.30         9.56 o
   9   3   0         27.09         31.33         5.39 o
  10   3   0          3.17          6.18         2.85 o
  11   3   0          7.48         13.74         3.03 o
  12   3   0        174.95        194.40        18.08 o
   0   4   0       1658.87       1841.26       468.48 o
   1   4   0         16.79        129.06       141.35 o
   2   4   0         62.83         66.18         5.71 o
   3   4   0         12.81         22.13         3.68 o
   4   4   0         21.76         28.88         3.78 o
   5   4   0       1340.71       1398.86       129.21 o
   6   4   0          1.07        296.14       276.86 o
   7   4   0        153.33        153.69        13.00 o
   8   4   0         15.85         14.33         2.69 o
   9   4   0        153.79        158.86        14.35 o
  10   4   0         71.05         68.57         7.30 o
   1   5   0          4.49         15.97         6.88 o
   2   5   0         54.70         57.86         7.53 o
   3   5   0         17.85         22.04         4.36 o
   4   5   0         27.05         32.02         4.89 o
   5   5   0         93.80         88.06         8.84 o
   6   5   0         34.82         32.35         4.23 o
   7   5   0          0.06          0.48         1.11 o
   8   5   0         12.33          9.54         1.79 o
   0   6   0         16.05         25.62         4.56 o
   1   6   0          2.10          3.67         2.32 o
   2   6   0         15.45         17.92         3.02 o
   3   6   0         45.03         49.03         5.30 o
   4   6   0         64.79         40.99        13.40 o
   2   0   1       2876.95       2780.81       159.89 o
   4   0   1        225.39        259.23        13.13 o
   6   0   1       7246.49       6302.39       445.80 o
   8   0   1         20.99         22.56         3.22 o
  10   0   1        158.78        137.20        20.32 o
  12   0   1        110.62        128.06        25.85 o
   0   1   1        559.34        583.67        31.13 o
   1   1   1       3280.09       3486.07       154.82 o
   2   1   1       1603.38       1678.74        73.31 o
   3   1   1       1179.59       1193.03        50.88 o
   4   1   1        493.31        575.77        37.32 o
   5   1   1       1285.19       1356.81        59.20 o
   6   1   1        513.76        516.65        21.52 o
   7   1   1         46.13         55.39         5.19 o
   8   1   1        134.02        162.05        13.03 o
   9   1   1        318.29        332.00        26.65 o
  10   1   1        197.74        233.68        18.29 o
  11   1   1        199.81        179.80        16.20 o
  12   1   1         25.46         39.95         6.24 o
  13   1   1          7.89          5.05         2.84 o
   1   2   1        346.65        361.47        13.51 o
   2   2   1        628.12        645.91        28.14 o
   3   2   1        748.47        871.62        36.59 o
   4   2   1        106.56        105.65         4.30 o
   5   2   1         51.52         71.02         7.90 o
   6   2   1        244.89        280.47        15.77 o
   7   2   1         38.92         53.89         7.41 o
   8   2   1        218.68        254.55        22.20 o
   9   2   1          0.27          0.21         2.15 o
  10   2   1        147.21        150.82        13.87 o
  11   2   1         40.34         52.01         7.18 o
  12   2   1         44.83         47.76         5.24 o
   0   3   1        416.86        774.39       210.74 o
   1   3   1       1281.76       1556.61       104.64 o
   2   3   1        723.53        701.03        35.95 o
   3   3   1         81.01         84.23         4.76 o
   4   3   1         73.41         75.42         5.63 o
   5   3   1        697.91        764.48        56.59 o
   6   3   1        701.49        720.53        57.46 o
   7   3   1        382.42        420.47        34.62 o
   8   3   1          6.94          8.88         3.23 o
   9   3   1         65.79         93.96        20.58 o
  10   3   1         59.74         65.42         8.44 o
  11   3   1         39.26         26.32         4.48 o
   1   4   1         28.44         33.78         4.95 o
   2   4   1          3.60          9.26         5.87 o
   3   4   1        104.67        110.17        10.11 o
   4   4   1        135.41        124.68        10.27 o
   5   4   1        253.81        253.14        21.78 o
   6   4   1        396.75        393.89        35.39 o
   7   4   1        114.03        111.98        12.12 o
   8   4   1         30.13         29.31         4.36 o
   9   4   1         42.47         51.73         6.88 o
  10   4   1         24.75         21.09         3.09 o
   0   5   1         84.00         70.27        13.48 o
   1   5   1         55.85         49.34         8.51 o
   2   5   1         16.50         23.60         4.84 o
   3   5   1         35.45         39.39         6.79 o
   4   5   1        161.80        166.75        15.60 o
   5   5   1         66.97         64.06         6.82 o
   6   5   1        121.75        107.96        10.19 o
   7   5   1          3.99          4.20         1.51 o
   8   5   1          4.99          5.58         1.51 o
   1   6   1          9.98         14.01         3.17 o
   2   6   1          1.35          1.33         1.89 o
   3   6   1         19.36         25.06         3.79 o
   4   6   1          2.34          2.29         2.47 o
   0   0   2      10351.11      10092.65       902.09 o
   2   0   2        992.21        910.47        52.97 o
   4   0   2        719.88        718.57        37.72 o
   6   0   2        583.85        587.00        36.30 o
   8   0   2         36.66         34.58         4.95 o
  10   0   2         70.93         68.72        14.03 o
  12   0   2          4.89          9.44         5.17 o
   1   1   2       3501.98       3897.13       186.61 o
   2   1   2        466.11        444.97        15.90 o
   3   1   2       1205.12       1208.87        50.31 o
   4   1   2        451.43        430.36        15.51 o
   5   1   2         21.92         23.14         1.15 o
   6   1   2         96.55         94.04         3.90 o
   7   1   2        425.04        455.14        29.14 o
   8   1   2         14.68         12.34         2.79 o
   9   1   2         82.28         83.78         7.85 o
  10   1   2        204.68        203.48        17.00 o
  11   1   2         58.89         60.92         6.39 o
  12   1   2          2.06          2.69         1.48 o
  13   1   2          4.40          5.13         2.84 o
   0   2   2        471.49        563.97        33.97 o
   1   2   2        364.51        367.25        13.36 o
   2   2   2         12.53         14.27         0.74 o
   3   2   2        117.93        112.37         3.97 o
   4   2   2         57.14         52.94         2.16 o
   5   2   2         87.62         84.07         3.44 o
   6   2   2        125.37        124.89         7.05 o
   7   2   2         17.10         15.39         2.68 o
   8   2   2         94.45        103.15         8.42 o
   9   2   2         30.82         25.49         3.63 o
  10   2   2        178.22        181.46        17.38 o
  11   2   2          7.89          8.80         3.39 o
  12   2   2          4.27          4.60         1.96 o
   1   3   2        794.53        849.89        46.21 o
   2   3   2         93.46         96.07         4.79 o
   3   3   2        255.52        304.20        20.64 o
   4   3   2         98.00         96.73         6.93 o
   5   3   2        151.10        160.74        11.76 o
   6   3   2         96.61        106.61         9.62 o
   7   3   2         42.54         44.25         6.21 o
   8   3   2         50.32         54.49         6.95 o
   9   3   2          4.34          5.20         2.92 o
  10   3   2          4.85          5.86         3.24 o
  11   3   2         25.32         26.37         4.16 o
   0   4   2        112.69        174.16        27.77 o
   1   4   2        222.80        280.37        30.19 o
   2   4   2        143.77        148.58        13.19 o
   3   4   2         98.94        106.59         9.40 o
   4   4   2         87.07         92.93         8.53 o
   5   4   2         47.02         50.94         6.08 o
   6   4   2          2.40          3.21         2.72 o
   7   4   2        189.26        209.83        21.70 o
   8   4   2         17.56         19.58         3.26 o
   9   4   2        113.29        134.64        13.84 o
  10   4   2         43.09         39.57         8.46 o
   1   5   2          7.83         11.70         4.87 o
   2   5   2         33.46         39.80         6.52 o
   3   5   2        164.93        179.28        17.47 o
   4   5   2         13.30         13.89         3.46 o
   5   5   2         81.95         74.11         7.48 o
   6   5   2         39.98         39.88         5.16 o
   7   5   2          7.57          6.28         1.73 o
   8   5   2         14.29         14.67         2.55 o
   0   6   2         22.82         26.98         5.77 o
   1   6   2          7.04         13.20         5.98 o
   2   6   2          7.18          6.96         2.46 o
   3   6   2         16.35         21.01         3.84 o
   4   6   2         54.87         48.72         6.09 o
   2   0   3       2455.42       2446.07       149.19 o
   4   0   3       1106.67       1092.36        66.16 o
   6   0   3        330.81        320.86        19.73 o
   8   0   3        534.75        503.85        51.20 o
  10   0   3         57.22         62.15        13.47 o
  12   0   3        136.90        104.32        15.53 o
   0   1   3       1004.11       1021.04        61.37 o
   1   1   3       1683.21       1779.26        80.24 o
   2   1   3       1504.64       1565.85        69.84 o
   3   1   3       1323.23       1376.94        61.76 o
   4   1   3        402.23        384.55        14.29 o
   5   1   3        623.65        645.19        27.77 o
   6   1   3          7.95          8.31         0.99 o
   7   1   3          5.59          5.53         1.42 o
   8   1   3        292.98        300.66        24.15 o
   9   1   3        112.56        103.14         9.75 o
  10   1   3          0.04          0.93         1.66 o
  11   1   3         19.30         19.67         3.46 o
  12   1   3          3.30          3.71         2.48 o
  13   1   3         40.95         47.11         5.92 o
   1   2   3         33.44         33.70         1.24 o
   2   2   3         86.50         95.40         3.38 o
   3   2   3          2.81          2.68         0.43 o
   4   2   3        114.41        115.32         5.02 o
   5   2   3        136.71        130.65         5.85 o
   6   2   3        316.62        349.84        21.68 o
   7   2   3        102.86        116.53         8.25 o
   8   2   3        126.62        125.54         9.67 o
   9   2   3          3.44          3.87         2.16 o
  10   2   3         10.47         11.05         3.70 o
  11   2   3         13.87         14.38         3.49 o
  12   2   3         53.56         55.77         6.01 o
   0   3   3        371.22        466.42        36.34 o
   1   3   3        288.95        316.82        15.12 o
   2   3   3         70.06         83.48         6.77 o
   3   3   3        337.03        388.14        32.80 o
   4   3   3         38.59         37.54         4.66 o
   5   3   3         73.31         77.86         6.60 o
   6   3   3          1.09          1.33         2.05 o
   7   3   3         36.54         41.37         6.65 o
   8   3   3         12.94         14.99         3.73 o
   9   3   3         22.68         25.14         4.53 o
  10   3   3         66.10         61.61         8.14 o
  11   3   3         24.45         24.87         4.64 o
   1   4   3        389.61        475.84        71.14 o
   2   4   3        116.69        127.18        14.60 o
   3   4   3        218.82        237.24        20.49 o
   4   4   3        141.62        157.59        14.14 o
   5   4   3         16.25         17.30         3.67 o
   6   4   3          4.14          4.88         3.10 o
   7   4   3         64.57         68.57         9.18 o
   8   4   3         83.40         99.77        11.95 o
   9   4   3         97.52        102.83        15.48 o
  10   4   3         85.13         91.25        12.44 o
   0   5   3         72.63         92.75        23.56 o
   1   5   3         51.81         70.21        15.55 o
   2   5   3        143.06        160.29        15.93 o
   3   5   3        112.07        120.25        12.35 o
   4   5   3         64.76         78.13         9.22 o
   5   5   3         70.41         76.31         9.03 o
   6   5   3         54.96         65.65        15.93 o
   7   5   3         35.16         31.42         3.62 o
   8   5   3          3.58          6.08         3.06 o
   1   6   3          2.75          5.30         3.92 o
   2   6   3         20.96         24.18         4.13 o
   3   6   3          3.54          2.87         2.23 o
   4   6   3          5.67          5.41         2.27 o
   0   0   4       2786.90       2975.03       269.93 o
   2   0   4       1800.30       1768.56       110.59 o
   4   0   4        415.04        402.37        20.35 o
   6   0   4        148.63        147.25         8.43 o
   8   0   4       3086.52       3318.26       448.07 o
  10   0   4         32.73         35.28         8.98 o
  12   0   4         84.26         91.93        13.74 o
   1   1   4         31.56         33.08         1.19 o
   2   1   4        399.13        438.96        16.28 o
   3   1   4         22.93         26.50         1.32 o
   4   1   4       1888.20       1880.46        92.57 o
   5   1   4         51.15         55.32         2.44 o
   6   1   4        160.40        150.61         7.59 o
   7   1   4        208.99        200.61        12.62 o
   8   1   4        163.59        164.85        14.01 o
   9   1   4        559.00        557.31        45.84 o
  10   1   4         79.40         78.76         7.28 o
  11   1   4         40.02         42.66         5.41 o
  12   1   4          1.03          1.45         2.21 o
   0   2   4       3225.91       3584.91       264.06 o
   1   2   4        216.18        233.07        20.67 o
   2   2   4        282.39        280.31        10.24 o
   3   2   4         40.19         40.67         1.76 o
   4   2   4        259.62        252.84        10.72 o
   5   2   4        305.27        283.08        17.10 o
   6   2   4         69.37         81.28         6.10 o
   7   2   4         24.61         28.71         3.56 o
   8   2   4        652.19        682.66        50.96 o
   9   2   4         34.79         37.30         4.89 o
  10   2   4         36.55         36.43         4.68 o
  11   2   4          1.80          2.89         2.13 o
  12   2   4          1.93          2.39         1.46 o
   1   3   4        338.32        354.07        28.50 o
   2   3   4        183.47        202.29        16.54 o
   3   3   4         45.12         46.97         5.91 o
   4   3   4         11.19         19.73         8.35 o
   5   3   4        146.39        154.51        17.20 o
   6   3   4        173.98        192.96        18.43 o
   7   3   4        167.40        162.62        16.72 o
   8   3   4         99.78        102.55        11.24 o
   9   3   4        318.36        355.69        35.07 o
  10   3   4         68.85         73.51         9.25 o
  11   3   4          8.27          9.40         3.14 o
   0   4   4        114.31        144.08        33.08 o
   1   4   4        184.27        236.30        35.48 o
   2   4   4        337.96        386.64        42.98 o
   3   4   4        498.50        514.61        49.91 o
   4   4   4        186.46        178.29        16.43 o
   5   4   4         65.99         71.56         8.14 o
   6   4   4          4.99          7.05         3.84 o
   7   4   4         43.50         47.89         7.43 o
   8   4   4        110.64        119.89        13.90 o
   9   4   4         43.24         63.87        11.14 o
  10   4   4          3.51          5.18         3.31 o
   1   5   4         24.22         23.26         4.63 o
   2   5   4          9.25         19.84         4.23 o
   3   5   4        148.15        156.87        15.80 o
   4   5   4         96.68        109.19        14.07 o
   5   5   4         10.68         14.04         3.42 o
   6   5   4         16.76         17.32         3.85 o
   7   5   4          3.43          2.72         1.84 o
   0   6   4          2.92         16.66        10.27 o
   1   6   4         17.77         25.85         4.58 o
   2   6   4          3.27          4.44         3.17 o
   3   6   4         30.92         31.85         5.50 o
   2   0   5       9673.84      12152.42       953.20 o
   4   0   5         43.32         45.93         2.66 o
   6   0   5        553.25        552.25        48.37 o
   8   0   5        880.92       1062.55       125.71 o
  10   0   5         20.39         15.60         7.58 o
  12   0   5         86.52        114.26        15.66 o
   0   1   5        190.09        190.91         9.54 o
   1   1   5        328.46        349.31        12.58 o
   2   1   5       3727.20       4282.46       210.62 o
   3   1   5       1182.10       1347.83        63.03 o
   4   1   5         60.30         63.38         2.62 o
   5   1   5         78.56         82.52         5.18 o
   6   1   5         15.29         15.34         1.77 o
   7   1   5        423.71        459.67        33.56 o
   8   1   5         27.48         29.40         4.49 o
   9   1   5        345.24        322.22        25.48 o
  10   1   5         55.45         65.35         7.74 o
  11   1   5        106.49        111.73         9.76 o
  12   1   5         24.69         17.52         8.02 o
   1   2   5         63.55         62.32         2.50 o
   2   2   5        653.03        666.77        27.98 o
   3   2   5         99.78        107.52         4.68 o
   4   2   5        132.07        133.39         7.02 o
   5   2   5         37.69         36.57         3.46 o
   6   2   5        340.52        374.31        27.56 o
   7   2   5          2.49          2.30         1.61 o
   8   2   5         20.08         24.15         3.49 o
   9   2   5          2.87          3.81         2.00 o
  10   2   5         70.49         68.42         7.13 o
  11   2   5        102.03        107.73        10.58 o
  12   2   5          8.92          7.51         2.15 o
   0   3   5        365.87        377.28        48.85 o
   1   3   5        334.24        344.20        24.12 o
   2   3   5        156.62        150.31        12.38 o
   3   3   5        496.78        579.66        50.07 o
   4   3   5        397.07        440.36        41.35 o
   5   3   5         17.44         17.89         4.87 o
   6   3   5         34.10         40.10         7.00 o
   7   3   5        548.83        631.38        61.44 o
   8   3   5          5.83          4.82         3.50 o
   9   3   5        120.99        117.83        12.15 o
  10   3   5         13.64         13.29         3.73 o
  11   3   5         51.92         52.87         5.97 o
   1   4   5         61.01        102.48        39.69 o
   2   4   5        234.91        272.27        26.16 o
   3   4   5       1049.61       1237.90       128.34 o
   4   4   5         71.04         78.49         8.51 o
   5   4   5         93.12         95.08        13.43 o
   6   4   5         47.52         55.88         8.08 o
   7   4   5          0.94          1.40         3.10 o
   8   4   5         65.22         83.52        10.45 o
   9   4   5          7.47          7.79         3.93 o
   0   5   5         10.81         13.74         7.88 o
   1   5   5          3.28          4.25         2.83 o
   2   5   5        360.18        378.82        35.98 o
   3   5   5         26.96         35.68         6.42 o
   4   5   5         18.22         20.40         4.27 o
   5   5   5          6.75          8.13         3.89 o
   6   5   5         83.57         86.30         9.28 o
   7   5   5         26.82         32.62         6.04 o
   1   6   5          7.96         14.08         4.13 o
   2   6   5         38.90         50.56         7.32 o
   0   0   6        611.02        671.32        52.21 o
   2   0   6        851.20        909.12        50.64 o
   4   0   6         41.63         54.42         3.48 o
   6   0   6        720.54        732.84        81.93 o
   8   0   6       2314.81       2441.99       370.77 o
  10   0   6        229.10        236.91        30.50 o
  12   0   6         80.80         91.64        16.75 o
   1   1   6        476.45        482.13        20.03 o
   2   1   6        145.75        153.59         6.01 o
   3   1   6        123.08        133.93         5.45 o
   4   1   6        850.27        855.92        39.86 o
   5   1   6         30.55         31.52         2.29 o
   6   1   6          4.81          5.32         1.75 o
   7   1   6        635.28        685.84        50.72 o
   8   1   6         33.77         37.62         7.04 o
   9   1   6        286.23        304.59        27.26 o
  10   1   6         37.70         40.37         5.75 o
  11   1   6         20.37         23.77         3.82 o
  12   1   6         39.32         41.14         6.78 o
   0   2   6        811.15        839.61        53.72 o
   1   2   6         50.97         58.87         2.75 o
   2   2   6         99.41        109.89         4.66 o
   3   2   6        120.73        126.09         7.03 o
   4   2   6        157.54        170.63        10.11 o
   5   2   6        205.52        208.56        16.28 o
   6   2   6         15.45         14.47         2.59 o
   7   2   6         44.08         44.30         4.48 o
   8   2   6        464.29        488.10        37.36 o
   9   2   6         26.37         26.99         3.70 o
  10   2   6         40.06         38.71         4.07 o
  11   2   6          9.17          9.21         1.84 o
   1   3   6        245.37        242.69        21.22 o
   2   3   6        183.35        196.00        16.14 o
   3   3   6        128.32        144.08        12.43 o
   4   3   6         54.42         58.67         7.79 o
   5   3   6        131.92        152.00        17.10 o
   6   3   6         56.02         65.71        11.12 o
   7   3   6        283.93        344.23        37.60 o
   8   3   6         20.87         22.74         4.43 o
   9   3   6        210.36        214.26        22.60 o
  10   3   6         29.59         31.56         4.61 o
   0   4   6         19.48         25.32        10.47 o
   1   4   6        341.16        385.65        46.94 o
   2   4   6        156.30        166.11        16.22 o
   3   4   6        392.73        442.94        42.02 o
   4   4   6         22.29         25.73         7.68 o
   5   4   6        135.94        155.30        17.24 o
   6   4   6         16.85         16.83         5.15 o
   7   4   6          2.20          3.54         3.36 o
   8   4   6         76.42         93.16        11.49 o
   9   4   6         18.98         23.15         5.83 o
   1   5   6         12.94         11.52         3.77 o
   2   5   6         22.16         25.01         4.51 o
   3   5   6         55.51         61.50         7.66 o
   4   5   6         47.65         55.45         6.77 o
   5   5   6         29.33         29.30         4.37 o
   6   5   6         22.50         46.47        12.79 o
   2   0   7        134.69        161.25         8.62 o
   4   0   7        184.48        190.49        17.29 o
   6   0   7        104.98        103.05        15.66 o
   8   0   7        163.94        157.14        27.85 o
  10   0   7         59.80         52.00         8.78 o
  12   0   7        150.57        184.29        29.05 o
   0   1   7        603.06        643.81        40.57 o
   1   1   7        841.51        902.37        40.14 o
   2   1   7        164.28        186.21         7.42 o
   3   1   7        369.41        431.24        18.77 o
   4   1   7          8.51          9.87         1.59 o
   5   1   7        253.87        262.35        20.60 o
   6   1   7         26.35         26.70         3.54 o
   7   1   7        259.30        276.70        23.00 o
   8   1   7         89.71         92.85         8.94 o
   9   1   7         43.06         47.17         5.65 o
  10   1   7          3.73          4.43         2.48 o
  11   1   7         13.49         17.27         3.90 o
   1   2   7         54.70         61.50         3.68 o
   2   2   7         68.07         66.17         4.88 o
   3   2   7          2.33          1.86         0.98 o
   4   2   7        106.25        111.92         8.28 o
   5   2   7         13.95         13.58         2.38 o
   6   2   7         56.84         57.04         5.04 o
   7   2   7         75.51         78.14         6.59 o
   8   2   7         26.38         26.83         3.60 o
   9   2   7          9.71          7.94         2.35 o
  10   2   7         46.41         49.41         5.74 o
  11   2   7          4.61          5.06         3.25 o
   0   3   7        221.40        281.24        93.85 o
   1   3   7        262.90        334.04        48.06 o
   2   3   7        293.11        317.85        28.36 o
   3   3   7         86.89         89.62         9.84 o
   4   3   7        199.46        228.82        23.56 o
   5   3   7         73.73         80.84         9.33 o
   6   3   7         10.33         15.59         4.77 o
   7   3   7        153.53        181.90        20.01 o
   8   3   7          4.20          5.19         3.26 o
   9   3   7         31.23         30.02         4.53 o
  10   3   7         20.32         16.17         4.12 o
   1   4   7        222.87        251.25        29.68 o
   2   4   7         24.79         30.01         4.84 o
   3   4   7         69.60         86.42        11.66 o
   4   4   7         54.11         83.32        16.72 o
   5   4   7         63.80         70.53        12.19 o
   6   4   7         32.52         39.52         7.43 o
   7   4   7         64.36         81.95        10.00 o
   8   4   7         42.49         51.39         8.55 o
   1   5   7         40.60         41.02         8.26 o
   2   5   7         27.31         30.36         4.93 o
   3   5   7         35.41         42.41         7.11 o
   4   5   7         13.65         16.27         4.68 o
   5   5   7         52.69         76.07        11.00 o
   0   0   8       1681.83       1780.52       162.33 o
   2   0   8        408.18        403.75        29.11 o
   4   0   8        447.27        445.06        48.39 o
   6   0   8        568.57        569.73        63.79 o
   8   0   8         69.08         69.38        11.54 o
  10   0   8          1.20          2.76         3.15 o
   1   1   8        304.33        320.39        17.69 o
   2   1   8        130.26        132.08         7.78 o
   3   1   8        225.46        230.77        15.79 o
   4   1   8        124.39        130.73        10.79 o
   5   1   8          7.79         11.12         3.13 o
   6   1   8        223.82        246.72        22.91 o
   7   1   8         85.36         84.12         9.02 o
   8   1   8         46.84         45.79         6.10 o
   9   1   8         10.98          8.79         3.10 o
  10   1   8         60.80         67.85         7.69 o
  11   1   8          3.31          7.24         2.85 o
   0   2   8        149.95        141.00        14.07 o
   1   2   8         12.98         12.37         2.14 o
   2   2   8        219.89        215.11        18.59 o
   3   2   8          5.50          5.04         1.72 o
   4   2   8        116.95        119.62         9.57 o
   5   2   8         16.47         18.08         2.62 o
   6   2   8         29.87         29.90         3.71 o
   7   2   8         39.43         44.70         4.72 o
   8   2   8         56.38         53.83         5.15 o
   9   2   8         12.29         10.87         3.44 o
  10   2   8         92.75         91.20         9.01 o
   1   3   8         96.24         94.13         8.82 o
   2   3   8         32.36         31.29         4.18 o
   3   3   8         15.56         15.46         3.33 o
   4   3   8          7.40          7.80         2.42 o
   5   3   8         14.54         15.49         3.18 o
   6   3   8          5.35          5.50         2.44 o
   7   3   8         16.01         19.50         4.78 o
   8   3   8         56.96         67.27         9.64 o
   9   3   8          1.94          2.38         2.68 o
   0   4   8        125.53        359.24        62.90 o
   1   4   8        227.14        286.32        36.83 o
   2   4   8         80.52         78.43        10.24 o
   3   4   8         28.42         32.90         5.58 o
   4   4   8          9.03         10.06         3.35 o
   5   4   8         19.55         25.65         5.06 o
   6   4   8          3.76          4.91         2.88 o
   7   4   8         46.21         55.46         6.99 o
   1   5   8         24.59         19.97         7.62 o
   2   5   8          4.11          5.54         3.08 o
   3   5   8         59.41         72.43         9.40 o
   4   5   8         44.76         47.59         6.77 o
   2   0   9        334.75        409.41        43.53 o
   4   0   9        128.93        121.15        14.47 o
   6   0   9        994.44       1116.30       133.35 o
   8   0   9          4.32          7.13         4.53 o
  10   0   9        100.43        113.55        15.69 o
   0   1   9        487.90        535.42        57.14 o
   1   1   9        319.23        354.17        24.64 o
   2   1   9        239.64        238.98        16.52 o
   3   1   9         34.58         35.81         4.00 o
   4   1   9         94.68         94.69         8.49 o
   5   1   9         44.31         50.39         6.02 o
   6   1   9         79.43         80.00         8.59 o
   7   1   9         12.32          9.14         2.92 o
   8   1   9         23.21         24.39         3.95 o
   9   1   9         35.76         35.93         4.99 o
  10   1   9         50.97         51.38         5.79 o
   1   2   9         17.48         16.69         2.62 o
   2   2   9        132.05        137.56        11.46 o
   3   2   9        120.10        109.39        10.17 o
   4   2   9        157.41        157.77        13.94 o
   5   2   9         17.63         14.56         2.42 o
   6   2   9        106.79         88.48         7.77 o
   7   2   9         13.42         14.63         2.83 o
   8   2   9        108.47        122.52        11.19 o
   9   2   9          4.55          5.83         2.36 o
  10   2   9         75.61         79.31        10.34 o
   0   3   9         92.63         85.79        14.40 o
   1   3   9        171.77        155.09        19.32 o
   2   3   9        117.86        110.83        14.63 o
   3   3   9         18.72         18.75         4.38 o
   4   3   9         10.46         13.74         4.02 o
   5   3   9         66.41         75.86         9.45 o
   6   3   9        209.64        228.68        21.82 o
   7   3   9         98.06        107.18        13.17 o
   8   3   9          8.77         28.18        15.84 o
   1   4   9         63.31         70.18         8.89 o
   2   4   9         37.17         39.94         5.00 o
   3   4   9         25.24         27.44         4.11 o
   4   4   9         65.12         82.91         9.13 o
   5   4   9         83.59         97.00        10.60 o
   6   4   9        104.60        131.67        13.67 o
   7   4   9         20.22         36.48         9.64 o
   0   5   9         26.09         42.17        24.00 o
   1   5   9         28.90         38.33         6.19 o
   2   5   9         25.91         28.31         4.55 o
   3   5   9          5.55          7.68         6.09 o
   0   0  10       4615.62       5765.89       957.37 o
   2   0  10         70.35         82.29        11.19 o
   4   0  10        173.71        176.15        19.82 o
   6   0  10         18.71         18.20         5.04 o
   8   0  10         32.63         34.43         7.53 o
  10   0  10         69.26         81.23        11.39 o
   1   1  10        262.27        277.07        18.60 o
   2   1  10         27.57         28.30         3.71 o
   3   1  10          2.19          3.46         2.01 o
   4   1  10        221.30        241.41        20.04 o
   5   1  10         99.48         95.69         9.20 o
   6   1  10         20.23         23.67         4.10 o
   7   1  10        209.12        225.10        18.81 o
   8   1  10         27.07         25.46         3.89 o
   9   1  10          0.70          0.25         2.07 o
  10   1  10         41.55         50.76         7.04 o
   0   2  10        547.34        587.49        57.56 o
   1   2  10          4.64          6.04         2.13 o
   2   2  10        305.44        312.69        25.00 o
   3   2  10         60.02         57.31         6.20 o
   4   2  10          1.22          1.34         1.81 o
   5   2  10         58.77         65.28         6.24 o
   6   2  10         18.98         20.72         3.20 o
   7   2  10         43.06         44.36         5.28 o
   8   2  10         21.30         24.99         3.66 o
   9   2  10          3.76          3.65         2.52 o
   1   3  10        309.74        307.47        32.79 o
   2   3  10          3.51          3.17         2.57 o
   3   3  10         11.68         13.98         4.12 o
   4   3  10         17.09         19.45         3.70 o
   5   3  10         79.47         79.71         9.92 o
   6   3  10         27.57         30.88         5.34 o
   7   3  10        119.16        132.90        16.83 o
   8   3  10         15.14         18.25         5.96 o
   0   4  10        194.06        230.10        44.34 o
   1   4  10         10.00          9.18         3.29 o
   2   4  10          3.41          3.31         2.92 o
   3   4  10         13.82         16.28         4.21 o
   4   4  10         29.68         33.64         6.88 o
   5   4  10        345.11        429.68        52.18 o
   2   0  11        368.86        403.54        39.79 o
   4   0  11         90.12         87.47        11.14 o
   6   0  11        382.38        408.49        44.57 o
   8   0  11         10.92          9.47         4.26 o
   0   1  11         16.24         22.89         5.56 o
   1   1  11        551.48        637.61        43.15 o
   2   1  11         16.90         16.84         2.94 o
   3   1  11         61.11         50.17         5.18 o
   4   1  11         75.32         77.87         7.73 o
   5   1  11        139.96        130.57        11.58 o
   6   1  11         91.37         89.01         8.52 o
   7   1  11         42.38         44.65         5.35 o
   8   1  11         43.43         50.62         5.08 o
   9   1  11        137.60        167.03        15.97 o
   1   2  11         27.59         26.59         3.39 o
   2   2  11         48.58         41.86         4.48 o
   3   2  11         10.41          7.97         2.59 o
   4   2  11          6.58          5.12         2.44 o
   5   2  11         15.10         15.52         2.71 o
   6   2  11         89.89         88.05         9.56 o
   7   2  11         17.85         18.52         3.06 o
   8   2  11         22.30         22.59         5.10 o
   0   3  11          3.17          3.21         4.16 o
   1   3  11        264.68        272.60        29.66 o
   2   3  11         19.18         22.85         4.36 o
   3   3  11         15.33         14.93         4.80 o
   4   3  11         89.07         97.26         9.82 o
   5   3  11        104.73        110.85        10.55 o
   6   3  11         96.71        108.74        11.83 o
   1   4  11          0.65          0.55         2.11 o
   2   4  11         15.88         15.94         5.66 o
   3   4  11         50.01         56.02        16.49 o
   4   4  11          0.45          0.72         3.06 o
   0   0  12        109.90        106.62        16.23 o
   2   0  12        387.10        408.68        36.67 o
   4   0  12         99.10         95.38         9.90 o
   6   0  12          5.47          7.06         4.37 o
   8   0  12         67.03         83.29        11.53 o
   1   1  12        145.74        155.14        10.62 o
   2   1  12         57.73         65.57         5.34 o
   3   1  12         24.32         26.60         3.20 o
   4   1  12          9.33         11.11         2.50 o
   5   1  12         46.07         43.83         4.85 o
   6   1  12         36.91         44.48         5.12 o
   7   1  12         35.24         35.91         3.89 o
   8   1  12         26.25         27.71         4.93 o
   0   2  12         98.46         99.12        12.07 o
   1   2  12         24.20         23.92         3.06 o
   2   2  12         66.84         68.06         6.19 o
   3   2  12         21.05         25.83         3.42 o
   4   2  12        153.43        153.65        11.11 o
   5   2  12         24.54         24.01         3.37 o
   6   2  12         48.83         55.34         5.83 o
   7   2  12          3.61          6.87         2.61 o
   1   3  12         78.76         81.96         9.59 o
   2   3  12         10.86         11.21         3.36 o
   3   3  12         39.11         40.20         4.88 o
   4   3  12         39.94         47.98         5.25 o
   5   3  12         44.21         49.34         6.95 o
   2   0  13         75.36         84.73         9.51 o
   4   0  13        176.14        191.83        16.70 o
   6   0  13         58.68         73.82        10.08 o
   0   1  13        101.51        121.36        12.56 o
   1   1  13          4.07          5.95         2.15 o
   2   1  13         44.95         49.94         4.35 o
   3   1  13          8.90         10.85         2.36 o
   4   1  13         28.75         36.76         3.74 o
   5   1  13         32.30         33.83         3.47 o
   6   1  13          7.25          6.52         1.89 o
   1   2  13          9.19          9.16         3.19 o
   2   2  13         53.62         64.16         6.63 o
   3   2  13         17.45         20.50         2.84 o
   4   2  13         20.57         28.83         4.18 o
   5   2  13         23.82         24.88         3.23 o
   0   3  13         45.64         48.04        10.13 o
   1   3  13          6.41          5.91         2.60 o
   2   3  13          3.06          3.82         2.81 o
   3   3  13          9.59          8.23         2.04 o
   0   0  14        128.76        158.25        19.89 o
   2   0  14         98.92        122.29        11.17 o
   4   0  14          1.09          0.87         2.35 o
   1   1  14         26.85         26.55         3.18 o
   2   1  14         31.92         35.65         4.14 o
   3   1  14         28.16         27.93         3.01 o
   4   1  14         48.06         60.09         5.79 o
   0   2  14         22.15         31.35         5.99 o
   1   2  14         15.34         16.81         3.25 o
   2   2  14         30.49         41.81         4.87 o
   3   2  14          6.88          6.90         2.24 o
   2   0  15        161.84        204.33        25.31 o
   0   1  15          3.40          3.81         3.19 o
   1   1  15         17.69         23.72         3.86 o
                                                
